# Supplementary material for: Crystal structure of (E)-2-[(2-hy­droxy-4-meth­oxy­phen­yl)(phen­yl)methyl­idene]-N-phenyl­hydrazine-1-carboxamide
Source: Acta Crystallogr E Crystallogr Commun. 2015 Mar 28;71(Pt 4):427–30. doi: 10.1107/S2056989015005757 (PMC4438824; doi:10.1107/S2056989015005757)
Supplement: Supplementary file 1 [file e-71-00427-sup1.cif]

##############################################################################
#                                                                            #
# This CIF contains the data in a paper accepted for publication in          #
# Acta Crystallographica Section E. It conforms to the requirements of       #
# Notes for Authors for Acta Crystallographica Section E, and has been       #
# peer reviewed under the auspices of the IUCr Commission on Journals.       #
#                                                                            #
# Full details of the Crystallographic Information File format               #
# are given in the paper "The Crystallographic Information File (CIF):       #
# a New Standard Archive File for Crystallography" by S. R. Hall, F. H.      #
# Allen and I. D. Brown [Acta Cryst. (1991), A47, 655-685].                  #
#                                                                            #
# The current version of the core CIF dictionary is obtainable from          #
# ftp://ftp.iucr.org/pub/cif_core.dic.                                       #
#                                                                            #
# Software is freely available for graphical display of the structure(s)     #
# in this CIF. For information consult the CIF software page                 #
# http://www.iucr.org/resources/cif/software.                                #
#                                                                            #
# This file may be used for bona fide research purposes within the           #
# scientific community so long as proper attribution is given to the journal # 
# article from which it was obtained.                                        #
#                                                                            #
##############################################################################
data_I
_audit_creation_method     SHELXL-97
_database_code_depnum_ccdc_archive     'CCDC 1055367'
_chemical_name_systematic
;\
(<i>E</i>)-2-[(2-Hydroxy-4-methoxyphenyl)(phenyl)methylidene]-<i>N</i>-\
phenylhydrazine-1-carboxamide
;
_chemical_name_common     ?
_chemical_formula_moiety     'C21 H19 N3 O3'
_chemical_formula_sum     'C21 H19 N3 O3'
_chemical_formula_iupac     'C21 H19 N3 O3'
_chemical_formula_weight     361.39
_chemical_melting_point     ?
_symmetry_cell_setting     monoclinic
_symmetry_space_group_name_H-M     'P 21/c'
_symmetry_space_group_name_Hall     '-P 2ybc'
loop_
    _symmetry_equiv_pos_as_xyz
    'x, y, z'
    '-x, y+1/2, -z+1/2'
    '-x, -y, -z'
    'x, -y-1/2, z-1/2'
_cell_length_a     19.965(2)
_cell_length_b     9.9788(9)
_cell_length_c     9.3366(7)
_cell_angle_alpha     90.00
_cell_angle_beta     90.340(5)
_cell_angle_gamma     90.00
_cell_volume     1860.1(3)
_cell_formula_units_Z     4
_cell_measurement_reflns_used     2338
_cell_measurement_theta_min     2.88
_cell_measurement_theta_max     22.71
_cell_measurement_temperature     296(2)
_exptl_crystal_description     block
_exptl_crystal_colour     colourless
_exptl_crystal_size_max     0.28
_exptl_crystal_size_mid     0.24
_exptl_crystal_size_min     0.21
_exptl_crystal_density_diffrn     1.291
_exptl_crystal_density_meas     ?
_exptl_crystal_density_method     'not measured'
_exptl_crystal_F_000     760.0
_exptl_absorpt_coefficient_mu     0.088
_exptl_absorpt_correction_type     multi-scan
_exptl_absorpt_process_details
;
(SADABS; Bruker, 2004)
;
_exptl_absorpt_correction_T_min     0.955
_exptl_absorpt_correction_T_max     0.961
_exptl_special_details     ?
_diffrn_ambient_temperature     296(2)
_diffrn_radiation_type     MoK\a
_diffrn_radiation_wavelength     0.71073
_diffrn_radiation_source     'fine-focus sealed tube'
_diffrn_radiation_monochromator     graphite
_diffrn_measurement_device_type     'Bruker APEXII CCD'
_diffrn_measurement_method     '\w and \f scan'
_diffrn_detector_area_resol_mean     ?
_diffrn_reflns_number     18641
_diffrn_reflns_av_R_equivalents     0.0567
_diffrn_reflns_av_sigmaI/netI     0.0648
_diffrn_reflns_theta_min     2.89
_diffrn_reflns_theta_max     27.50
_diffrn_reflns_theta_full     27.50
_diffrn_measured_fraction_theta_max     0.993
_diffrn_measured_fraction_theta_full     0.993
_diffrn_reflns_limit_h_min     -25
_diffrn_reflns_limit_h_max     25
_diffrn_reflns_limit_k_min     -12
_diffrn_reflns_limit_k_max     12
_diffrn_reflns_limit_l_min     -10
_diffrn_reflns_limit_l_max     12
_diffrn_standards_number     ?
_diffrn_standards_interval_count     ?
_diffrn_standards_interval_time     ?
_diffrn_standards_decay_%     ?
_refine_special_details
;
 Refinement of F^2^ against ALL reflections.  The weighted R-factor wR and
 goodness of fit S are based on F^2^, conventional R-factors R are based
 on F, with F set to zero for negative F^2^. The threshold expression of
 F^2^ > 2sigma(F^2^) is used only for calculating R-factors(gt) etc. and is
 not relevant to the choice of reflections for refinement.  R-factors based
 on F^2^ are statistically about twice as large as those based on F, and R-
 factors based on ALL data will be even larger.
;
_reflns_number_total     4268
_reflns_number_gt     2092
_reflns_threshold_expression     >2sigma(I)
_refine_ls_structure_factor_coef     Fsqd
_refine_ls_matrix_type     full
_refine_ls_R_factor_all     0.1209
_refine_ls_R_factor_gt     0.0486
_refine_ls_wR_factor_gt     0.1083
_refine_ls_wR_factor_ref     0.1427
_refine_ls_goodness_of_fit_ref     0.995
_refine_ls_restrained_S_all     0.995
_refine_ls_number_reflns     4240
_refine_ls_number_parameters     257
_refine_ls_number_restraints     3
_refine_ls_hydrogen_treatment     mixed
_refine_ls_weighting_scheme     calc
_refine_ls_weighting_details
         'calc w=1/[\s^2^(Fo^2^)+(0.0608P)^2^+0.0804P] where P=(Fo^2^+2Fc^2^)/3'
_atom_sites_solution_hydrogens     geom
_atom_sites_solution_primary     direct
_atom_sites_solution_secondary     difmap
_refine_ls_shift/su_max     0.000
_refine_ls_shift/su_mean     0.000
_refine_diff_density_max     0.168
_refine_diff_density_min     -0.186
_refine_ls_extinction_method     none
_refine_ls_extinction_coef     ?
loop_
    _atom_type_symbol
    _atom_type_description
    _atom_type_scat_dispersion_real
    _atom_type_scat_dispersion_imag
    _atom_type_scat_source
    'C' 'C' 0.0033 0.0016
                         'International Tables Vol C Tables 4.2.6.8 and 6.1.1.4'
    'H' 'H' 0.0000 0.0000
                         'International Tables Vol C Tables 4.2.6.8 and 6.1.1.4'
    'N' 'N' 0.0061 0.0033
                         'International Tables Vol C Tables 4.2.6.8 and 6.1.1.4'
    'O' 'O' 0.0106 0.0060
                         'International Tables Vol C Tables 4.2.6.8 and 6.1.1.4'
_computing_data_collection
;
APEX2 (Bruker, 2004)
;
_computing_cell_refinement
;
APEX2 and SAINT (Bruker, 2004)
;
_computing_data_reduction
;
SAINT and XPREP (Bruker, 2004)
;
_computing_structure_solution
;
SHELXS97 (Sheldrick, 2008)
;
_computing_structure_refinement
;
SHELXL2014 (Sheldrick, 2015)
;
_computing_molecular_graphics
;
ORTEP-3 for Windows (Farrugia, 2012) and DIAMOND (Brandenburg,
2010)
;
_computing_publication_material
;
SHELXL2014 (Sheldrick, 2015) and publCIF (Westrip, 2010)
;
loop_
    _atom_site_type_symbol
    _atom_site_label
    _atom_site_fract_x
    _atom_site_fract_y
    _atom_site_fract_z
    _atom_site_U_iso_or_equiv
    _atom_site_adp_type
    _atom_site_calc_flag
    _atom_site_refinement_flags
    _atom_site_occupancy
    _atom_site_symmetry_multiplicity
    _atom_site_disorder_assembly
    _atom_site_disorder_group
    N N1 0.24470(9) 0.62277(18) 0.17814(16) 0.0444(4) Uani d . 1 1 . .
    N N2 0.19511(9) 0.68714(18) 0.10330(17) 0.0469(5) Uani d D 1 1 . .
    O O3 0.14953(7) 0.76718(14) 0.30843(12) 0.0480(4) Uani d . 1 1 . .
    O O2 0.32524(9) 0.62214(17) 0.39293(14) 0.0621(5) Uani d D 1 1 . .
    C C14 0.14865(10) 0.7582(2) 0.17789(19) 0.0394(5) Uani d . 1 1 . .
    N N3 0.10153(9) 0.81374(18) 0.09207(17) 0.0491(5) Uani d D 1 1 . .
    O O1 0.49774(9) 0.31233(18) 0.41036(17) 0.0779(6) Uani d . 1 1 . .
    C C7 0.27941(10) 0.5321(2) 0.11323(19) 0.0415(5) Uani d . 1 1 . .
    C C2 0.40967(11) 0.4616(2) 0.3955(2) 0.0522(6) Uani d . 1 1 . .
    H H2 0.4235 0.4949 0.4838 0.063 Uiso calc R 1 1 . .
    C C6 0.33388(10) 0.4695(2) 0.19314(19) 0.0411(5) Uani d . 1 1 . .
    C C1 0.35550(11) 0.5171(2) 0.32703(19) 0.0436(5) Uani d . 1 1 . .
    C C5 0.36938(12) 0.3632(2) 0.1362(2) 0.0574(6) Uani d . 1 1 . .
    H H5 0.3562 0.3293 0.0476 0.069 Uiso calc R 1 1 . .
    C C4 0.42306(13) 0.3056(2) 0.2043(2) 0.0632(7) Uani d . 1 1 . .
    H H4 0.4452 0.2332 0.1635 0.076 Uiso calc R 1 1 . .
    C C15 0.03853(11) 0.8599(2) 0.1368(2) 0.0435(5) Uani d . 1 1 . .
    C C3 0.44366(12) 0.3566(2) 0.3338(2) 0.0540(6) Uani d . 1 1 . .
    C C8 0.26680(11) 0.4937(2) -0.03890(19) 0.0434(5) Uani d . 1 1 . .
    C C20 -0.01559(12) 0.8337(2) 0.0487(2) 0.0545(6) Uani d . 1 1 . .
    H H20 -0.0097 0.7861 -0.0359 0.065 Uiso calc R 1 1 . .
    C C13 0.30627(12) 0.5462(2) -0.1443(2) 0.0596(6) Uani d . 1 1 . .
    H H13 0.3413 0.6035 -0.1204 0.072 Uiso calc R 1 1 . .
    C C16 0.02980(13) 0.9330(2) 0.2607(2) 0.0580(6) Uani d . 1 1 . .
    H H16 0.0663 0.9534 0.3192 0.070 Uiso calc R 1 1 . .
    C C9 0.21564(14) 0.4095(3) -0.0764(2) 0.0700(8) Uani d . 1 1 . .
    H H9 0.1883 0.3734 -0.0059 0.084 Uiso calc R 1 1 . .
    C C17 -0.03359(15) 0.9754(3) 0.2968(3) 0.0700(8) Uani d . 1 1 . .
    H H17 -0.0398 1.0237 0.3809 0.084 Uiso calc R 1 1 . .
    C C19 -0.07808(14) 0.8781(2) 0.0864(3) 0.0682(7) Uani d . 1 1 . .
    H H19 -0.1144 0.8608 0.0265 0.082 Uiso calc R 1 1 . .
    C C11 0.24422(16) 0.4294(3) -0.3212(3) 0.0796(9) Uani d . 1 1 . .
    H H11 0.2372 0.4064 -0.4166 0.096 Uiso calc R 1 1 . .
    C C10 0.20429(16) 0.3776(3) -0.2181(3) 0.0865(9) Uani d . 1 1 . .
    H H10 0.1693 0.3205 -0.2429 0.104 Uiso calc R 1 1 . .
    C C12 0.29420(15) 0.5144(3) -0.2855(2) 0.0732(8) Uani d . 1 1 . .
    H H12 0.3207 0.5516 -0.3568 0.088 Uiso calc R 1 1 . .
    C C21 0.53543(18) 0.2044(3) 0.3538(4) 0.1201(14) Uani d . 1 1 . .
    H H21A 0.5074 0.1265 0.3459 0.180 Uiso calc R 1 1 . .
    H H21B 0.5726 0.1854 0.4164 0.180 Uiso calc R 1 1 . .
    H H21C 0.5518 0.2283 0.2608 0.180 Uiso calc R 1 1 . .
    C C18 -0.08757(14) 0.9475(3) 0.2108(3) 0.0732(8) Uani d . 1 1 . .
    H H18 -0.1303 0.9754 0.2368 0.088 Uiso calc R 1 1 . .
    H H2N 0.1922(10) 0.6792(19) 0.0104(10) 0.050(6) Uiso d D 1 1 . .
    H H3N 0.1063(11) 0.795(2) 0.0004(11) 0.058(7) Uiso d D 1 1 . .
    H H2O 0.2911(10) 0.647(3) 0.337(3) 0.107(11) Uiso d D 1 1 . .
loop_
    _atom_site_aniso_label
    _atom_site_aniso_U_11
    _atom_site_aniso_U_22
    _atom_site_aniso_U_33
    _atom_site_aniso_U_12
    _atom_site_aniso_U_13
    _atom_site_aniso_U_23
    N1 0.0438(11) 0.0557(11) 0.0336(9) 0.0068(9) -0.0022(8) 0.0030(8)
    N2 0.0493(12) 0.0655(12) 0.0257(9) 0.0148(10) -0.0033(8) 0.0010(8)
    O3 0.0552(10) 0.0646(9) 0.0241(7) 0.0057(8) -0.0020(6) -0.0009(6)
    O2 0.0721(12) 0.0777(11) 0.0363(8) 0.0328(10) -0.0091(8) -0.0112(8)
    C14 0.0411(13) 0.0493(12) 0.0277(10) 0.0010(10) -0.0007(9) 0.0003(9)
    N3 0.0490(12) 0.0733(13) 0.0249(9) 0.0157(10) -0.0021(8) 0.0011(8)
    O1 0.0732(13) 0.0986(14) 0.0617(10) 0.0413(11) -0.0122(9) -0.0005(9)
    C7 0.0430(13) 0.0478(12) 0.0337(10) -0.0016(10) 0.0007(9) 0.0023(9)
    C2 0.0576(15) 0.0664(15) 0.0326(11) 0.0137(13) -0.0040(10) 0.0012(10)
    C6 0.0449(13) 0.0450(12) 0.0335(10) 0.0024(10) 0.0007(9) 0.0005(9)
    C1 0.0487(14) 0.0509(12) 0.0314(10) 0.0094(11) 0.0062(9) 0.0031(9)
    C5 0.0663(17) 0.0582(14) 0.0476(12) 0.0123(13) -0.0096(12) -0.0118(11)
    C4 0.0706(18) 0.0619(16) 0.0571(14) 0.0247(14) -0.0020(13) -0.0077(12)
    C15 0.0489(14) 0.0469(12) 0.0347(10) 0.0093(11) 0.0040(10) 0.0075(9)
    C3 0.0530(15) 0.0617(14) 0.0473(13) 0.0181(12) -0.0004(11) 0.0072(11)
    C8 0.0457(13) 0.0489(12) 0.0355(11) 0.0019(11) -0.0007(10) -0.0007(9)
    C20 0.0558(16) 0.0542(14) 0.0534(13) 0.0072(12) -0.0064(12) -0.0015(10)
    C13 0.0611(17) 0.0745(16) 0.0432(12) -0.0076(14) 0.0038(11) -0.0028(11)
    C16 0.0703(18) 0.0616(15) 0.0421(12) 0.0153(13) -0.0028(11) -0.0033(11)
    C9 0.078(2) 0.0788(18) 0.0527(14) -0.0260(16) -0.0001(13) -0.0057(13)
    C17 0.079(2) 0.0709(17) 0.0598(15) 0.0280(16) 0.0135(15) -0.0021(13)
    C19 0.0517(17) 0.0654(16) 0.0873(19) 0.0040(14) -0.0091(14) 0.0015(15)
    C11 0.094(2) 0.103(2) 0.0423(14) 0.0101(19) -0.0110(15) -0.0219(14)
    C10 0.095(2) 0.099(2) 0.0659(18) -0.0282(19) -0.0122(17) -0.0209(16)
    C12 0.083(2) 0.098(2) 0.0383(13) 0.0036(18) 0.0053(13) 0.0006(13)
    C21 0.116(3) 0.138(3) 0.106(3) 0.086(3) -0.024(2) -0.019(2)
    C18 0.0589(18) 0.0712(18) 0.090(2) 0.0184(15) 0.0185(16) 0.0137(16)
_geom_special_details
;
 All esds (except the esd in the dihedral angle between two l.s. planes)
 are estimated using the full covariance matrix.  The cell esds are taken
 into account individually in the estimation of esds in distances, angles
 and torsion angles; correlations between esds in cell parameters are only
 used when they are defined by crystal symmetry.  An approximate (isotropic)
 treatment of cell esds is used for estimating esds involving l.s. planes.
;
loop_
    _geom_bond_atom_site_label_1
    _geom_bond_atom_site_label_2
    _geom_bond_site_symmetry_2
    _geom_bond_distance
    _geom_bond_publ_flag
    N1 C7 . 1.293(2) ?
    N1 N2 . 1.369(2) ?
    N2 C14 . 1.362(3) ?
    N2 H2N . 0.873(9) ?
    O3 C14 . 1.222(2) ?
    O2 C1 . 1.359(2) ?
    O2 H2O . 0.890(10) ?
    C14 N3 . 1.351(2) ?
    N3 C15 . 1.405(3) ?
    N3 H3N . 0.881(9) ?
    O1 C3 . 1.364(3) ?
    O1 C21 . 1.417(3) ?
    C7 C6 . 1.456(3) ?
    C7 C8 . 1.491(3) ?
    C2 C1 . 1.370(3) ?
    C2 C3 . 1.376(3) ?
    C2 H2 . 0.9300 ?
    C6 C5 . 1.384(3) ?
    C6 C1 . 1.403(3) ?
    C5 C4 . 1.369(3) ?
    C5 H5 . 0.9300 ?
    C4 C3 . 1.373(3) ?
    C4 H4 . 0.9300 ?
    C15 C20 . 1.379(3) ?
    C15 C16 . 1.379(3) ?
    C8 C9 . 1.367(3) ?
    C8 C13 . 1.368(3) ?
    C20 C19 . 1.372(3) ?
    C20 H20 . 0.9300 ?
    C13 C12 . 1.376(3) ?
    C13 H13 . 0.9300 ?
    C16 C17 . 1.378(3) ?
    C16 H16 . 0.9300 ?
    C9 C10 . 1.377(3) ?
    C9 H9 . 0.9300 ?
    C17 C18 . 1.369(3) ?
    C17 H17 . 0.9300 ?
    C19 C18 . 1.367(3) ?
    C19 H19 . 0.9300 ?
    C11 C12 . 1.350(4) ?
    C11 C10 . 1.357(4) ?
    C11 H11 . 0.9300 ?
    C10 H10 . 0.9300 ?
    C12 H12 . 0.9300 ?
    C21 H21A . 0.9600 ?
    C21 H21B . 0.9600 ?
    C21 H21C . 0.9600 ?
    C18 H18 . 0.9300 ?
loop_
    _geom_angle_atom_site_label_1
    _geom_angle_atom_site_label_2
    _geom_angle_atom_site_label_3
    _geom_angle_site_symmetry_1
    _geom_angle_site_symmetry_3
    _geom_angle
    _geom_angle_publ_flag
    C7 N1 N2 . . 118.52(16) ?
    C14 N2 N1 . . 118.42(15) ?
    C14 N2 H2N . . 120.9(13) ?
    N1 N2 H2N . . 120.6(13) ?
    C1 O2 H2O . . 106.6(19) ?
    O3 C14 N3 . . 124.56(19) ?
    O3 C14 N2 . . 122.83(18) ?
    N3 C14 N2 . . 112.59(16) ?
    C14 N3 C15 . . 125.39(17) ?
    C14 N3 H3N . . 114.4(14) ?
    C15 N3 H3N . . 117.3(14) ?
    C3 O1 C21 . . 118.1(2) ?
    N1 C7 C6 . . 117.45(17) ?
    N1 C7 C8 . . 122.56(18) ?
    C6 C7 C8 . . 119.97(18) ?
    C1 C2 C3 . . 120.2(2) ?
    C1 C2 H2 . . 119.9 ?
    C3 C2 H2 . . 119.9 ?
    C5 C6 C1 . . 116.52(19) ?
    C5 C6 C7 . . 120.98(18) ?
    C1 C6 C7 . . 122.42(18) ?
    O2 C1 C2 . . 116.90(18) ?
    O2 C1 C6 . . 121.97(18) ?
    C2 C1 C6 . . 121.10(19) ?
    C4 C5 C6 . . 123.0(2) ?
    C4 C5 H5 . . 118.5 ?
    C6 C5 H5 . . 118.5 ?
    C5 C4 C3 . . 118.9(2) ?
    C5 C4 H4 . . 120.5 ?
    C3 C4 H4 . . 120.5 ?
    C20 C15 C16 . . 119.9(2) ?
    C20 C15 N3 . . 117.38(19) ?
    C16 C15 N3 . . 122.7(2) ?
    O1 C3 C4 . . 125.0(2) ?
    O1 C3 C2 . . 114.7(2) ?
    C4 C3 C2 . . 120.3(2) ?
    C9 C8 C13 . . 118.92(19) ?
    C9 C8 C7 . . 121.58(19) ?
    C13 C8 C7 . . 119.48(19) ?
    C19 C20 C15 . . 119.8(2) ?
    C19 C20 H20 . . 120.1 ?
    C15 C20 H20 . . 120.1 ?
    C8 C13 C12 . . 120.1(2) ?
    C8 C13 H13 . . 119.9 ?
    C12 C13 H13 . . 119.9 ?
    C17 C16 C15 . . 119.2(2) ?
    C17 C16 H16 . . 120.4 ?
    C15 C16 H16 . . 120.4 ?
    C8 C9 C10 . . 120.4(2) ?
    C8 C9 H9 . . 119.8 ?
    C10 C9 H9 . . 119.8 ?
    C18 C17 C16 . . 121.0(2) ?
    C18 C17 H17 . . 119.5 ?
    C16 C17 H17 . . 119.5 ?
    C18 C19 C20 . . 120.8(2) ?
    C18 C19 H19 . . 119.6 ?
    C20 C19 H19 . . 119.6 ?
    C12 C11 C10 . . 120.0(2) ?
    C12 C11 H11 . . 120.0 ?
    C10 C11 H11 . . 120.0 ?
    C11 C10 C9 . . 120.0(3) ?
    C11 C10 H10 . . 120.0 ?
    C9 C10 H10 . . 120.0 ?
    C11 C12 C13 . . 120.5(3) ?
    C11 C12 H12 . . 119.8 ?
    C13 C12 H12 . . 119.8 ?
    O1 C21 H21A . . 109.5 ?
    O1 C21 H21B . . 109.5 ?
    H21A C21 H21B . . 109.5 ?
    O1 C21 H21C . . 109.5 ?
    H21A C21 H21C . . 109.5 ?
    H21B C21 H21C . . 109.5 ?
    C19 C18 C17 . . 119.3(3) ?
    C19 C18 H18 . . 120.4 ?
    C17 C18 H18 . . 120.4 ?
loop_
    _geom_torsion_atom_site_label_1
    _geom_torsion_atom_site_label_2
    _geom_torsion_atom_site_label_3
    _geom_torsion_atom_site_label_4
    _geom_torsion_site_symmetry_1
    _geom_torsion_site_symmetry_2
    _geom_torsion_site_symmetry_3
    _geom_torsion_site_symmetry_4
    _geom_torsion
    _geom_torsion_publ_flag
    C7 N1 N2 C14 . . . . 164.67(18) ?
    N1 N2 C14 O3 . . . . 0.2(3) ?
    N1 N2 C14 N3 . . . . -178.30(17) ?
    O3 C14 N3 C15 . . . . -17.1(3) ?
    N2 C14 N3 C15 . . . . 161.40(19) ?
    N2 N1 C7 C6 . . . . 177.23(17) ?
    N2 N1 C7 C8 . . . . -0.9(3) ?
    N1 C7 C6 C5 . . . . 174.0(2) ?
    C8 C7 C6 C5 . . . . -7.8(3) ?
    N1 C7 C6 C1 . . . . -9.4(3) ?
    C8 C7 C6 C1 . . . . 168.75(19) ?
    C3 C2 C1 O2 . . . . -178.7(2) ?
    C3 C2 C1 C6 . . . . -0.5(3) ?
    C5 C6 C1 O2 . . . . 179.1(2) ?
    C7 C6 C1 O2 . . . . 2.4(3) ?
    C5 C6 C1 C2 . . . . 1.0(3) ?
    C7 C6 C1 C2 . . . . -175.72(19) ?
    C1 C6 C5 C4 . . . . -0.1(4) ?
    C7 C6 C5 C4 . . . . 176.6(2) ?
    C6 C5 C4 C3 . . . . -1.2(4) ?
    C14 N3 C15 C20 . . . . -139.5(2) ?
    C14 N3 C15 C16 . . . . 42.9(3) ?
    C21 O1 C3 C4 . . . . -0.9(4) ?
    C21 O1 C3 C2 . . . . -179.9(2) ?
    C5 C4 C3 O1 . . . . -177.4(2) ?
    C5 C4 C3 C2 . . . . 1.7(4) ?
    C1 C2 C3 O1 . . . . 178.3(2) ?
    C1 C2 C3 C4 . . . . -0.8(4) ?
    N1 C7 C8 C9 . . . . -79.3(3) ?
    C6 C7 C8 C9 . . . . 102.6(3) ?
    N1 C7 C8 C13 . . . . 99.2(3) ?
    C6 C7 C8 C13 . . . . -78.9(3) ?
    C16 C15 C20 C19 . . . . -1.4(3) ?
    N3 C15 C20 C19 . . . . -179.1(2) ?
    C9 C8 C13 C12 . . . . 0.2(4) ?
    C7 C8 C13 C12 . . . . -178.4(2) ?
    C20 C15 C16 C17 . . . . 2.0(3) ?
    N3 C15 C16 C17 . . . . 179.6(2) ?
    C13 C8 C9 C10 . . . . 0.3(4) ?
    C7 C8 C9 C10 . . . . 178.8(2) ?
    C15 C16 C17 C18 . . . . -0.8(4) ?
    C15 C20 C19 C18 . . . . -0.4(4) ?
    C12 C11 C10 C9 . . . . -1.4(5) ?
    C8 C9 C10 C11 . . . . 0.3(4) ?
    C10 C11 C12 C13 . . . . 1.8(4) ?
    C8 C13 C12 C11 . . . . -1.2(4) ?
    C20 C19 C18 C17 . . . . 1.6(4) ?
    C16 C17 C18 C19 . . . . -0.9(4) ?
loop_
    _geom_hbond_atom_site_label_D
    _geom_hbond_atom_site_label_H
    _geom_hbond_atom_site_label_A
    _geom_hbond_site_symmetry_A
    _geom_hbond_distance_DH
    _geom_hbond_distance_HA
    _geom_hbond_distance_DA
    _geom_hbond_angle_DHA
    O2 H2O N1 . 0.890(10)
                        1.760(17) 2.563(2) 149(3)
    N2 H2N O3 4_575 0.870(10)
                            2.132(13) 2.9301(19) 152(2)
    N3 H3N O3 4_575 0.880(10)
                            2.089(12) 2.935(2) 161(2)
    C12 H12 O2 1_554 0.93 2.44 3.252(3) 146
_shelx_hkl_file
;
   0   0   8   10.61    0.91
   0   0   9   -0.04    0.40
   0   0  10   14.20    1.20
   0   0  11    0.31    0.49
   0   0  12   -0.08    0.54
   0   1  12    0.28    0.57
   0   1  11    1.79    0.63
   0   1  10    0.56    0.54
   0   1   9    0.08    0.44
   0   1   8    1.34    0.49
   0   1   2  292.44    9.76
   0   1   2  285.96    9.65
   0   1   1   -0.07    0.07
   0   1   1    0.21    0.10
   0   1   1    0.19    0.10
   0  -1  -1    0.13    0.08
   0  -1  -1    0.11    0.10
   0  -1  -1   -0.01    0.07
   0   1   0   -0.10    0.05
   0   1   0    0.07    0.08
   0   1   0   -0.18    0.07
   0   1   0   -0.01    0.08
   0  -1   0   -0.08    0.07
   0  -1   0   -0.03    0.06
   0  -1   0    0.01    0.09
   0  -1   0   -0.11    0.09
   0   1  -1    0.31    0.12
   0   1  -1    0.04    0.11
   0   1  -1    0.10    0.10
   0  -1   1    0.04    0.12
   0  -1   1    0.15    0.10
   0  -1   1   -0.01    0.12
   0   1  -2  302.72   10.13
   0   1  -2  296.31   10.14
   0  -1   2  300.83   10.16
   0  -1   2  301.31   10.19
   0  -1   2  292.52   10.03
   0   1  -3    0.40    0.17
   0  -1   3    0.33    0.16
   0  -1   3    0.25    0.14
   0  -1   3    0.35    0.16
   0  -1   4   75.85    2.70
   0  -1   4   75.10    2.67
   0  -1   5   14.09    0.63
   0  -1   5   13.56    0.66
   0  -1   6    5.71    0.42
   0  -1   6    6.57    0.40
   0  -1   7    0.08    0.17
   0  -1   7    0.19    0.19
   0  -1   8    0.31    0.25
   0  -1   8    0.66    0.23
   0  -1   9   -0.39    0.36
   0  -1   9   -0.01    0.22
   0  -1  10    1.46    0.33
   0  -1  10    1.11    0.51
   0  -1  11    1.45    0.60
   0   2  12    0.82    0.64
   0   2  11    0.50    0.59
   0   2  10    0.62    0.58
   0   2   9    0.42    0.54
   0   2   8   -0.28    0.37
   0   2   7    0.08    0.34
   0   2   6    0.30    0.35
   0   2   5    0.33    0.12
   0   2   5    0.11    0.13
   0   2   4   12.59    0.55
   0   2   4   11.17    0.52
   0   2   3    2.38    0.27
   0   2   3    2.43    0.23
   0   2   3    2.09    0.24
   0   2   2   41.81    1.56
   0   2   2   41.57    1.59
   0   2   2   40.12    1.65
   0   2   2   41.76    1.58
   0  -2  -2   41.87    1.58
   0  -2  -2   41.81    1.52
   0  -2  -2   41.66    1.53
   0   2   1   59.91    2.15
   0   2   1   57.27    2.16
   0   2   1   54.77    2.17
   0   2   1   57.08    2.14
   0  -2  -1   62.96    2.18
   0  -2  -1   57.18    2.13
   0  -2  -1   58.62    2.15
   0   2   0   54.48    2.18
   0   2   0   56.31    2.08
   0   2   0   57.89    2.15
   0   2   0   57.79    2.15
   0  -2   0   61.99    2.21
   0  -2   0   59.95    2.15
   0  -2   0   59.31    2.15
   0  -2   0   57.77    2.09
   0   2  -1   58.41    2.23
   0   2  -1   57.72    2.18
   0   2  -1   61.54    2.19
   0  -2   1   58.65    2.24
   0  -2   1   58.82    2.18
   0  -2   1   57.13    2.06
   0  -2   1   58.55    2.18
   0   2  -2   44.87    1.67
   0   2  -2   42.20    1.71
   0   2  -2   43.16    1.69
   0  -2   2   44.64    1.75
   0  -2   2   42.09    1.68
   0  -2   2   43.18    1.69
   0   2  -3    2.61    0.30
   0   2  -3    2.43    0.28
   0  -2   3    2.23    0.31
   0  -2   3    2.65    0.36
   0  -2   3    1.98    0.32
   0   2  -4   11.93    0.50
   0   2  -4   12.25    0.69
   0  -2   4   11.06    0.71
   0  -2   4   11.35    0.66
   0  -2   4   11.97    0.67
   0  -2   5    0.21    0.22
   0  -2   5    0.47    0.22
   0  -2   6    0.24    0.23
   0  -2   6   -0.06    0.20
   0  -2   7    0.09    0.22
   0  -2   7   -0.20    0.23
   0  -2   8    1.19    0.33
   0  -2   8    0.99    0.35
   0  -2   9    1.39    0.47
   0  -2   9    0.87    0.33
   0  -2  10    1.23    0.49
   0  -2  10    1.15    0.37
   0   3  11   -0.12    0.57
   0   3  10    0.08    0.51
   0   3   9    0.97    0.53
   0   3   9    0.17    0.24
   0   3   8    0.34    0.23
   0   3   8   -0.28    0.42
   0   3   8    0.74    0.21
   0   3   7   -0.14    0.16
   0   3   7   -0.16    0.39
   0   3   7    0.11    0.20
   0   3   6    8.88    0.86
   0   3   6    8.28    0.55
   0   3   6    9.48    0.54
   0   3   5   35.99    1.45
   0   3   5   38.47    1.75
   0   3   5   34.58    1.48
   0   3   4    0.21    0.21
   0   3   4    0.06    0.17
   0   3   4    0.04    0.29
   0   3   4    0.01    0.23
   0   3   3   20.20    1.02
   0   3   3   21.34    1.02
   0   3   3   23.16    1.11
   0   3   3   22.47    0.98
   0  -3  -3   21.37    0.87
   0  -3  -3   20.95    1.01
   0  -3  -3   21.66    0.90
   0   3   2    1.11    0.31
   0   3   2    1.11    0.30
   0   3   2    1.73    0.28
   0   3   2    1.02    0.29
   0  -3  -2    1.17    0.26
   0  -3  -2    0.97    0.29
   0  -3  -2    0.82    0.22
   0   3   1   82.13    3.18
   0   3   1   83.62    3.13
   0   3   1   83.59    3.11
   0   3   1   87.97    3.14
   0  -3  -1   87.14    3.12
   0  -3  -1   82.10    3.11
   0  -3  -1   85.40    3.16
   0   3   0   -0.45    0.26
   0   3   0   -0.10    0.17
   0   3   0   -0.47    0.19
   0   3   0   -0.79    0.23
   0  -3   0   -0.05    0.18
   0  -3   0   -0.41    0.21
   0  -3   0   -0.85    0.20
   0  -3   0   -0.50    0.25
   0   3  -1   87.51    3.20
   0   3  -1   81.99    3.25
   0   3  -1   83.17    3.02
   0   3  -1   90.65    3.22
   0  -3   1   86.03    3.27
   0  -3   1   87.05    3.19
   0  -3   1   85.74    3.04
   0  -3   1   85.41    3.19
   0   3  -2    1.18    0.30
   0   3  -2    0.90    0.33
   0   3  -2    0.96    0.33
   0  -3   2    1.18    0.14
   0  -3   2    0.86    0.27
   0  -3   2    0.87    0.32
   0  -3   2    0.63    0.28
   0   3  -3   22.42    1.10
   0   3  -3   20.32    1.09
   0   3  -3   22.69    1.05
   0  -3   3   24.17    1.12
   0  -3   3   20.96    1.06
   0  -3   3   22.97    1.16
   0   3  -4    0.07    0.19
   0   3  -4    0.04    0.11
   0   3  -4    0.18    0.20
   0  -3   4    1.16    0.34
   0  -3   4    0.00    0.23
   0  -3   4   -0.04    0.22
   0   3  -5   38.09    1.43
   0   3  -5   32.54    1.59
   0  -3   5   37.76    1.62
   0  -3   5   41.45    1.75
   0  -3   6    8.70    0.68
   0  -3   6   10.09    0.77
   0  -3   7   -0.09    0.28
   0  -3   7   -0.13    0.27
   0  -3   8   -0.05    0.32
   0  -3   9   -0.09    0.33
   0  -3   9    0.07    0.33
   0  -3  10   -0.42    0.32
   0  -3  11    0.01    0.37
   0   4  11    0.63    0.68
   0   4  10    0.23    0.61
   0   4   9    2.39    0.73
   0   4   9    1.36    0.42
   0   4   8    5.58    0.89
   0   4   8    5.89    0.63
   0   4   7    3.67    0.44
   0   4   7    4.37    0.53
   0   4   7    2.92    0.67
   0   4   6    6.51    0.57
   0   4   6    5.52    0.72
   0   4   6    5.69    0.60
   0   4   5   -0.06    0.20
   0   4   5    0.14    0.31
   0   4   5    0.44    0.29
   0   4   4   24.57    1.22
   0   4   4   25.24    1.35
   0   4   4   25.58    1.20
   0   4   4   25.10    1.26
   0  -4  -4   25.29    1.01
   0   4   3   46.64    2.00
   0   4   3   45.26    1.90
   0   4   3   46.77    1.95
   0   4   3   44.82    1.97
   0  -4  -3   46.23    1.83
   0  -4  -3   45.17    1.91
   0  -4  -3   45.80    1.80
   0   4   2   31.21    1.43
   0   4   2   31.67    1.40
   0   4   2   30.24    1.47
   0   4   2   30.69    1.40
   0  -4  -2   29.94    1.39
   0  -4  -2   30.14    1.42
   0  -4  -2   29.31    1.33
   0   4   1   -0.21    0.27
   0   4   1   -0.08    0.20
   0   4   1   -0.04    0.20
   0   4   1   -0.28    0.27
   0  -4  -1   -0.72    0.19
   0  -4  -1   -0.09    0.28
   0  -4  -1    0.09    0.24
   0   4   0    0.54    0.26
   0   4   0    0.09    0.28
   0   4   0    0.66    0.32
   0   4   0    0.44    0.21
   0  -4   0    0.06    0.26
   0  -4   0    0.40    0.30
   0  -4   0    0.35    0.22
   0  -4   0    0.44    0.26
   0   4  -1   -0.30    0.28
   0   4  -1   -0.01    0.14
   0   4  -1   -0.24    0.20
   0   4  -1    0.10    0.28
   0  -4   1    0.08    0.28
   0  -4   1    0.40    0.27
   0  -4   1    0.07    0.26
   0  -4   1    0.00    0.17
   0   4  -2   32.53    1.55
   0   4  -2   32.21    1.50
   0  -4   2   30.13    1.47
   0  -4   2   32.15    1.48
   0  -4   2   31.00    1.21
   0  -4   2   32.08    1.56
   0   4  -3   46.90    2.02
   0   4  -3   45.11    2.03
   0  -4   3   46.46    1.68
   0  -4   3   50.20    2.13
   0  -4   3   43.48    1.97
   0  -4   3   45.68    2.01
   0   4  -4   24.44    1.26
   0   4  -4   25.86    1.31
   0  -4   4   22.70    1.25
   0  -4   4   24.56    1.27
   0  -4   4   26.07    1.38
   0   4  -5    0.12    0.18
   0   4  -5   -0.07    0.23
   0  -4   5    0.20    0.31
   0  -4   5    0.22    0.31
   0   4  -6    5.88    0.42
   0  -4   6    6.94    0.71
   0  -4   6    6.81    0.79
   0  -4   7    4.15    0.60
   0  -4   7    4.01    0.67
   0  -4   8    5.84    0.72
   0  -4   9    1.84    0.49
   0  -4  10    1.11    0.48
   0  -4  11    0.39    0.41
   0   5  11    0.99    0.68
   0   5  10    1.78    0.51
   0   5  10    0.93    0.64
   0   5   9   -0.05    0.39
   0   5   9    0.70    0.62
   0   5   8    0.94    0.61
   0   5   8    0.78    0.43
   0   5   7    0.43    0.50
   0   5   7    0.49    0.38
   0   5   6   10.46    0.93
   0   5   6   10.26    0.99
   0   5   6    9.08    0.73
   0   5   5   -0.08    0.35
   0   5   5    0.28    0.38
   0   5   5   -0.08    0.25
   0   5   4   17.06    1.00
   0   5   4   15.30    1.06
   0   5   4   18.16    1.10
   0   5   4   16.72    1.04
   0  -5  -4   16.51    0.83
   0   5   3    3.07    0.55
   0   5   3    2.86    0.47
   0   5   3    3.02    0.48
   0   5   3    2.64    0.50
   0  -5  -3    3.16    0.42
   0  -5  -3    3.18    0.49
   0   5   2   27.06    1.32
   0   5   2   27.59    1.43
   0   5   2   27.26    1.37
   0   5   2   25.13    1.45
   0  -5  -2   27.55    1.41
   0  -5  -2   27.47    1.32
   0   5   1    0.93    0.41
   0   5   1    0.60    0.40
   0   5   1    1.41    0.30
   0  -5  -1    1.17    0.35
   0  -5  -1    0.42    0.35
   0   5   0   -0.21    0.18
   0   5   0    0.61    0.38
   0   5   0   -0.53    0.27
   0  -5   0    0.10    0.27
   0  -5   0   -0.12    0.28
   0   5  -1    2.13    0.48
   0   5  -1    1.29    0.44
   0   5  -1    1.03    0.22
   0  -5   1    1.61    0.42
   0  -5   1    0.98    0.37
   0  -5   1    1.43    0.27
   0   5  -2   25.56    1.47
   0   5  -2   26.70    1.46
   0  -5   2   27.06    1.11
   0  -5   2   25.78    1.38
   0  -5   2   27.51    1.43
   0   5  -3    4.42    0.63
   0   5  -3    3.49    0.58
   0  -5   3    3.57    0.29
   0  -5   3    2.61    0.49
   0  -5   3    3.07    0.54
   0   5  -4   16.96    1.08
   0   5  -4   17.81    1.14
   0  -5   4   15.53    1.06
   0  -5   4   16.48    0.70
   0  -5   4   16.39    1.07
   0   5  -5   -0.72    0.27
   0   5  -5    0.03    0.27
   0  -5   5    0.21    0.15
   0  -5   5    0.27    0.35
   0   5  -6    8.60    0.67
   0  -5   6    9.37    0.90
   0  -5   7    0.04    0.36
   0  -5   8    1.20    0.48
   0  -5   9    1.06    0.48
   0  -5  10    2.90    0.64
   0  -5  11   -0.17    0.45
   0   6  10    0.44    0.50
   0   6  10   -0.44    0.54
   0   6   9    7.51    0.92
   0   6   9    8.74    1.11
   0   6   8    0.85    0.58
   0   6   8    0.76    0.45
   0   6   7    0.23    0.51
   0   6   7    0.26    0.44
   0   6   6    0.98    0.53
   0   6   6    0.55    0.45
   0   6   5    5.65    0.76
   0   6   5    4.45    0.65
   0   6   5    5.35    0.78
   0  -6  -5    4.14    0.41
   0   6   4    2.27    0.57
   0   6   4    1.29    0.45
   0  -6  -4    3.24    0.44
   0   6   3   17.62    1.24
   0   6   3   19.40    1.12
   0  -6  -3   17.24    1.02
   0  -6  -3   15.89    1.12
   0   6   2   11.39    1.03
   0   6   2   10.26    1.02
   0   6   2   11.51    0.84
   0  -6  -2   10.22    0.96
   0  -6  -2   11.57    0.84
   0   6   1   47.17    2.19
   0   6   1   44.79    1.92
   0   6   1   44.29    2.20
   0  -6  -1   45.30    2.13
   0  -6  -1   45.37    2.05
   0   6   0   37.16    1.86
   0   6   0   35.04    1.89
   0   6   0   36.48    1.55
   0  -6   0   36.16    1.82
   0  -6   0   35.07    1.75
   0   6  -1   43.39    2.24
   0   6  -1   50.24    2.24
   0   6  -1   44.59    1.81
   0  -6   1   45.66    2.13
   0  -6   1   50.60    2.25
   0   6  -2   10.90    1.04
   0   6  -2   11.81    1.12
   0  -6   2   12.34    0.92
   0  -6   2   13.03    0.72
   0  -6   2   11.32    1.03
   0   6  -3   18.70    1.26
   0   6  -3   15.45    1.15
   0  -6   3   18.82    1.22
   0  -6   3   16.43    1.12
   0  -6   3   17.59    0.81
   0   6  -4    2.27    0.54
   0   6  -4    3.31    0.63
   0  -6   4    3.79    0.64
   0  -6   4    3.07    0.58
   0  -6   4    2.84    0.27
   0   6  -5    5.02    0.72
   0   6  -5    6.87    0.85
   0  -6   5    4.32    0.69
   0   6  -6    0.13    0.35
   0  -6   6    0.85    0.46
   0  -6   7    0.51    0.43
   0  -6   8    1.15    0.53
   0  -6   9    7.60    0.95
   0  -6  10   -0.56    0.44
   0  -6  11    0.61    0.55
   0   7  10    2.10    0.76
   0   7  10    2.03    0.71
   0   7   9    0.39    0.64
   0   7   9    0.09    0.52
   0   7   8    3.21    0.76
   0   7   8    5.89    0.93
   0   7   7    0.16    0.49
   0   7   7    0.26    0.47
   0   7   6    5.76    0.85
   0   7   6    4.60    0.84
   0   7   5    0.97    0.58
   0   7   5    0.39    0.51
   0  -7  -5    0.19    0.27
   0   7   4   28.43    1.75
   0   7   4   29.98    1.61
   0  -7  -4   29.32    1.45
   0   7   3    3.87    0.59
   0   7   3    3.05    0.67
   0  -7  -3    3.29    0.54
   0   7   2    3.67    0.56
   0   7   2    3.60    0.72
   0  -7  -2    4.35    0.61
   0  -7  -2    3.34    0.64
   0   7   1    1.24    0.54
   0   7   1    1.96    0.41
   0   7   1    1.30    0.54
   0  -7  -1    0.40    0.38
   0  -7  -1    1.16    0.49
   0   7   0    0.10    0.39
   0   7   0   -0.13    0.23
   0   7   0    0.01    0.40
   0  -7   0    0.04    0.35
   0  -7   0    0.50    0.36
   0   7  -1    1.04    0.55
   0   7  -1    1.25    0.29
   0   7  -1    1.21    0.51
   0  -7   1    1.94    0.51
   0  -7   1    1.50    0.52
   0   7  -2    4.98    0.80
   0   7  -2    3.58    0.73
   0  -7   2    3.84    0.66
   0  -7   2    3.91    0.68
   0   7  -3    4.17    0.73
   0   7  -3    2.97    0.64
   0  -7   3    3.17    0.66
   0  -7   3    3.83    0.67
   0   7  -4   26.97    1.64
   0   7  -4   27.02    1.65
   0  -7   4   23.59    1.54
   0  -7   4   28.61    1.71
   0   7  -5   -0.35    0.38
   0   7  -5    0.85    0.54
   0  -7   5    1.30    0.55
   0   7  -6    6.92    0.86
   0  -7   6    4.76    0.80
   0  -7   7   -0.10    0.42
   0  -7   8    5.36    0.85
   0  -7   9    1.04    0.54
   0  -7  10    1.90    0.67
   0   8   9    0.20    0.62
   0   8   9   -1.18    0.50
   0   8   8    1.77    0.69
   0   8   8    2.33    0.75
   0   8   7    0.11    0.58
   0   8   7   -0.28    0.52
   0   8   6    8.47    1.06
   0   8   6    6.00    0.99
   0   8   5    0.46    0.55
   0   8   5   -0.56    0.51
   0   8   4    0.28    0.43
   0   8   4   -0.43    0.50
   0  -8  -4   -0.01    0.34
   0   8   3    0.42    0.44
   0   8   3    0.22    0.54
   0  -8  -3    0.54    0.39
   0   8   2    1.25    0.40
   0   8   2    1.89    0.67
   0  -8  -2    1.11    0.45
   0   8   1    4.97    0.60
   0   8   1    5.57    0.91
   0  -8  -1    4.64    0.72
   0  -8  -1    3.53    0.72
   0   8   0    4.47    0.54
   0   8   0    5.34    0.89
   0  -8   0    5.28    0.77
   0  -8   0    4.61    0.77
   0   8  -1    5.93    0.53
   0   8  -1    5.95    0.92
   0   8  -1    4.71    0.86
   0  -8   1    4.60    0.74
   0  -8   1    6.11    0.90
   0   8  -2    1.55    0.58
   0   8  -2    1.30    0.59
   0  -8   2    0.38    0.47
   0  -8   2    0.87    0.51
   0   8  -3    1.39    0.60
   0   8  -3    0.39    0.45
   0  -8   3    0.21    0.47
   0  -8   3    0.40    0.54
   0   8  -4    0.65    0.50
   0   8  -4    0.75    0.52
   0  -8   4    0.60    0.49
   0   8  -5   -0.10    0.43
   0  -8   5   -0.48    0.48
   0   8  -6    7.08    0.95
   0  -8   6    6.48    0.95
   0  -8   7   -0.43    0.42
   0  -8   8    0.60    0.56
   0  -8   9   -0.07    0.53
   0   9   9    0.22    0.70
   0   9   8    0.64    0.64
   0   9   8   -0.15    0.57
   0   9   7    1.02    0.66
   0   9   7    0.39    0.68
   0   9   6    0.49    0.55
   0   9   6   -0.26    0.57
   0   9   5    1.40    0.61
   0   9   5    1.98    0.78
   0   9   4    0.64    0.51
   0   9   4    0.17    0.55
   0  -9  -4    0.50    0.40
   0   9   3    0.36    0.45
   0   9   3    0.44    0.62
   0  -9  -3    0.54    0.43
   0   9   2    0.32    0.38
   0   9   2    0.05    0.54
   0  -9  -2   -0.16    0.38
   0   9   1    1.00    0.42
   0   9   1    0.62    0.62
   0  -9  -1    1.23    0.52
   0   9   0   -0.35    0.29
   0   9   0   -0.32    0.46
   0  -9   0   -0.39    0.40
   0   9  -1    0.81    0.34
   0   9  -1    0.35    0.56
   0  -9   1    1.98    0.59
   0   9  -2    0.49    0.50
   0   9  -2   -0.53    0.53
   0  -9   2    0.37    0.43
   0   9  -3    0.29    0.51
   0  -9   3   -0.03    0.47
   0   9  -4    0.04    0.49
   0  -9   4    0.23    0.49
   0   9  -5    1.34    0.62
   0  -9   5    1.25    0.62
   0  -9   6    0.82    0.57
   0  -9   7    0.17    0.57
   0  -9   8    1.05    0.66
   0  -9   9   -0.91    0.52
   0  10   8    1.01    0.80
   0  10   7    0.03    0.60
   0  10   7   -0.37    0.66
   0  10   6    1.74    0.83
   0  10   6    1.33    0.69
   0  10   5   -0.19    0.56
   0  10   5   -0.50    0.53
   0  10   4    0.14    0.66
   0  10   4    0.20    0.52
   0  10   3    1.14    0.52
   0  10   3   -0.09    0.64
   0 -10  -3   -0.13    0.47
   0  10   2    3.23    0.91
   0  10   2    2.35    0.58
   0 -10  -2    2.03    0.61
   0  10   1   -0.29    0.33
   0  10   1   -0.39    0.54
   0 -10  -1    0.51    0.49
   0  10   0    0.86    0.38
   0  10   0    0.79    0.68
   0 -10   0    1.96    0.59
   0  10  -1   -0.62    0.46
   0  10  -1   -0.16    0.29
   0 -10   1   -1.09    0.38
   0  10  -2    0.92    0.68
   0 -10   2    2.13    0.67
   0  10  -3    0.00    0.53
   0 -10   3    0.26    0.55
   0  10  -4    0.13    0.55
   0 -10   4   -0.31    0.48
   0  10  -5    0.95    0.62
   0 -10   5    1.03    0.62
   0 -10   6    1.77    0.72
   0 -10   7    0.68    0.64
   0 -10   8    0.44    0.66
   0  11   6   -0.71    0.67
   0  11   6   -0.24    0.64
   0  11   5    0.80    0.65
   0  11   5    0.69    0.79
   0  11   4    0.75    0.75
   0  11   4    0.38    0.60
   0  11   3   -0.71    0.62
   0  11   3    0.04    0.54
   0 -11  -3    0.14    0.48
   0  11   2    0.37    0.46
   0  11   2   -0.25    0.67
   0 -11  -2    0.77    0.55
   0  11   1   -0.34    0.57
   0  11   1   -0.32    0.36
   0 -11  -1   -0.30    0.50
   0  11   0    0.18    0.38
   0  11   0    0.46    0.63
   0 -11   0   -0.69    0.42
   0  11  -1    0.08    0.63
   0 -11   1    0.06    0.52
   0  11  -2   -0.11    0.56
   0 -11   2   -0.15    0.49
   0  11  -3    0.55    0.66
   0 -11   3   -0.01    0.52
   0  11  -4    0.46    0.63
   0 -11   4    0.65    0.63
   0 -11   5    0.61    0.62
   0 -11   6    0.42    0.58
   0 -11   7    0.70    0.65
   0  12   5    1.82    0.95
   0  12   4    2.67    0.78
   0  12   4   -0.17    0.72
   0  12   3    0.12    0.58
   0  12   3    0.33    0.70
   0  12   2   -0.46    0.69
   0  12   2    0.60    0.54
   0 -12  -2    0.90    0.63
   0  12   1    1.09    0.52
   0  12   1    1.77    0.87
   0 -12  -1    1.49    0.68
   0  12   0    1.79    0.89
   0 -12   0    0.70    0.62
   0  12  -1    0.72    0.69
   0 -12   1    1.21    0.66
   0  12  -2   -0.20    0.59
   0 -12   2    0.64    0.60
   0  12  -3   -0.70    0.56
   0 -12   3    0.97    0.66
   0  12  -4    0.68    0.70
   0 -12   4    1.43    0.72
   0 -12   5    1.08    0.69
   0  13   2   -0.08    0.77
   0  13   1    0.79    0.86
   0 -13  -1    1.03    0.72
   0  13   0    0.65    0.81
   0 -13   0   -0.21    0.61
   0  13  -1    0.29    0.71
   0 -13   1   -0.06    0.60
   0  13  -2    0.72    0.75
   0 -13   2   -0.02    0.63
  -1 -13   2   -0.32    0.60
   1  13  -2   -0.30    0.64
  -1 -13   1    0.57    0.68
   1  13  -1    0.58    0.77
  -1 -13   0   -0.64    0.61
   1  13   0    0.93    0.85
  -1 -13  -1    0.89    0.67
   1  13   1    1.06    0.88
   1  13   2   -0.07    0.72
  -1 -12   5    0.31    0.61
  -1 -12   4    0.41    0.61
   1  12  -4    0.14    0.64
  -1 -12   3    0.53    0.59
   1  12  -3    0.84    0.72
  -1 -12   2    0.05    0.55
   1  12  -2   -0.52    0.59
  -1 -12   1   -0.59    0.51
   1  12  -1    1.42    0.82
  -1 -12   0    0.73    0.63
   1  12   0    1.46    0.52
   1  12   0    0.71    0.71
  -1 -12  -1   -0.34    0.54
   1  12   1   -0.53    0.46
   1  12   1   -0.50    0.58
  -1 -12  -2    0.61    0.61
   1  12   2   -0.13    0.47
   1  12   2   -0.24    0.68
   1  12   3   -0.74    0.64
   1  12   3   -0.33    0.54
   1  12   4    1.05    0.67
   1  12   4   -0.09    0.75
   1  12   5   -0.59    0.73
  -1 -11   7    0.23    0.67
  -1 -11   6    0.01    0.60
  -1 -11   5    0.14    0.54
  -1 -11   4   -0.31    0.51
   1  11  -4    1.03    0.69
  -1 -11   3    0.84    0.61
   1  11  -3    0.46    0.62
  -1 -11   2   -0.09    0.50
   1  11  -2   -0.69    0.52
  -1 -11   1   -0.40    0.50
   1  11  -1   -0.22    0.56
  -1 -11   0   -0.79    0.40
   1  11   0   -0.17    0.61
   1  11   0   -0.16    0.37
  -1 -11  -1    1.11    0.58
   1  11   1    0.47    0.48
   1  11   1    0.40    0.66
  -1 -11  -2    0.82    0.55
   1  11   2    0.00    0.67
   1  11   2   -0.41    0.43
  -1 -11  -3    0.11    0.45
   1  11   3    0.04    0.48
   1  11   3    0.58    0.70
   1  11   4    1.77    0.81
   1  11   4    0.56    0.63
   1  11   5   -0.07    0.61
   1  11   5    0.02    0.77
   1  11   6   -0.93    0.66
   1  11   6    0.14    0.60
  -1 -10   8   -0.27    0.61
  -1 -10   7    1.49    0.71
  -1 -10   6    0.75    0.65
  -1 -10   5    1.98    0.69
   1  10  -5    0.76    0.61
  -1 -10   4    0.62    0.57
   1  10  -4    0.38    0.55
  -1 -10   3    0.58    0.56
   1  10  -3    0.18    0.56
  -1 -10   2    0.14    0.47
   1  10  -2    0.99    0.66
  -1 -10   1    0.30    0.53
   1  10  -1   -0.05    0.32
   1  10  -1   -0.19    0.50
  -1 -10   0    0.97    0.52
   1  10   0    1.08    0.41
   1  10   0    1.40    0.72
  -1 -10  -1    0.49    0.44
   1  10   1    0.47    0.64
   1  10   1    0.31    0.39
  -1 -10  -2    1.20    0.56
   1  10   2    0.17    0.60
   1  10   2    0.42    0.44
  -1 -10  -3   -0.15    0.44
   1  10   3   -0.14    0.44
   1  10   3    0.74    0.73
   1  10   4    0.13    0.54
   1  10   4   -0.44    0.58
   1  10   5   -0.49    0.55
   1  10   5    0.94    0.70
   1  10   6   -0.24    0.62
   1  10   6   -0.26    0.57
   1  10   7   -0.74    0.52
   1  10   7   -0.66    0.66
   1  10   8   -0.17    0.73
  -1  -9   9    0.98    0.69
  -1  -9   8    0.78    0.62
  -1  -9   7    0.47    0.59
  -1  -9   6    1.99    0.64
  -1  -9   5    0.90    0.59
   1   9  -5    0.18    0.51
  -1  -9   4    0.63    0.53
   1   9  -4   -0.19    0.44
  -1  -9   3    0.05    0.44
   1   9  -3   -0.74    0.38
  -1  -9   2    2.82    0.66
   1   9  -2    1.97    0.66
   1   9  -2    2.89    0.80
  -1  -9   1   -0.21    0.42
   1   9  -1    0.02    0.55
   1   9  -1    0.18    0.29
  -1  -9   0   -0.13    0.40
   1   9   0    0.78    0.60
   1   9   0    0.86    0.38
  -1  -9  -1    0.06    0.43
   1   9   1    0.58    0.38
   1   9   1    1.08    0.60
  -1  -9  -2   -0.15    0.39
   1   9   2   -0.22    0.47
   1   9   2    0.69    0.42
  -1  -9  -3    0.34    0.43
   1   9   3   -0.34    0.42
   1   9   3    0.14    0.60
  -1  -9  -4    0.04    0.36
   1   9   4   -0.03    0.60
   1   9   4   -0.07    0.48
   1   9   5    2.00    0.80
   1   9   5    1.81    0.69
   1   9   6   -0.14    0.59
   1   9   6    1.00    0.63
   1   9   7    1.12    0.61
   1   9   7   -0.25    0.59
   1   9   8   -0.77    0.55
   1   9   8    0.43    0.60
   1   9   9   -0.48    0.65
  -1  -8   9    0.31    0.56
  -1  -8   8    0.14    0.49
  -1  -8   7    0.44    0.52
  -1  -8   6    1.29    0.60
   1   8  -6    0.86    0.49
  -1  -8   5    1.51    0.61
   1   8  -5    1.79    0.59
  -1  -8   4    2.65    0.64
   1   8  -4    5.56    0.89
   1   8  -4    3.57    0.73
  -1  -8   3    0.68    0.51
   1   8  -3    1.44    0.56
   1   8  -3    1.01    0.61
  -1  -8   2    2.77    0.64
   1   8  -2    2.09    0.68
   1   8  -2    2.96    0.73
  -1  -8   1    0.48    0.42
   1   8  -1    0.09    0.26
   1   8  -1   -0.20    0.47
   1   8  -1   -0.22    0.41
  -1  -8   0   -0.14    0.36
   1   8   0   -0.23    0.43
   1   8   0    0.00    0.30
  -1  -8  -1    0.85    0.45
   1   8   1    0.46    0.53
   1   8   1    0.60    0.36
  -1  -8  -2    0.43    0.39
   1   8   2    0.89    0.41
   1   8   2    1.26    0.60
  -1  -8  -3   -0.09    0.34
   1   8   3    0.64    0.58
   1   8   3    1.00    0.46
  -1  -8  -4    1.37    0.46
   1   8   4    1.99    0.59
   1   8   4    1.81    0.69
   1   8   5   11.38    1.27
   1   8   5   11.70    1.17
   1   8   6    0.99    0.64
   1   8   6    1.28    0.60
   1   8   7    0.33    0.55
   1   8   7   -0.74    0.48
   1   8   8    1.93    0.72
   1   8   8    3.27    0.80
   1   8   9    0.17    0.60
   1   8   9   -0.23    0.60
  -1  -7  10    0.20    0.53
  -1  -7   9    0.85    0.56
  -1  -7   8    1.11    0.59
  -1  -7   7    0.62    0.49
  -1  -7   6    8.59    1.03
   1   7  -6   12.35    1.11
  -1  -7   5    0.64    0.47
   1   7  -5    1.24    0.51
   1   7  -5    1.36    0.57
  -1  -7   4   -0.18    0.23
  -1  -7   4    0.96    0.48
   1   7  -4    0.61    0.46
   1   7  -4    0.49    0.47
  -1  -7   3    0.45    0.40
  -1  -7   3    0.13    0.24
   1   7  -3   -0.21    0.37
   1   7  -3    0.18    0.40
  -1  -7   2    8.31    0.67
  -1  -7   2    7.75    0.89
   1   7  -2    8.69    1.00
   1   7  -2    7.95    0.97
  -1  -7   1    6.40    0.80
  -1  -7   1    4.97    0.75
   1   7  -1    5.64    0.51
   1   7  -1    5.54    0.84
   1   7  -1    5.65    0.83
  -1  -7   0    0.22    0.34
   1   7   0    0.53    0.28
   1   7   0    0.12    0.40
   1   7   0    0.45    0.42
  -1  -7  -1   16.56    1.12
   1   7   1   15.71    1.23
   1   7   1   15.39    0.94
   1   7   1   15.44    1.23
  -1  -7  -2    2.38    0.52
   1   7   2    2.68    0.50
   1   7   2    1.68    0.58
  -1  -7  -3    3.26    0.56
   1   7   3    3.13    0.57
   1   7   3    2.79    0.66
  -1  -7  -4    4.75    0.59
   1   7   4    4.72    0.81
   1   7   4    4.64    0.71
  -1  -7  -5   15.32    0.88
   1   7   5   16.45    1.28
   1   7   5   15.21    1.17
   1   7   6    0.35    0.51
   1   7   6    1.17    0.57
   1   7   7    0.40    0.49
   1   7   7    0.67    0.52
   1   7   8    5.43    0.87
   1   7   8    5.76    0.97
   1   7   9    0.65    0.59
   1   7   9    0.70    0.64
   1   7  10    0.40    0.66
   1   7  10    0.76    0.61
  -1  -6  11    2.03    0.67
  -1  -6  10   -0.05    0.46
  -1  -6   9    3.84    0.72
  -1  -6   8    1.60    0.56
  -1  -6   7    5.17    0.77
  -1  -6   6    4.08    0.70
   1   6  -6    4.24    0.70
   1   6  -6    4.49    0.63
  -1  -6   5   18.99    0.83
  -1  -6   5   16.58    1.23
   1   6  -5   16.78    1.18
   1   6  -5   19.20    1.32
  -1  -6   4   -0.49    0.32
  -1  -6   4   -0.04    0.19
   1   6  -4    0.51    0.41
   1   6  -4   -0.15    0.30
  -1  -6   3   26.66    1.48
  -1  -6   3   26.68    1.12
   1   6  -3   22.81    1.48
   1   6  -3   25.80    1.51
  -1  -6   2   33.20    1.44
  -1  -6   2   37.94    1.83
  -1  -6   2   33.24    1.74
   1   6  -2   33.18    1.84
   1   6  -2   35.48    1.83
  -1  -6   1   17.15    1.12
  -1  -6   1   18.95    1.21
  -1  -6   1   19.64    0.99
   1   6  -1   17.51    1.19
   1   6  -1   16.99    1.22
   1   6  -1   16.82    0.86
  -1  -6   0   14.02    0.99
  -1  -6   0   15.70    1.12
   1   6   0   13.50    1.05
   1   6   0   13.11    0.78
   1   6   0   12.57    1.05
  -1  -6  -1    2.34    0.49
  -1  -6  -1    2.03    0.52
   1   6   1    2.19    0.58
   1   6   1    1.91    0.55
   1   6   1    2.13    0.41
  -1  -6  -2    2.06    0.45
   1   6   2    2.08    0.56
   1   6   2    3.15    0.48
   1   6   2    2.07    0.52
  -1  -6  -3    5.46    0.61
   1   6   3    5.49    0.65
   1   6   3    5.81    0.81
  -1  -6  -4    1.60    0.34
   1   6   4    2.37    0.53
   1   6   4    2.36    0.57
  -1  -6  -5   11.36    0.66
   1   6   5   11.60    0.90
   1   6   5   12.50    1.10
   1   6   5   12.90    1.04
   1   6   6   -0.31    0.42
   1   6   6   -0.23    0.38
   1   6   7   -0.18    0.46
   1   6   7    0.07    0.45
   1   6   8   11.36    1.22
   1   6   8   11.99    1.13
   1   6   9    3.16    0.67
   1   6   9    5.66    0.97
   1   6  10    0.74    0.50
   1   6  10    0.05    0.64
  -1  -5  11   -0.15    0.45
  -1  -5  10   -0.15    0.44
  -1  -5   9   -0.15    0.39
  -1  -5   8    1.94    0.56
  -1  -5   7    0.08    0.39
  -1  -5   6    0.42    0.40
   1   5  -6    0.77    0.32
   1   5  -6    0.26    0.25
  -1  -5   5   -0.21    0.33
   1   5  -5    0.28    0.30
   1   5  -5    0.34    0.39
  -1  -5   4    6.38    0.41
  -1  -5   4    5.39    0.68
   1   5  -4    6.20    0.75
   1   5  -4    5.17    0.68
  -1  -5   3    2.34    0.26
  -1  -5   3    2.61    0.49
  -1  -5   3    2.78    0.51
   1   5  -3    2.24    0.47
   1   5  -3    1.44    0.43
  -1  -5   2    6.28    0.67
  -1  -5   2    4.52    0.39
   1   5  -2    3.86    0.62
   1   5  -2    4.39    0.62
  -1  -5   1    1.61    0.30
  -1  -5   1    2.13    0.45
  -1  -5   1    2.00    0.44
   1   5  -1    1.53    0.45
   1   5  -1    1.85    0.48
   1   5  -1    2.15    0.28
  -1  -5   0    2.42    0.47
  -1  -5   0    3.02    0.40
  -1  -5   0    2.75    0.46
   1   5   0    2.34    0.34
   1   5   0    3.38    0.55
   1   5   0    3.68    0.59
  -1  -5  -1   -0.03    0.27
  -1  -5  -1   -0.33    0.28
   1   5   1    0.01    0.23
   1   5   1    0.38    0.34
   1   5   1    0.11    0.33
  -1  -5  -2   37.11    1.70
   1   5   2   38.05    1.78
   1   5   2   38.56    1.69
   1   5   2   39.16    1.88
   1   5   2   39.40    1.79
  -1  -5  -3    0.47    0.25
   1   5   3    0.58    0.36
   1   5   3    0.04    0.35
   1   5   3    0.13    0.27
   1   5   3    0.49    0.31
  -1  -5  -4    5.63    0.46
   1   5   4    6.32    0.69
   1   5   4    6.08    0.65
   1   5   4    5.87    0.72
   1   5   5    0.01    0.27
   1   5   5    0.14    0.38
   1   5   5    0.15    0.36
   1   5   6    4.18    0.70
   1   5   6    5.31    0.61
   1   5   6    5.28    0.69
   1   5   7    1.67    0.60
   1   5   7    1.40    0.46
   1   5   8    1.92    0.51
   1   5   8    2.09    0.67
   1   5   9    0.68    0.45
   1   5   9   -0.10    0.56
   1   5  10    3.43    0.86
   1   5  10    4.02    0.63
   1   5  11    0.05    0.64
  -1  -4  11    0.72    0.44
  -1  -4  10    1.74    0.49
  -1  -4   9    0.14    0.34
  -1  -4   8   11.62    0.91
  -1  -4   7    0.47    0.38
  -1  -4   7    0.69    0.39
  -1  -4   6    0.14    0.31
  -1  -4   6    0.46    0.36
   1   4  -6    0.49    0.19
   1   4  -6    0.09    0.31
   1   4  -6    0.08    0.12
  -1  -4   5    0.68    0.35
  -1  -4   5    0.97    0.36
   1   4  -5    0.24    0.18
   1   4  -5    1.03    0.30
  -1  -4   4    3.72    0.58
  -1  -4   4    3.28    0.51
   1   4  -4    3.68    0.51
   1   4  -4    4.00    0.55
  -1  -4   3   56.07    2.32
  -1  -4   3   55.32    2.02
  -1  -4   3   60.13    2.44
  -1  -4   3   53.11    2.29
   1   4  -3   53.20    2.34
   1   4  -3   54.51    2.31
  -1  -4   2    5.36    0.64
  -1  -4   2    3.72    0.51
  -1  -4   2    4.85    0.53
  -1  -4   2    4.76    0.37
   1   4  -2    4.42    0.55
   1   4  -2    4.83    0.62
  -1  -4   1   19.86    1.09
  -1  -4   1   18.03    0.83
  -1  -4   1   17.17    1.00
  -1  -4   1   19.34    1.00
   1   4  -1   17.49    0.79
   1   4  -1   17.24    1.02
   1   4  -1   18.06    0.99
   1   4  -1   19.72    1.10
  -1  -4   0    2.48    0.43
  -1  -4   0    2.66    0.33
  -1  -4   0    2.09    0.37
  -1  -4   0    2.05    0.40
   1   4   0    1.14    0.32
   1   4   0    2.55    0.45
   1   4   0    2.91    0.45
   1   4   0    2.73    0.31
  -1  -4  -1    7.22    0.58
  -1  -4  -1    8.06    0.64
  -1  -4  -1    5.48    0.58
  -1  -4  -1    6.79    0.55
   1   4   1    6.81    0.66
   1   4   1    5.95    0.61
   1   4   1    6.83    0.57
   1   4   1    6.69    0.50
  -1  -4  -2   21.32    1.11
  -1  -4  -2   21.51    1.07
   1   4   2   22.86    1.12
   1   4   2   22.42    1.15
   1   4   2   22.98    1.10
   1   4   2   20.58    1.16
  -1  -4  -3    6.21    0.50
  -1  -4  -3    6.90    0.56
   1   4   3    7.43    0.68
   1   4   3    6.10    0.65
   1   4   3    7.07    0.64
   1   4   3    7.45    0.64
  -1  -4  -4    2.30    0.26
  -1  -4  -4    2.63    0.25
   1   4   4    1.77    0.43
   1   4   4    3.11    0.41
   1   4   4    2.17    0.42
   1   4   4    2.24    0.43
   1   4   5    3.95    0.51
   1   4   5    3.96    0.57
   1   4   5    4.09    0.50
   1   4   5    4.86    0.51
   1   4   6    6.10    0.76
   1   4   6    4.89    0.57
   1   4   6    7.00    0.55
   1   4   7    3.00    0.48
   1   4   7    2.97    0.65
   1   4   7    3.75    0.45
   1   4   8    5.78    0.89
   1   4   8    5.48    0.60
   1   4   9   -0.18    0.29
   1   4   9   -0.03    0.52
   1   4  10   -0.30    0.55
   1   4  11   -0.96    0.50
  -1  -3  11    0.20    0.37
  -1  -3  10    1.75    0.45
  -1  -3  10    0.82    0.47
  -1  -3   9    1.99    0.45
  -1  -3   8    5.94    0.65
  -1  -3   7    0.60    0.33
  -1  -3   7   -0.34    0.26
  -1  -3   6    0.45    0.29
  -1  -3   6    0.26    0.27
   1   3  -6   -0.09    0.25
  -1  -3   5    0.28    0.26
  -1  -3   5   -0.28    0.24
   1   3  -5   -0.36    0.20
   1   3  -5    0.05    0.15
   1   3  -5   -0.03    0.09
  -1  -3   4    5.51    0.55
  -1  -3   4    6.59    0.64
   1   3  -4    6.46    0.47
   1   3  -4    6.02    0.48
  -1  -3   3   34.99    1.59
  -1  -3   3   35.59    1.53
   1   3  -3   35.45    1.54
   1   3  -3   35.41    1.49
   1   3  -3   34.17    1.53
  -1  -3   2    6.77    0.57
  -1  -3   2    6.79    0.57
  -1  -3   2    5.27    0.54
  -1  -3   2    6.04    0.35
   1   3  -2    6.40    0.53
   1   3  -2    5.93    0.55
   1   3  -2    7.14    0.62
  -1  -3   1   24.34    1.11
  -1  -3   1   23.32    1.14
  -1  -3   1   21.19    1.06
  -1  -3   1   22.57    0.92
   1   3  -1   22.80    1.11
   1   3  -1   22.85    0.90
   1   3  -1   23.59    1.08
   1   3  -1   19.77    1.09
  -1  -3   0   95.86    3.50
  -1  -3   0   93.65    3.36
  -1  -3   0   94.09    3.43
  -1  -3   0   93.62    3.44
   1   3   0   93.69    3.43
   1   3   0   90.94    3.50
   1   3   0   91.83    3.34
   1   3   0   93.52    3.45
  -1  -3  -1   94.45    3.33
  -1  -3  -1   88.60    3.27
  -1  -3  -1   87.29    3.27
  -1  -3  -1   87.39    3.28
   1   3   1   89.29    3.26
   1   3   1   86.34    3.28
   1   3   1   89.29    3.28
   1   3   1   90.23    3.35
  -1  -3  -2   48.65    1.83
  -1  -3  -2   46.22    1.81
   1   3   2   46.60    1.87
   1   3   2   46.77    1.90
   1   3   2   45.50    1.88
   1   3   2   47.20    1.85
  -1  -3  -3    4.94    0.34
  -1  -3  -3    4.79    0.36
   1   3   3    5.72    0.45
   1   3   3    4.65    0.47
   1   3   3    5.05    0.49
   1   3   3    5.64    0.54
   1   3   4    2.65    0.36
   1   3   4    2.45    0.46
   1   3   4    2.92    0.34
   1   3   4    2.21    0.34
   1   3   5   -0.17    0.21
   1   3   5   -0.06    0.17
   1   3   5    0.29    0.32
   1   3   5   -0.05    0.22
   1   3   6    0.56    0.24
   1   3   6    1.31    0.45
   1   3   6    0.76    0.22
   1   3   7   -0.20    0.35
   1   3   7    0.08    0.16
   1   3   7    0.00    0.20
   1   3   8    9.85    1.03
   1   3   8    9.85    0.64
   1   3   9    2.51    0.38
   1   3   9    2.90    0.69
   1   3  10    0.22    0.52
   1   3  11   -0.29    0.52
  -1  -2  11   -0.03    0.48
  -1  -2  10    0.60    0.45
  -1  -2  10    0.44    0.34
  -1  -2   9    0.63    0.32
  -1  -2   8    0.12    0.27
  -1  -2   8   -0.11    0.27
  -1  -2   7    0.14    0.22
  -1  -2   7    0.47    0.26
  -1  -2   6    0.16    0.22
  -1  -2   6    0.32    0.23
  -1  -2   5   19.84    0.95
  -1  -2   5   20.51    1.00
   1   2  -5   20.40    0.96
  -1  -2   4    8.71    0.59
  -1  -2   4    7.33    0.52
   1   2  -4    7.58    0.36
   1   2  -4    7.57    0.53
  -1  -2   3    2.39    0.35
  -1  -2   3    2.62    0.33
   1   2  -3    2.81    0.31
   1   2  -3    2.60    0.29
  -1  -2   2  129.13    4.74
  -1  -2   2  139.17    4.81
   1   2  -2  137.59    4.78
   1   2  -2  134.90    4.73
   1   2  -2  131.58    4.70
  -1  -2   1    8.80    0.54
  -1  -2   1    8.81    0.57
  -1  -2   1    8.11    0.50
  -1  -2   1    9.21    0.41
   1   2  -1    8.31    0.50
   1   2  -1    8.73    0.54
   1   2  -1    8.76    0.54
  -1  -2   0    1.40    0.19
  -1  -2   0    1.20    0.22
  -1  -2   0    1.31    0.25
  -1  -2   0    1.18    0.25
   1   2   0    1.16    0.17
   1   2   0    1.40    0.24
   1   2   0    1.45    0.23
   1   2   0    1.18    0.26
  -1  -2  -1   17.29    0.83
  -1  -2  -1   18.45    0.81
  -1  -2  -1   18.42    0.79
   1   2   1   18.02    0.81
   1   2   1   18.01    0.82
   1   2   1   17.30    0.81
   1   2   1   18.21    0.83
  -1  -2  -2    0.26    0.14
  -1  -2  -2    0.22    0.14
   1   2   2    0.15    0.19
   1   2   2    0.38    0.21
   1   2   2    0.49    0.17
   1   2   2   -0.02    0.20
   1   2   3   18.86    0.82
   1   2   3   19.66    0.85
   1   2   3   18.41    0.97
   1   2   3   20.09    0.82
   1   2   4   88.64    3.17
   1   2   4   90.39    3.47
   1   2   4   92.80    3.21
   1   2   4   91.79    3.20
   1   2   5    0.08    0.12
   1   2   5   -0.20    0.11
   1   2   5   -0.31    0.24
   1   2   6   14.46    0.99
   1   2   6   15.20    0.67
   1   2   6   16.79    0.68
   1   2   7    6.85    0.75
   1   2   7    4.21    0.30
   1   2   7    3.86    0.30
   1   2   8    5.94    0.79
   1   2   8    4.66    0.34
   1   2   9    3.65    0.73
   1   2  10    1.11    0.63
   1   2  11    1.01    0.60
   1   2  12    0.50    0.62
  -1  -1  11    4.08    0.76
  -1  -1  10    1.78    0.33
  -1  -1  10    1.80    0.59
  -1  -1   9    0.31    0.24
  -1  -1   8    0.16    0.22
  -1  -1   8   -0.11    0.18
  -1  -1   7    8.68    0.53
  -1  -1   7    8.32    0.50
  -1  -1   6    2.73    0.32
  -1  -1   6    2.72    0.29
  -1  -1   5   19.67    0.86
  -1  -1   5   19.74    0.83
  -1  -1   4   87.98    3.13
  -1  -1   4   89.62    3.15
   1   1  -4   88.40    3.11
  -1  -1   3    2.26    0.25
  -1  -1   3    2.03    0.22
   1   1  -3    2.04    0.24
  -1  -1   2   47.30    1.75
  -1  -1   2   47.22    1.73
   1   1  -2   48.48    1.71
   1   1  -2   46.68    1.69
  -1  -1   1   10.58    0.51
   1   1  -1   13.50    0.55
   1   1  -1   11.51    0.52
  -1  -1   0   -0.34    0.09
  -1  -1  -1   25.80    0.90
   1   1   1   24.98    0.90
   1   1   1   20.93    0.89
   1   1   1   23.29    0.93
   1   1   2   19.70    0.73
   1   1   2   20.04    0.88
   1   1   2   18.82    0.73
   1   1   3   30.91    1.13
   1   1   3   32.04    1.34
   1   1   4   31.35    1.41
   1   1   5   35.28    1.58
   1   1   6    0.09    0.30
   1   1   7    0.01    0.34
   1   1   8   -0.42    0.36
   1   1   9    4.21    0.73
   1   1  10    7.04    0.94
   1   1  11   -0.28    0.48
   1   1  12    0.59    0.63
  -1   0  12    1.03    0.65
  -1   0  11    0.95    0.59
  -1   0  10    0.98    0.56
  -1   0   9   -0.62    0.37
  -1   0   0    0.00    0.02
  -1   0   0    0.03    0.04
   1   0   0    0.02    0.03
   1   0   0    0.01    0.02
  -1   0  -1   -0.03    0.03
  -1   0  -1   -0.01    0.04
  -1   0  -1    0.07    0.07
   1   0   1    0.01    0.07
   1   0   1   -0.01    0.05
   1   0   1    0.08    0.05
   1   0   2   21.57    0.88
   1   0   6    1.64    0.38
   1   0   7    0.10    0.33
   1   0   8    0.10    0.19
   1   0   8    0.23    0.38
   1   0   8    0.08    0.15
   1   0   9   -0.67    0.35
   1   0   9    0.15    0.18
   1   0  10    0.42    0.23
   1   0  10   -0.24    0.42
   1   0  11    0.41    0.50
   1   0  12    0.64    0.60
  -1   1  12    0.00    0.63
  -1   1  11    3.71    0.78
  -1   1  10    2.00    0.65
  -1   1   9    0.33    0.47
   1  -1  -3    1.97    0.17
  -1   1   2   46.34    1.60
  -1   1   2   46.82    1.61
   1  -1  -2   45.43    1.63
  -1   1   1   12.73    0.53
   1  -1  -1   11.96    0.49
  -1   1   0   -0.17    0.09
   1  -1   0   -0.36    0.10
   1  -1   0   -0.47    0.09
  -1   1  -1   30.17    1.06
  -1   1  -1   23.98    1.01
  -1   1  -2   20.34    0.80
  -1   1  -2   20.40    0.81
   1  -1   2   21.14    0.86
   1  -1   2   20.67    0.83
   1  -1   2   19.07    0.84
   1  -1   3   32.20    1.27
   1  -1   3   32.52    1.24
   1  -1   3   33.02    1.26
   1  -1   4   16.31    0.74
   1  -1   4   16.31    0.73
   1  -1   4   17.96    0.77
   1  -1   5   35.04    1.39
   1  -1   5   35.17    1.35
   1  -1   6    0.15    0.18
   1  -1   6    0.15    0.17
   1  -1   7    0.68    0.23
   1  -1   7    0.71    0.34
   1  -1   7    0.28    0.18
   1  -1   8    0.48    0.21
   1  -1   8   -0.18    0.32
   1  -1   8    0.06    0.24
   1  -1   9    6.23    0.76
   1  -1   9    4.59    0.46
   1  -1  10    6.53    0.57
   1  -1  10    5.85    0.80
   1  -1  11    0.56    0.52
  -1   2  12    0.14    0.62
  -1   2  11    0.51    0.60
  -1   2  10    0.18    0.54
  -1   2   9    0.29    0.51
  -1   2   8   -0.46    0.36
  -1   2   5   19.47    0.77
  -1   2   5   18.30    0.74
  -1   2   4    8.27    0.43
  -1   2   4    8.07    0.40
   1  -2  -4    8.13    0.44
  -1   2   3    2.04    0.26
  -1   2   3    2.87    0.25
   1  -2  -3    2.46    0.28
  -1   2   2  132.05    4.68
  -1   2   2  131.99    4.63
   1  -2  -2  131.82    4.61
   1  -2  -2  135.03    4.62
   1  -2  -2  134.21    4.59
  -1   2   1    7.87    0.47
  -1   2   1    7.67    0.52
  -1   2   1    7.43    0.49
   1  -2  -1    8.51    0.47
   1  -2  -1    9.08    0.52
   1  -2  -1    8.87    0.53
  -1   2   0    1.35    0.27
  -1   2   0    1.36    0.25
  -1   2   0    1.03    0.21
   1  -2   0    1.10    0.21
   1  -2   0    0.96    0.24
   1  -2   0    1.49    0.26
  -1   2  -1   18.33    0.90
  -1   2  -1   18.68    0.88
  -1   2  -1   18.94    0.85
   1  -2   1   19.48    0.89
   1  -2   1   18.98    0.86
   1  -2   1   20.19    0.93
  -1   2  -2    0.33    0.18
  -1   2  -2    0.08    0.21
  -1   2  -2   -0.17    0.23
   1  -2   2    0.04    0.19
   1  -2   2   -0.07    0.22
   1  -2   2    0.28    0.23
  -1   2  -3   20.31    0.89
  -1   2  -3   18.66    0.86
   1  -2   3   20.76    0.98
   1  -2   3   20.05    0.94
   1  -2   3   19.72    0.91
  -1   2  -4   95.36    3.30
   1  -2   4   94.53    3.52
   1  -2   4   93.98    3.43
   1  -2   4   95.03    3.45
   1  -2   5   -0.10    0.18
   1  -2   5   -0.24    0.18
   1  -2   5    0.32    0.23
   1  -2   6   18.03    0.94
   1  -2   6   16.07    0.86
   1  -2   7    4.93    0.54
   1  -2   7    5.28    0.58
   1  -2   7    4.11    0.46
   1  -2   8    4.98    0.54
   1  -2   8    6.72    0.69
   1  -2   9    4.38    0.53
   1  -2   9    3.68    0.61
   1  -2  10    1.28    0.48
   1  -2  10    1.47    0.36
  -1   3  11    0.47    0.63
  -1   3  10    0.47    0.57
  -1   3   9    1.85    0.63
  -1   3   9    1.91    0.34
  -1   3   8    5.47    0.46
  -1   3   8    4.86    0.80
  -1   3   8    5.13    0.40
  -1   3   7    0.13    0.41
  -1   3   7    0.27    0.19
  -1   3   7    0.13    0.22
  -1   3   6    0.27    0.21
  -1   3   6   -0.01    0.15
  -1   3   5    0.06    0.21
  -1   3   5    0.20    0.16
  -1   3   4    7.03    0.51
  -1   3   4    5.73    0.43
   1  -3  -4    6.53    0.49
  -1   3   3   33.03    1.45
  -1   3   3   34.63    1.40
   1  -3  -3   34.19    1.32
   1  -3  -3   35.30    1.44
   1  -3  -3   32.97    1.28
  -1   3   2    6.94    0.48
  -1   3   2    6.29    0.53
  -1   3   2    6.22    0.54
   1  -3  -2    5.81    0.52
   1  -3  -2    6.71    0.50
   1  -3  -2    6.61    0.45
  -1   3   1   22.11    0.99
  -1   3   1   22.56    1.03
  -1   3   1   21.49    1.06
  -1   3   1   21.98    1.12
   1  -3  -1   23.03    1.08
   1  -3  -1   21.22    1.08
   1  -3  -1   22.94    1.02
  -1   3   0   91.47    3.47
  -1   3   0   93.97    3.40
  -1   3   0   89.49    3.29
  -1   3   0   92.17    3.39
   1  -3   0   90.78    3.38
   1  -3   0   95.28    3.47
   1  -3   0   91.19    3.38
  -1   3  -1   93.62    3.47
  -1   3  -1   90.05    3.37
  -1   3  -1   87.64    3.38
  -1   3  -1   90.28    3.20
   1  -3   1   95.18    3.49
   1  -3   1   92.09    3.39
   1  -3   1   91.76    3.38
  -1   3  -2   46.53    1.95
  -1   3  -2   49.98    1.95
  -1   3  -2   48.25    2.01
   1  -3   2   48.22    1.94
   1  -3   2   46.46    1.69
   1  -3   2   50.85    2.05
   1  -3   2   48.51    1.97
  -1   3  -3    4.89    0.52
  -1   3  -3    5.68    0.50
  -1   3  -3    6.41    0.60
   1  -3   3    4.82    0.53
   1  -3   3    5.24    0.57
   1  -3   3    4.57    0.48
  -1   3  -4    2.29    0.32
  -1   3  -4    2.67    0.37
   1  -3   4    2.73    0.46
   1  -3   4    2.55    0.39
   1  -3   4    2.58    0.41
  -1   3  -5   -0.07    0.13
  -1   3  -5   -0.10    0.15
   1  -3   5   -0.06    0.23
   1  -3   5   -0.61    0.23
   1  -3   5    0.06    0.27
   1  -3   6    1.48    0.41
   1  -3   6    0.64    0.31
   1  -3   7   -0.24    0.25
   1  -3   7   -0.23    0.28
   1  -3   7   -0.19    0.25
   1  -3   8    9.74    0.76
   1  -3   8   10.44    0.80
   1  -3   9    1.79    0.44
   1  -3   9    2.42    0.50
   1  -3  10    0.81    0.41
   1  -3  11    0.50    0.41
  -1   4  11    0.38    0.59
  -1   4  10    2.08    0.75
  -1   4   9   -0.20    0.29
  -1   4   9    0.04    0.53
  -1   4   8   12.61    0.83
  -1   4   8   10.54    1.13
  -1   4   7    0.53    0.33
  -1   4   7    0.69    0.50
  -1   4   7    1.45    0.31
  -1   4   6   -0.13    0.19
  -1   4   6    0.35    0.30
  -1   4   6    0.21    0.37
  -1   4   5    0.42    0.37
  -1   4   5    0.96    0.28
  -1   4   5    0.62    0.32
  -1   4   4    3.58    0.43
  -1   4   4    3.34    0.49
  -1   4   4    3.69    0.54
   1  -4  -4    3.94    0.48
   1  -4  -4    3.69    0.31
  -1   4   3   55.94    2.20
  -1   4   3   53.85    2.21
  -1   4   3   52.97    2.26
  -1   4   3   53.56    2.28
   1  -4  -3   56.71    2.24
   1  -4  -3   55.78    2.15
   1  -4  -3   54.12    2.10
  -1   4   2    4.40    0.55
  -1   4   2    4.28    0.47
  -1   4   2    3.39    0.47
  -1   4   2    4.59    0.54
   1  -4  -2    4.53    0.52
   1  -4  -2    4.98    0.56
   1  -4  -2    3.88    0.43
  -1   4   1   19.20    0.97
  -1   4   1   17.32    0.89
  -1   4   1   17.87    0.99
  -1   4   1   16.60    1.01
   1  -4  -1   18.01    0.94
   1  -4  -1   18.43    1.03
   1  -4  -1   16.17    0.98
  -1   4   0    2.51    0.44
  -1   4   0    2.36    0.38
  -1   4   0    2.27    0.29
  -1   4   0    1.93    0.43
   1  -4   0    1.97    0.42
   1  -4   0    2.65    0.42
   1  -4   0    2.18    0.44
  -1   4  -1    6.79    0.41
  -1   4  -1    6.49    0.69
  -1   4  -1    7.83    0.60
  -1   4  -1    7.08    0.67
   1  -4   1    5.93    0.59
   1  -4   1    5.18    0.60
   1  -4   1    9.28    0.74
  -1   4  -2   23.58    1.21
  -1   4  -2   22.76    1.22
   1  -4   2   21.18    0.86
   1  -4   2   22.83    1.21
   1  -4   2   22.09    1.15
   1  -4   2   22.08    1.23
  -1   4  -3    6.36    0.70
  -1   4  -3    6.28    0.68
   1  -4   3    6.56    0.65
   1  -4   3    6.05    0.65
   1  -4   3    8.05    0.79
  -1   4  -4    1.67    0.41
  -1   4  -4    2.88    0.46
   1  -4   4    1.79    0.40
   1  -4   4    2.48    0.47
   1  -4   4    2.68    0.52
  -1   4  -5    4.04    0.49
   1  -4   5    4.76    0.57
   1  -4   5    4.33    0.62
   1  -4   5    4.84    0.59
  -1   4  -6    5.01    0.39
  -1   4  -6    5.78    0.42
   1  -4   6    6.17    0.75
   1  -4   6    4.36    0.60
   1  -4   6    5.82    0.66
   1  -4   7    2.77    0.38
   1  -4   7    2.96    0.54
   1  -4   7    3.27    0.63
   1  -4   8    7.13    0.61
   1  -4   8    4.70    0.68
   1  -4   9   -0.42    0.35
   1  -4  10   -0.19    0.37
   1  -4  11    0.10    0.43
  -1   5  11    0.48    0.69
  -1   5  10    0.97    0.66
  -1   5  10    0.49    0.44
  -1   5   9   -0.01    0.51
  -1   5   9    0.28    0.39
  -1   5   8    0.56    0.57
  -1   5   8    0.94    0.44
  -1   5   7    0.36    0.38
  -1   5   7    1.01    0.53
  -1   5   6    0.37    0.47
  -1   5   6    0.91    0.44
  -1   5   6    0.69    0.31
  -1   5   5    0.36    0.38
  -1   5   5    0.36    0.39
  -1   5   5    0.75    0.32
  -1   5   4    4.95    0.68
  -1   5   4    5.93    0.63
  -1   5   4    5.57    0.67
   1  -5  -4    6.21    0.47
   1  -5  -4    5.40    0.62
  -1   5   3    1.32    0.35
  -1   5   3    1.74    0.46
  -1   5   3    2.21    0.48
  -1   5   3    1.31    0.41
   1  -5  -3    1.24    0.39
   1  -5  -3    2.05    0.36
  -1   5   2    4.11    0.63
  -1   5   2    4.00    0.53
  -1   5   2    5.59    0.67
  -1   5   2    3.64    0.49
   1  -5  -2    4.11    0.53
   1  -5  -2    4.94    0.63
  -1   5   1    1.74    0.46
  -1   5   1    1.44    0.33
  -1   5   1    1.36    0.44
   1  -5  -1    1.89    0.46
   1  -5  -1    1.76    0.41
  -1   5   0    3.51    0.55
  -1   5   0    2.75    0.34
  -1   5   0    2.79    0.57
   1  -5   0    2.55    0.47
   1  -5   0    2.45    0.49
  -1   5  -1    0.12    0.35
  -1   5  -1    0.08    0.17
  -1   5  -1    0.53    0.39
   1  -5   1    0.07    0.29
   1  -5   1   -0.26    0.24
  -1   5  -2   38.74    1.89
  -1   5  -2   38.00    1.82
   1  -5   2   37.95    1.82
   1  -5   2   36.39    1.75
  -1   5  -3    0.33    0.35
  -1   5  -3    0.69    0.37
   1  -5   3    0.47    0.38
   1  -5   3    0.14    0.32
  -1   5  -4    5.89    0.73
  -1   5  -4    6.22    0.72
   1  -5   4    4.67    0.64
   1  -5   4    4.90    0.66
  -1   5  -5    0.14    0.28
   1  -5   5   -0.14    0.32
   1  -5   5    0.09    0.33
  -1   5  -6    6.20    0.63
   1  -5   6    5.30    0.71
   1  -5   6    4.65    0.67
   1  -5   7    1.27    0.25
   1  -5   7    0.76    0.45
   1  -5   8    2.18    0.58
   1  -5   9    0.01    0.42
   1  -5  10    3.83    0.72
   1  -5  11   -0.11    0.44
  -1   6  10    0.27    0.61
  -1   6  10   -0.53    0.45
  -1   6   9    4.32    0.89
  -1   6   9    5.83    0.81
  -1   6   8    2.57    0.77
  -1   6   8    3.31    0.65
  -1   6   7    4.27    0.80
  -1   6   7    5.27    0.78
  -1   6   6    4.03    0.72
  -1   6   6    4.99    0.74
  -1   6   5   15.24    1.16
  -1   6   5   18.14    1.22
  -1   6   5   16.17    1.09
   1  -6  -5   15.76    0.78
  -1   6   4    0.43    0.43
  -1   6   4    0.73    0.41
   1  -6  -4    0.06    0.33
   1  -6  -4    0.37    0.24
  -1   6   3   27.80    1.59
  -1   6   3   27.04    1.41
   1  -6  -3   26.48    1.48
   1  -6  -3   26.63    1.33
  -1   6   2   35.84    1.78
  -1   6   2   35.03    1.61
  -1   6   2   31.26    1.77
   1  -6  -2   33.11    1.73
   1  -6  -2   33.98    1.63
  -1   6   1   15.73    1.19
  -1   6   1   17.97    1.00
  -1   6   1   20.14    1.28
   1  -6  -1   16.71    1.16
   1  -6  -1   18.48    1.12
  -1   6   0   14.37    1.09
  -1   6   0   14.11    0.83
  -1   6   0   13.86    1.15
   1  -6   0   14.02    1.01
   1  -6   0   16.83    1.11
  -1   6  -1    2.22    0.59
  -1   6  -1    2.06    0.31
  -1   6  -1    2.45    0.56
   1  -6   1    2.77    0.54
   1  -6   1    1.93    0.52
  -1   6  -2    2.39    0.62
  -1   6  -2    2.61    0.59
   1  -6   2    2.40    0.51
   1  -6   2    1.75    0.50
  -1   6  -3    6.28    0.82
  -1   6  -3    4.06    0.69
   1  -6   3    4.61    0.69
   1  -6   3    6.70    0.76
  -1   6  -4    1.94    0.52
  -1   6  -4    2.34    0.57
   1  -6   4    1.64    0.51
   1  -6   4    2.21    0.54
  -1   6  -5   11.54    0.97
   1  -6   5   14.41    1.09
   1  -6   5   12.60    1.02
  -1   6  -6    0.29    0.33
   1  -6   6    0.10    0.40
   1  -6   7   -0.16    0.38
   1  -6   8   11.19    1.09
   1  -6   9    2.02    0.62
   1  -6  10    0.54    0.50
   1  -6  11    0.33    0.52
  -1   7  10   -0.15    0.57
  -1   7  10    0.80    0.69
  -1   7   9    1.53    0.61
  -1   7   9    0.72    0.63
  -1   7   8    1.66    0.71
  -1   7   8    1.38    0.61
  -1   7   7   -0.19    0.56
  -1   7   7    0.51    0.50
  -1   7   6   14.48    1.19
  -1   7   6   12.07    1.25
  -1   7   5    1.00    0.51
  -1   7   5   -0.03    0.49
   1  -7  -5    0.83    0.30
  -1   7   4    0.04    0.45
  -1   7   4    0.84    0.53
   1  -7  -4   -0.10    0.28
  -1   7   3    0.37    0.35
  -1   7   3    0.00    0.39
   1  -7  -3    0.07    0.38
   1  -7  -3    0.13    0.32
  -1   7   2    7.49    0.72
  -1   7   2    7.86    0.97
   1  -7  -2    7.64    0.81
   1  -7  -2    5.04    0.75
  -1   7   1    5.93    0.87
  -1   7   1    5.43    0.61
  -1   7   1    6.75    0.89
   1  -7  -1    6.00    0.73
   1  -7  -1    5.43    0.77
  -1   7   0   -0.17    0.36
  -1   7   0    0.39    0.28
  -1   7   0   -0.08    0.42
   1  -7   0    0.14    0.34
   1  -7   0   -0.09    0.36
  -1   7  -1   16.58    0.82
  -1   7  -1   14.55    1.18
  -1   7  -1   15.93    1.25
   1  -7   1   16.07    1.18
   1  -7   1   14.88    1.12
  -1   7  -2    2.64    0.63
  -1   7  -2    3.02    0.64
   1  -7   2    2.35    0.56
   1  -7   2    2.69    0.60
  -1   7  -3    2.34    0.64
  -1   7  -3    2.55    0.62
   1  -7   3    2.82    0.64
   1  -7   3    3.05    0.62
  -1   7  -4    5.33    0.82
  -1   7  -4    6.73    0.91
   1  -7   4    6.49    0.86
   1  -7   4    4.82    0.76
  -1   7  -5   16.13    1.20
   1  -7   5   14.76    1.20
   1  -7   5   15.05    1.18
  -1   7  -6    0.38    0.42
   1  -7   6    0.09    0.43
   1  -7   7    1.06    0.54
   1  -7   8    4.83    0.83
   1  -7   9    0.19    0.52
   1  -7  10   -0.27    0.49
  -1   8   9    1.90    0.75
  -1   8   9    0.49    0.64
  -1   8   8   -0.71    0.54
  -1   8   8    0.18    0.55
  -1   8   7   -0.10    0.54
  -1   8   7    0.77    0.57
  -1   8   6    1.09    0.60
  -1   8   6   -0.32    0.51
  -1   8   5    1.39    0.66
  -1   8   5    1.24    0.62
  -1   8   4    5.36    0.77
  -1   8   4    5.07    0.94
   1  -8  -4    4.43    0.65
  -1   8   3    1.40    0.50
  -1   8   3    1.87    0.67
   1  -8  -3    1.15    0.46
   1  -8  -3    1.89    0.60
  -1   8   2    1.81    0.69
  -1   8   2    2.19    0.47
   1  -8  -2    1.18    0.54
   1  -8  -2    1.80    0.52
  -1   8   1   -0.69    0.40
  -1   8   1   -0.14    0.30
   1  -8  -1    0.25    0.45
   1  -8  -1    0.06    0.39
  -1   8   0    0.20    0.29
  -1   8   0   -0.79    0.38
   1  -8   0    0.32    0.43
   1  -8   0   -0.30    0.37
  -1   8  -1    0.68    0.28
  -1   8  -1    0.32    0.51
  -1   8  -1    0.57    0.51
   1  -8   1   -0.42    0.42
   1  -8   1    0.72    0.49
  -1   8  -2    1.10    0.57
  -1   8  -2   -0.13    0.45
   1  -8   2    1.82    0.59
   1  -8   2    0.85    0.49
  -1   8  -3    0.72    0.58
  -1   8  -3    0.38    0.48
   1  -8   3    1.17    0.53
   1  -8   3    0.95    0.54
  -1   8  -4    1.80    0.62
  -1   8  -4    1.17    0.57
   1  -8   4    1.70    0.58
   1  -8   4    1.17    0.55
  -1   8  -5   11.42    1.21
   1  -8   5    9.43    1.13
  -1   8  -6    0.53    0.48
   1  -8   6    0.55    0.54
   1  -8   7    0.23    0.50
   1  -8   8    2.23    0.71
   1  -8   9    0.06    0.52
  -1   9   9    0.74    0.72
  -1   9   8    0.58    0.66
  -1   9   8    1.00    0.77
  -1   9   7    0.12    0.65
  -1   9   7    1.74    0.71
  -1   9   6    2.46    0.80
  -1   9   6    1.78    0.71
  -1   9   5    0.00    0.57
  -1   9   5   -0.21    0.54
  -1   9   4    0.62    0.63
  -1   9   4   -0.62    0.46
   1  -9  -4   -0.08    0.37
  -1   9   3   -0.18    0.42
  -1   9   3   -0.65    0.51
   1  -9  -3   -0.43    0.34
  -1   9   2    2.56    0.77
  -1   9   2    3.11    0.58
   1  -9  -2    1.74    0.56
   1  -9  -2    1.04    0.60
  -1   9   1    0.02    0.33
  -1   9   1   -0.56    0.46
   1  -9  -1   -0.21    0.44
   1  -9  -1   -0.37    0.35
  -1   9   0    1.20    0.39
  -1   9   0    0.66    0.60
   1  -9   0    1.46    0.55
   1  -9   0    1.20    0.58
  -1   9  -1    0.28    0.27
  -1   9  -1   -0.13    0.49
   1  -9   1    0.45    0.54
   1  -9   1    0.12    0.45
  -1   9  -2   -1.04    0.51
  -1   9  -2    0.14    0.50
   1  -9   2   -0.21    0.45
   1  -9   2    0.03    0.42
  -1   9  -3    0.68    0.57
   1  -9   3    0.60    0.52
   1  -9   3    0.07    0.52
  -1   9  -4   -0.15    0.46
   1  -9   4    0.57    0.54
   1  -9   4   -0.50    0.49
  -1   9  -5    3.95    0.82
   1  -9   5    3.35    0.78
   1  -9   6    0.01    0.55
   1  -9   7   -0.16    0.50
   1  -9   8    0.32    0.60
   1  -9   9    0.29    0.60
  -1  10   8   -0.05    0.75
  -1  10   7   -0.57    0.66
  -1  10   7    0.43    0.63
  -1  10   6    1.27    0.71
  -1  10   6    0.29    0.70
  -1  10   5    2.22    0.85
  -1  10   5    1.22    0.67
  -1  10   4    1.55    0.64
  -1  10   4    0.68    0.71
  -1  10   3    1.04    0.52
  -1  10   3   -0.73    0.53
   1 -10  -3    0.53    0.49
  -1  10   2   -0.21    0.57
  -1  10   2    0.01    0.40
   1 -10  -2    0.27    0.46
  -1  10   1    0.31    0.41
  -1  10   1   -0.48    0.61
   1 -10  -1    0.07    0.44
  -1  10   0    0.41    0.37
  -1  10   0    1.31    0.74
   1 -10   0    0.62    0.51
   1 -10   0    0.53    0.57
  -1  10  -1    0.32    0.59
  -1  10  -1    0.40    0.33
   1 -10   1   -0.21    0.42
   1 -10   1    0.51    0.58
  -1  10  -2   -0.47    0.51
   1 -10   2    0.63    0.53
   1 -10   2    0.27    0.60
  -1  10  -3   -0.30    0.51
   1 -10   3    0.31    0.54
  -1  10  -4    1.17    0.65
   1 -10   4   -0.65    0.46
  -1  10  -5    0.77    0.59
   1 -10   5   -0.08    0.50
   1 -10   6   -0.07    0.53
   1 -10   7    0.07    0.57
   1 -10   8    1.55    0.76
  -1  11   6    0.47    0.68
  -1  11   6    1.01    0.84
  -1  11   5    0.08    0.61
  -1  11   5    0.08    0.76
  -1  11   4    0.55    0.76
  -1  11   4    0.16    0.56
  -1  11   3    0.83    0.57
  -1  11   3    1.25    0.85
   1 -11  -3    1.01    0.54
  -1  11   2   -0.24    0.66
  -1  11   2    0.15    0.45
   1 -11  -2   -0.14    0.45
  -1  11   1    0.14    0.41
  -1  11   1   -0.25    0.64
   1 -11  -1    0.16    0.52
  -1  11   0    0.39    0.38
  -1  11   0    0.02    0.63
   1 -11   0   -0.26    0.48
  -1  11  -1    0.21    0.61
   1 -11   1    0.40    0.54
  -1  11  -2   -0.10    0.59
   1 -11   2   -0.12    0.51
  -1  11  -3    0.68    0.65
   1 -11   3    0.29    0.51
  -1  11  -4    0.57    0.64
   1 -11   4    0.64    0.58
  -1  11  -5   -0.05    0.57
   1 -11   5    0.27    0.57
   1 -11   6   -0.68    0.53
   1 -11   7   -0.02    0.64
  -1  12   5    2.07    1.00
  -1  12   4    0.63    0.85
  -1  12   4    0.22    0.62
  -1  12   3    0.28    0.60
  -1  12   3   -0.90    0.66
  -1  12   2    0.55    0.74
  -1  12   2    0.30    0.53
   1 -12  -2    0.44    0.61
  -1  12   1   -0.55    0.56
  -1  12   1    0.67    0.50
   1 -12  -1    0.18    0.61
  -1  12   0    0.38    0.67
   1 -12   0    1.22    0.68
  -1  12  -1    0.06    0.58
   1 -12   1    0.38    0.63
  -1  12  -2    0.95    0.77
   1 -12   2    0.79    0.64
  -1  12  -3    0.09    0.63
   1 -12   3   -0.02    0.59
  -1  12  -4   -0.05    0.66
   1 -12   4   -0.14    0.58
   1 -12   5    0.87    0.67
  -1  13   2    0.01    0.82
  -1  13   1    0.59    0.82
   1 -13  -1    0.25    0.61
  -1  13   0   -0.19    0.71
   1 -13   0    0.19    0.63
  -1  13  -1   -0.35    0.67
   1 -13   1    0.01    0.60
  -1  13  -2    0.71    0.77
   1 -13   2    1.31    0.74
  -2 -13   2    0.86    0.71
   2  13  -2    0.10    0.70
  -2 -13   1    0.39    0.66
   2  13  -1    0.62    0.76
  -2 -13   0   -0.24    0.61
   2  13   0   -0.32    0.67
  -2 -13  -1    0.64    0.63
   2  13   1    0.53    0.78
   2  13   2    0.83    0.82
  -2 -12   5    0.77    0.71
  -2 -12   4   -0.13    0.57
   2  12  -4    0.98    0.70
  -2 -12   3    1.26    0.72
   2  12  -3    0.28    0.62
  -2 -12   2   -0.39    0.49
   2  12  -2    0.29    0.69
  -2 -12   1    0.44    0.60
   2  12  -1   -0.34    0.59
  -2 -12   0   -0.68    0.47
   2  12   0    0.48    0.49
   2  12   0   -0.29    0.60
  -2 -12  -1    0.49    0.55
   2  12   1    0.82    0.72
   2  12   1   -0.13    0.51
  -2 -12  -2    0.54    0.58
   2  12   2   -0.03    0.50
   2  12   2    0.20    0.75
   2  12   3    1.42    0.65
   2  12   3    0.29    0.72
   2  12   4    0.82    0.67
   2  12   4    0.31    0.79
   2  12   5   -0.15    0.80
  -2 -11   6    0.44    0.62
  -2 -11   5    0.37    0.58
  -2 -11   4   -0.59    0.50
   2  11  -4    0.13    0.60
  -2 -11   3    1.39    0.63
   2  11  -3    1.24    0.75
  -2 -11   2    0.61    0.59
   2  11  -2    0.52    0.64
  -2 -11   1    0.12    0.51
   2  11  -1    0.39    0.64
  -2 -11   0   -0.01    0.47
   2  11   0    0.59    0.43
   2  11   0    0.87    0.66
  -2 -11  -1    0.56    0.51
   2  11   1    1.19    0.49
   2  11   1    0.76    0.71
  -2 -11  -2    0.09    0.48
   2  11   2    0.39    0.67
   2  11   2   -0.41    0.43
  -2 -11  -3    3.29    0.72
   2  11   3    3.62    1.02
   2  11   3    2.79    0.68
   2  11   4    1.33    0.80
   2  11   4    0.11    0.58
   2  11   5    0.54    0.61
   2  11   5    1.74    0.93
   2  11   6    0.25    0.77
   2  11   6    0.34    0.65
  -2 -10   8   -0.04    0.61
  -2 -10   7    0.27    0.59
  -2 -10   6   -0.60    0.52
  -2 -10   5    0.58    0.56
   2  10  -5   -0.15    0.52
  -2 -10   4    0.25    0.48
   2  10  -4   -0.25    0.45
  -2 -10   3   -0.35    0.48
   2  10  -3    0.08    0.58
  -2 -10   2    0.31    0.48
   2  10  -2   -0.32    0.49
  -2 -10   1    0.68    0.55
   2  10  -1    0.17    0.53
  -2 -10   0    0.97    0.56
   2  10   0    0.46    0.61
   2  10   0    0.70    0.39
  -2 -10  -1   -0.03    0.40
   2  10   1   -0.37    0.37
   2  10   1    0.32    0.61
  -2 -10  -2   -0.03    0.43
   2  10   2    0.36    0.66
   2  10   2   -0.85    0.38
  -2 -10  -3    1.38    0.60
   2  10   3    1.39    0.80
   2  10   3    1.06    0.55
   2  10   4    0.32    0.60
   2  10   4    0.14    0.57
   2  10   5    1.08    0.72
   2  10   5    1.53    0.67
   2  10   6   -0.53    0.49
   2  10   6   -0.58    0.59
   2  10   7    0.12    0.68
   2  10   7    0.39    0.61
   2  10   8   -0.10    0.74
  -2  -9   9    0.61    0.67
  -2  -9   8    0.07    0.58
  -2  -9   7    0.17    0.57
  -2  -9   6    2.90    0.75
  -2  -9   5    0.37    0.51
   2   9  -5   -0.06    0.48
  -2  -9   4    0.75    0.52
   2   9  -4    0.41    0.49
  -2  -9   3   -0.69    0.37
   2   9  -3    0.11    0.45
  -2  -9   2    1.11    0.54
   2   9  -2    1.41    0.60
   2   9  -2    0.22    0.63
  -2  -9   1    0.85    0.49
   2   9  -1    0.21    0.31
   2   9  -1    0.14    0.52
  -2  -9   0    0.19    0.43
   2   9   0    0.18    0.31
   2   9   0   -0.92    0.41
  -2  -9  -1    3.04    0.67
   2   9   1    3.42    0.55
   2   9   1    2.45    0.77
  -2  -9  -2   -0.11    0.37
   2   9   2    0.09    0.37
   2   9   2   -0.22    0.49
  -2  -9  -3    0.87    0.50
   2   9   3    0.28    0.47
   2   9   3    1.24    0.70
  -2  -9  -4    0.90    0.45
   2   9   4    0.31    0.50
   2   9   4   -0.22    0.60
   2   9   5    0.80    0.59
   2   9   5    1.21    0.68
   2   9   6    0.42    0.55
   2   9   6    0.39    0.65
   2   9   7    0.13    0.61
   2   9   7    0.12    0.54
   2   9   8    0.09    0.58
   2   9   8   -0.36    0.59
   2   9   9    0.29    0.70
  -2  -8   9   -0.69    0.47
  -2  -8   8    2.80    0.74
  -2  -8   7    0.48    0.48
  -2  -8   6    2.05    0.65
   2   8  -6    0.76    0.48
  -2  -8   5   -0.02    0.52
   2   8  -5    0.16    0.43
  -2  -8   4    8.92    1.05
   2   8  -4   12.01    1.29
   2   8  -4    9.06    1.13
  -2  -8   3    0.48    0.47
   2   8  -3    1.29    0.65
   2   8  -3    1.20    0.56
  -2  -8   2    0.42    0.47
   2   8  -2   -0.16    0.45
   2   8  -2   -0.24    0.48
  -2  -8   1    1.91    0.54
   2   8  -1    1.57    0.37
   2   8  -1    2.33    0.70
   2   8  -1    0.89    0.55
  -2  -8   0    8.57    0.96
   2   8   0   11.25    1.22
   2   8   0   10.12    0.74
  -2  -8  -1    2.03    0.55
   2   8   1    1.37    0.41
   2   8   1    1.15    0.59
  -2  -8  -2    0.46    0.37
   2   8   2    1.58    0.64
   2   8   2    1.45    0.45
  -2  -8  -3    0.29    0.38
   2   8   3   -0.08    0.42
   2   8   3    1.00    0.59
  -2  -8  -4   -0.07    0.34
   2   8   4    0.05    0.48
   2   8   4   -0.37    0.51
   2   8   5    2.29    0.68
   2   8   5    2.04    0.68
   2   8   6    0.55    0.54
   2   8   6   -0.12    0.50
   2   8   7    0.10    0.57
   2   8   7   -0.59    0.50
   2   8   8    0.42    0.63
   2   8   8    0.34    0.59
   2   8   9    1.72    0.76
   2   8   9    2.10    0.77
  -2  -7  10    3.51    0.78
  -2  -7   9   -0.11    0.49
  -2  -7   8   -0.39    0.46
  -2  -7   7   -0.05    0.45
  -2  -7   6   12.94    1.25
   2   7  -6   12.81    1.06
  -2  -7   5    0.03    0.43
   2   7  -5    0.40    0.47
   2   7  -5    0.59    0.45
  -2  -7   4    0.86    0.50
  -2  -7   4    0.24    0.28
   2   7  -4    0.68    0.46
   2   7  -4    0.56    0.46
  -2  -7   3    0.16    0.24
  -2  -7   3   -0.65    0.34
   2   7  -3    0.25    0.40
   2   7  -3   -0.26    0.36
  -2  -7   2    2.01    0.55
   2   7  -2    2.77    0.67
   2   7  -2    2.81    0.67
  -2  -7   1    5.32    0.74
   2   7  -1    6.66    0.90
   2   7  -1    5.64    0.53
   2   7  -1    5.65    0.81
  -2  -7   0    1.69    0.48
   2   7   0    1.83    0.54
   2   7   0    1.06    0.53
   2   7   0    0.73    0.32
  -2  -7  -1    1.59    0.47
   2   7   1    2.67    0.59
   2   7   1    1.33    0.40
   2   7   1    1.50    0.56
  -2  -7  -2   10.57    0.90
   2   7   2   11.59    0.87
   2   7   2   12.10    1.21
  -2  -7  -3    3.16    0.54
   2   7   3    3.55    0.71
   2   7   3    3.33    0.60
  -2  -7  -4    1.04    0.37
   2   7   4    1.19    0.53
   2   7   4    0.41    0.52
  -2  -7  -5   15.87    0.91
   2   7   5   14.13    1.37
   2   7   5   16.54    1.26
   2   7   6    5.55    0.83
   2   7   6    4.10    0.81
   2   7   7    1.30    0.58
   2   7   7    0.99    0.56
   2   7   8    2.26    0.70
   2   7   8    3.05    0.73
   2   7   9    3.23    0.77
   2   7   9    3.22    0.80
   2   7  10    0.82    0.73
   2   7  10   -0.25    0.54
  -2  -6  11    0.00    0.51
  -2  -6  10    0.34    0.49
  -2  -6   9    1.12    0.55
  -2  -6   8    2.65    0.66
  -2  -6   7    9.75    1.03
  -2  -6   6    0.28    0.44
   2   6  -6    0.71    0.39
   2   6  -6    1.42    0.52
  -2  -6   5   53.67    2.64
  -2  -6   5   60.46    2.23
   2   6  -5   59.12    2.65
   2   6  -5   60.44    2.72
  -2  -6   4    2.76    0.57
  -2  -6   4    2.07    0.31
   2   6  -4    2.23    0.58
   2   6  -4    2.56    0.55
  -2  -6   3    0.68    0.24
  -2  -6   3    0.91    0.44
   2   6  -3    0.43    0.40
   2   6  -3    0.64    0.42
  -2  -6   2    5.76    0.73
  -2  -6   2    8.27    0.60
   2   6  -2    6.32    0.84
   2   6  -2    6.61    0.81
  -2  -6   1   20.44    1.02
  -2  -6   1   18.07    1.21
   2   6  -1   19.84    1.34
   2   6  -1   19.25    0.95
   2   6  -1   20.56    1.29
  -2  -6   0    7.48    0.79
   2   6   0    8.97    0.66
   2   6   0    9.59    0.96
   2   6   0    9.91    1.02
  -2  -6  -1    1.11    0.39
   2   6   1   -0.16    0.39
   2   6   1   -0.23    0.25
   2   6   1   -0.06    0.35
  -2  -6  -2    3.17    0.51
   2   6   2    2.50    0.62
   2   6   2    3.33    0.62
   2   6   2    3.81    0.51
  -2  -6  -3    4.85    0.57
   2   6   3    4.58    0.73
   2   6   3    4.25    0.58
  -2  -6  -4    4.91    0.54
   2   6   4    5.55    0.70
   2   6   4    4.50    0.73
  -2  -6  -5    8.60    0.58
   2   6   5    9.95    1.03
   2   6   5   10.77    1.02
   2   6   6    0.42    0.48
   2   6   6    0.98    0.48
   2   6   7    0.22    0.51
   2   6   7    1.64    0.54
   2   6   8    1.15    0.62
   2   6   8    0.11    0.47
   2   6   9    0.52    0.59
   2   6   9    0.69    0.48
   2   6  10   -0.56    0.44
   2   6  10   -0.24    0.59
  -2  -5  11   -0.12    0.46
  -2  -5  10    3.80    0.72
  -2  -5   9    0.33    0.44
  -2  -5   8    3.47    0.66
  -2  -5   7    2.71    0.58
   2   5  -7    2.84    0.55
  -2  -5   6    2.09    0.52
   2   5  -6    2.34    0.43
  -2  -5   5   21.81    1.30
   2   5  -5   22.42    1.26
   2   5  -5   24.38    1.36
  -2  -5   4   24.58    1.39
  -2  -5   4   25.79    1.09
   2   5  -4   26.70    1.44
   2   5  -4   24.35    1.38
  -2  -5   3    6.43    0.46
  -2  -5   3    6.01    0.69
   2   5  -3    6.49    0.73
   2   5  -3    4.77    0.67
  -2  -5   2    6.37    0.49
  -2  -5   2    6.87    0.71
   2   5  -2    6.91    0.74
   2   5  -2    6.98    0.77
  -2  -5   1   44.64    2.04
  -2  -5   1   48.00    1.86
   2   5  -1   46.50    2.10
   2   5  -1   45.16    2.14
   2   5  -1   46.96    1.81
  -2  -5   0    0.44    0.31
  -2  -5   0   -0.03    0.24
   2   5   0    0.40    0.23
   2   5   0    0.34    0.32
   2   5   0    0.63    0.36
  -2  -5  -1    1.80    0.40
   2   5   1    1.86    0.44
   2   5   1    1.95    0.33
   2   5   1    0.76    0.43
  -2  -5  -2    7.47    0.68
   2   5   2    6.86    0.74
   2   5   2    6.62    0.63
   2   5   2    9.43    0.75
   2   5   2    7.48    0.83
  -2  -5  -3   15.13    0.88
   2   5   3   16.19    0.98
   2   5   3   13.14    0.91
   2   5   3   15.74    1.01
   2   5   3   16.20    1.06
  -2  -5  -4    3.46    0.40
   2   5   4    2.93    0.54
   2   5   4    3.00    0.48
   2   5   4    3.17    0.57
  -2  -5  -5    6.84    0.36
   2   5   5    7.57    0.73
   2   5   5    6.51    0.77
   2   5   5    7.00    0.76
   2   5   6   -0.18    0.32
   2   5   6   -0.03    0.40
   2   5   6   -0.17    0.24
   2   5   7    2.37    0.63
   2   5   7    3.78    0.61
   2   5   8    2.10    0.53
   2   5   8    1.12    0.58
   2   5   9    6.12    0.96
   2   5   9    7.00    0.80
   2   5  10    0.32    0.43
   2   5  10    0.27    0.61
   2   5  11   -0.15    0.62
  -2  -4  11   -0.26    0.38
  -2  -4  10    0.17    0.42
  -2  -4   9    0.05    0.38
  -2  -4   8    0.57    0.41
  -2  -4   7   -0.02    0.34
  -2  -4   7    0.24    0.35
   2   4  -7   -0.17    0.32
  -2  -4   6    2.44    0.50
  -2  -4   6    1.30    0.41
   2   4  -6    2.45    0.28
   2   4  -6    1.68    0.42
  -2  -4   5    3.22    0.51
  -2  -4   5    3.88    0.58
   2   4  -5    3.03    0.43
  -2  -4   4    6.36    0.67
  -2  -4   4    7.29    0.78
   2   4  -4    7.68    0.64
   2   4  -4    8.01    0.75
  -2  -4   3   21.32    1.21
  -2  -4   3   25.35    1.35
   2   4  -3   24.89    1.28
   2   4  -3   23.49    1.24
  -2  -4   2    6.08    0.67
  -2  -4   2    5.56    0.60
  -2  -4   2    5.36    0.40
   2   4  -2    4.90    0.60
   2   4  -2    4.76    0.60
  -2  -4   1    0.29    0.30
  -2  -4   1   -0.05    0.24
  -2  -4   1   -0.25    0.17
   2   4  -1   -0.16    0.30
   2   4  -1   -0.10    0.30
   2   4  -1   -0.02    0.23
  -2  -4   0    3.52    0.49
  -2  -4   0    3.25    0.44
  -2  -4   0    3.36    0.38
   2   4   0    4.34    0.50
   2   4   0    3.18    0.35
   2   4   0    3.40    0.50
   2   4   0    3.16    0.48
  -2  -4  -1    4.98    0.50
  -2  -4  -1    6.21    0.59
  -2  -4  -1    5.23    0.54
   2   4   1    4.34    0.45
   2   4   1    6.52    0.60
   2   4   1    4.92    0.59
   2   4   1    5.47    0.58
  -2  -4  -2    5.45    0.54
  -2  -4  -2    5.17    0.51
   2   4   2    4.98    0.55
   2   4   2    5.58    0.57
   2   4   2    5.07    0.53
   2   4   2    4.91    0.58
  -2  -4  -3   13.67    0.75
  -2  -4  -3   14.68    0.79
   2   4   3   13.99    0.88
   2   4   3   14.49    0.85
   2   4   3   13.44    0.88
   2   4   3   14.63    0.92
  -2  -4  -4    3.73    0.33
  -2  -4  -4    3.04    0.30
   2   4   4    3.27    0.48
   2   4   4    3.21    0.50
   2   4   4    3.32    0.49
   2   4   4    3.69    0.47
   2   4   5    1.71    0.44
   2   4   5    2.00    0.36
   2   4   5    2.48    0.43
   2   4   5    1.58    0.39
   2   4   6    0.37    0.26
   2   4   6    0.42    0.31
   2   4   6    0.30    0.42
   2   4   7    0.15    0.43
   2   4   7    0.50    0.33
   2   4   7    0.73    0.30
   2   4   8    1.88    0.60
   2   4   8    1.20    0.40
   2   4   9    0.64    0.36
   2   4   9    0.89    0.54
   2   4  10    3.10    0.74
   2   4  10    2.02    0.46
   2   4  11    0.28    0.64
  -2  -3  11    0.94    0.42
  -2  -3  10    2.38    0.50
  -2  -3   9    0.08    0.32
  -2  -3   8    0.86    0.38
  -2  -3   7    5.50    0.66
  -2  -3   7    4.99    0.58
  -2  -3   6    4.16    0.57
  -2  -3   6    4.56    0.54
   2   3  -6    4.54    0.52
  -2  -3   5    0.06    0.26
  -2  -3   5   -0.45    0.23
   2   3  -5   -0.13    0.10
   2   3  -5   -0.21    0.14
   2   3  -5   -0.34    0.19
  -2  -3   4    2.13    0.38
  -2  -3   4    2.39    0.43
   2   3  -4    2.75    0.37
   2   3  -4    2.55    0.34
  -2  -3   3   32.95    1.42
  -2  -3   3   29.37    1.45
   2   3  -3   31.68    1.42
   2   3  -3   30.43    1.41
   2   3  -3   31.59    1.37
  -2  -3   2    2.76    0.39
  -2  -3   2    3.72    0.49
   2   3  -2    2.67    0.41
   2   3  -2    2.79    0.39
   2   3  -2    3.82    0.47
  -2  -3   1  227.05    7.93
  -2  -3   1  223.10    7.78
  -2  -3   1  218.58    7.86
   2   3  -1  224.74    7.93
   2   3  -1  222.61    7.78
   2   3  -1  229.76    7.88
  -2  -3   0  223.99    7.98
  -2  -3   0  231.84    8.05
  -2  -3   0  230.22    7.97
   2   3   0  228.70    7.95
   2   3   0  221.73    8.04
   2   3   0  237.46    8.01
   2   3   0  224.59    7.91
  -2  -3  -1    3.47    0.37
  -2  -3  -1    2.96    0.37
  -2  -3  -1    3.11    0.39
   2   3   1    2.74    0.34
   2   3   1    3.36    0.41
   2   3   1    3.54    0.45
   2   3   1    3.32    0.44
  -2  -3  -2   24.98    1.09
  -2  -3  -2   23.55    1.16
  -2  -3  -2   24.22    1.09
   2   3   2   25.56    1.17
   2   3   2   25.77    1.17
   2   3   2   22.83    1.13
   2   3   2   26.21    1.14
  -2  -3  -3    9.55    0.51
  -2  -3  -3   10.57    0.54
   2   3   3    9.60    0.65
   2   3   3    9.62    0.62
   2   3   3    8.43    0.66
   2   3   3    9.91    0.61
   2   3   4    0.05    0.19
   2   3   4    0.11    0.23
   2   3   4    0.15    0.22
   2   3   4   -0.13    0.29
   2   3   5    2.91    0.37
   2   3   5    3.25    0.36
   2   3   5    3.15    0.51
   2   3   5    3.31    0.38
   2   3   6    5.76    0.46
   2   3   6    5.24    0.49
   2   3   6    6.38    0.74
   2   3   6    6.15    0.45
   2   3   7    2.78    0.38
   2   3   7    2.12    0.57
   2   3   7    3.56    0.39
   2   3   8   10.42    0.68
   2   3   8   10.96    1.08
   2   3   9    0.94    0.30
   2   3   9    0.41    0.54
   2   3  10    0.82    0.60
   2   3  11   -0.18    0.58
  -2  -2  11   -0.11    0.49
  -2  -2  10    0.13    0.32
  -2  -2   9    0.09    0.30
  -2  -2   8    5.72    0.56
  -2  -2   7    2.51    0.38
  -2  -2   7    2.11    0.39
  -2  -2   6   -0.37    0.19
  -2  -2   6   -0.25    0.20
   2   2  -6    0.00    0.21
  -2  -2   5    2.70    0.36
  -2  -2   5    2.37    0.37
   2   2  -5    3.07    0.38
  -2  -2   4    1.67    0.31
  -2  -2   4    1.52    0.31
   2   2  -4    1.68    0.19
   2   2  -4    1.59    0.29
  -2  -2   3   25.77    1.13
  -2  -2   3   26.21    1.17
   2   2  -3   26.13    1.10
   2   2  -3   24.55    1.06
  -2  -2   2   10.02    0.63
  -2  -2   2    9.47    0.59
   2   2  -2   10.08    0.61
   2   2  -2    9.59    0.57
   2   2  -2    9.54    0.60
  -2  -2   1  706.47   24.25
  -2  -2   1  727.60   24.29
   2   2  -1  710.96   24.25
   2   2  -1  712.40   24.29
  -2  -2   0  262.76    8.83
  -2  -2   0  255.98    8.82
  -2  -2   0  249.34    8.80
   2   2   0  255.18    8.83
   2   2   0  247.58    8.81
   2   2   0  260.09    8.81
  -2  -2  -1  377.86   12.64
  -2  -2  -1  368.51   12.78
  -2  -2  -1  374.69   12.64
   2   2   1  366.68   12.66
   2   2   1  366.52   12.64
   2   2   1  364.31   12.76
  -2  -2  -2   37.50    1.45
  -2  -2  -2   38.79    1.59
  -2  -2  -2   38.20    1.44
   2   2   2   38.36    1.55
   2   2   2   36.91    1.50
   2   2   2   39.72    1.50
  -2  -2  -3   98.40    3.30
   2   2   3   97.00    3.44
   2   2   3   95.62    3.59
   2   2   3   93.42    3.40
   2   2   3   97.97    3.44
   2   2   4   39.15    1.74
   2   2   4   39.91    1.53
   2   2   4   40.30    1.54
   2   2   4   40.77    1.54
   2   2   5    0.35    0.16
   2   2   5    0.38    0.31
   2   2   5    0.51    0.18
   2   2   5    0.22    0.15
   2   2   6    1.33    0.22
   2   2   6    1.59    0.23
   2   2   6    0.92    0.40
   2   2   7    0.00    0.15
   2   2   7    0.16    0.17
   2   2   7   -0.70    0.34
   2   2   8    0.61    0.21
   2   2   8    0.72    0.21
   2   2   8    0.27    0.45
   2   2   9    4.45    0.74
   2   2   9    4.19    0.39
   2   2  10    0.25    0.53
   2   2  11   -0.59    0.51
   2   2  12    0.76    0.64
  -2  -1  11    0.74    0.57
  -2  -1  10    2.53    0.38
  -2  -1   9    2.98    0.39
  -2  -1   8    7.02    0.49
  -2  -1   8    6.46    0.51
  -2  -1   7    0.14    0.19
  -2  -1   7    0.36    0.20
  -2  -1   6   23.90    1.05
  -2  -1   6   24.22    1.02
  -2  -1   5   59.13    2.25
  -2  -1   5   61.57    2.23
   2   1  -5   61.10    2.20
  -2  -1   4   40.05    1.52
  -2  -1   4   39.26    1.49
   2   1  -4   37.92    1.48
  -2  -1   3   31.61    1.23
  -2  -1   3   30.64    1.21
  -2  -1   2  242.79    8.51
  -2  -1   2  256.05    8.54
   2   1  -2  246.39    8.48
   2   1  -2  249.07    8.50
  -2  -1   1  661.91   21.84
  -2  -1   1  607.55   21.84
   2   1  -1  646.17   21.83
   2   1  -1  664.21   21.84
  -2  -1   0  166.63    5.66
  -2  -1   0  146.82    5.66
   2   1   0  178.82    5.66
  -2  -1  -1   31.07    1.19
  -2  -1  -1   34.20    1.22
  -2  -1  -1   27.91    1.22
   2   1   1   33.71    1.21
   2   1   1   32.50    1.22
   2   1   1   32.26    1.22
  -2  -1  -2   15.87    0.65
  -2  -1  -2   17.81    0.80
  -2  -1  -2   17.18    0.65
   2   1   2   17.40    0.78
   2   1   2   16.75    0.70
   2   1   2   17.33    0.69
   2   1   3   13.19    0.57
   2   1   3   14.02    0.75
   2   1   3   13.15    0.56
   2   1   4    0.46    0.28
   2   1   4    0.75    0.14
   2   1   4    0.70    0.14
   2   1   5    1.31    0.15
   2   1   5    1.27    0.16
   2   1   5    0.93    0.33
   2   1   6    0.05    0.11
   2   1   6    0.01    0.11
   2   1   6   -0.11    0.29
   2   1   7    2.89    0.25
   2   1   7    2.99    0.27
   2   1   7    1.72    0.48
   2   1   8    0.58    0.46
   2   1   8    1.04    0.22
   2   1   8    1.04    0.20
   2   1   9    0.05    0.18
   2   1   9    0.09    0.43
   2   1  10    1.39    0.58
   2   1  11    1.13    0.58
   2   1  12    0.19    0.57
  -2   0  12    1.12    0.67
  -2   0  11    0.67    0.54
  -2   0  10    5.85    0.85
  -2   0   2   60.02    2.07
  -2   0   2   58.16    2.07
  -2   0   1    0.04    0.09
  -2   0   1    0.14    0.08
   2   0  -1   -0.11    0.09
   2   0  -1    0.01    0.09
   2   0  -1   -0.08    0.07
  -2   0   0   -0.13    0.06
  -2   0   0   -0.05    0.08
   2   0   0   -0.17    0.05
   2   0   0   -0.14    0.08
  -2   0  -1    0.00    0.08
  -2   0  -1    0.03    0.09
  -2   0  -1    0.02    0.08
   2   0   1    0.03    0.08
   2   0   1    0.03    0.10
   2   0   1   -0.10    0.07
  -2   0  -2    8.04    0.33
  -2   0  -2    9.07    0.48
   2   0   2    7.36    0.39
   2   0   2    8.08    0.44
   2   0   2    7.68    0.38
   2   0   3   -0.18    0.10
   2   0   4   29.26    1.31
   2   0   4   31.82    1.13
   2   0   4   29.78    1.14
   2   0   5   -0.22    0.12
   2   0   5   -0.08    0.11
   2   0   5    0.08    0.24
   2   0   5   -0.12    0.11
   2   0   6   20.34    0.84
   2   0   6   20.06    0.81
   2   0   6   18.60    1.06
   2   0   7    0.01    0.16
   2   0   7    0.19    0.32
   2   0   7   -0.03    0.14
   2   0   8    0.17    0.40
   2   0   8    0.70    0.21
   2   0   8    1.16    0.25
   2   0   9    0.09    0.20
   2   0   9    0.08    0.43
   2   0  10    0.21    0.24
   2   0  10    0.08    0.44
   2   0  11   -0.31    0.45
   2   0  12   -0.17    0.51
  -2   1  12    1.04    0.68
  -2   1  11    0.31    0.55
  -2   1  10    1.75    0.64
   2  -1  -4   38.41    1.36
  -2   1   3   29.94    1.09
  -2   1   3   31.20    1.11
  -2   1   2  250.06    8.59
  -2   1   2  253.86    8.56
  -2   1   1  622.13   20.99
  -2   1   1  652.91   21.05
   2  -1  -1  553.97   21.01
   2  -1  -1  655.84   20.99
  -2   1   0  176.58    5.84
   2  -1   0  160.51    5.78
  -2   1  -1   32.30    1.18
  -2   1  -1   32.53    1.23
  -2   1  -1   28.62    1.09
   2  -1   1   32.58    1.19
   2  -1   1   29.47    1.23
  -2   1  -2   16.20    0.73
  -2   1  -2   17.23    0.71
   2  -1   2   16.41    0.72
   2  -1   2   16.86    0.66
   2  -1   2   17.17    0.77
  -2   1  -3   14.03    0.56
   2  -1   3   13.05    0.66
   2  -1   3   13.67    0.64
   2  -1   3   14.81    0.69
   2  -1   3   14.09    0.65
   2  -1   4    0.66    0.22
   2  -1   4    0.62    0.19
   2  -1   4    0.76    0.23
   2  -1   4    0.33    0.22
   2  -1   5    0.92    0.28
   2  -1   5    1.30    0.25
   2  -1   5    0.99    0.24
   2  -1   5    1.26    0.22
   2  -1   6    0.42    0.18
   2  -1   6    0.06    0.25
   2  -1   6   -0.12    0.18
   2  -1   6    0.20    0.17
   2  -1   7    3.24    0.50
   2  -1   7    2.44    0.33
   2  -1   7    3.23    0.41
   2  -1   8    1.12    0.30
   2  -1   8    0.87    0.26
   2  -1   8    0.72    0.40
   2  -1   9    0.13    0.24
   2  -1   9    0.07    0.40
   2  -1  10    1.33    0.49
   2  -1  10    1.88    0.37
   2  -1  11    0.34    0.48
  -2   2  12   -0.10    0.61
  -2   2  11   -0.14    0.56
  -2   2  10    0.51    0.56
  -2   2   9   -0.02    0.51
  -2   2   6   -0.15    0.10
  -2   2   6    0.06    0.13
  -2   2   5    2.79    0.24
  -2   2   5    2.79    0.27
   2  -2  -5    2.89    0.25
  -2   2   4    2.05    0.25
  -2   2   4    1.76    0.20
   2  -2  -4    1.27    0.22
  -2   2   3   25.88    0.99
  -2   2   3   24.01    1.04
   2  -2  -3   23.70    1.03
  -2   2   2   10.13    0.60
  -2   2   2   11.32    0.56
   2  -2  -2   11.00    0.61
   2  -2  -2    9.96    0.50
   2  -2  -2    9.60    0.54
  -2   2   1  695.62   23.78
  -2   2   1  718.72   23.72
   2  -2  -1  705.25   23.76
   2  -2  -1  697.92   23.70
   2  -2  -1  680.38   23.39
  -2   2   0  251.84    8.81
  -2   2   0  256.37    8.89
   2  -2   0  254.46    8.81
   2  -2   0  264.59    8.90
   2  -2   0  253.24    8.72
  -2   2  -1  381.87   12.82
  -2   2  -1  376.95   12.89
   2  -2   1  376.16   12.90
   2  -2   1  366.27   12.82
   2  -2   1  372.83   12.67
  -2   2  -2   37.25    1.57
  -2   2  -2   39.68    1.53
   2  -2   2   38.43    1.54
   2  -2   2   38.79    1.57
   2  -2   2   38.85    1.61
  -2   2  -3   99.32    3.49
  -2   2  -3   94.93    3.51
  -2   2  -3   96.56    3.52
   2  -2   3   97.91    3.52
   2  -2   3   95.86    3.40
   2  -2   3  100.64    3.61
   2  -2   3   96.37    3.53
  -2   2  -4   41.86    1.57
  -2   2  -4   42.91    1.57
   2  -2   4   39.97    1.59
   2  -2   4   42.30    1.68
   2  -2   4   41.93    1.76
   2  -2   4   41.80    1.70
   2  -2   5    0.44    0.22
   2  -2   5   -0.04    0.22
   2  -2   5    0.60    0.24
   2  -2   5    0.48    0.25
   2  -2   6    1.33    0.29
   2  -2   6    0.97    0.28
   2  -2   6    1.03    0.30
   2  -2   6    1.80    0.37
   2  -2   7    0.14    0.30
   2  -2   7    0.02    0.24
   2  -2   7    0.18    0.28
   2  -2   8    1.43    0.41
   2  -2   8    0.78    0.33
   2  -2   9    3.74    0.58
   2  -2   9    4.00    0.52
   2  -2  10    0.56    0.34
   2  -2  10    0.63    0.42
  -2   3  11    0.40    0.63
  -2   3  10    1.37    0.69
  -2   3   9    0.31    0.26
  -2   3   9   -0.12    0.47
  -2   3   8    1.27    0.31
  -2   3   8    0.71    0.49
  -2   3   7    5.38    0.49
  -2   3   7    4.55    0.41
  -2   3   6    3.95    0.38
  -2   3   6    4.21    0.42
  -2   3   5    0.21    0.22
  -2   3   5    0.19    0.17
   2  -3  -5    0.01    0.20
  -2   3   4    2.50    0.31
  -2   3   4    2.55    0.37
   2  -3  -4    2.75    0.36
  -2   3   3   29.29    1.34
  -2   3   3   31.47    1.29
   2  -3  -3   30.44    1.32
   2  -3  -3   30.29    1.21
   2  -3  -3   30.39    1.18
  -2   3   2    2.76    0.34
  -2   3   2    3.27    0.44
   2  -3  -2    2.28    0.37
   2  -3  -2    3.44    0.40
   2  -3  -2    2.85    0.33
  -2   3   1  229.67    7.85
  -2   3   1  222.77    7.94
   2  -3  -1  226.75    7.91
   2  -3  -1  225.09    7.83
   2  -3  -1  219.11    7.77
  -2   3   0  227.42    7.91
  -2   3   0  226.70    7.81
   2  -3   0  213.11    7.73
   2  -3   0  224.86    7.89
   2  -3   0  223.98    7.80
  -2   3  -1    2.91    0.47
  -2   3  -1    3.43    0.39
  -2   3  -1    2.80    0.22
   2  -3   1    3.12    0.44
   2  -3   1    2.80    0.40
   2  -3   1    2.50    0.43
  -2   3  -2   28.00    1.31
  -2   3  -2   26.22    1.21
   2  -3   2   25.73    1.25
   2  -3   2   27.71    1.34
   2  -3   2   26.22    1.21
  -2   3  -3   10.79    0.73
  -2   3  -3   11.94    0.70
   2  -3   3   11.16    0.75
   2  -3   3   10.52    0.69
   2  -3   3   10.32    0.75
  -2   3  -4    0.12    0.20
  -2   3  -4   -0.02    0.22
   2  -3   4   -0.18    0.22
   2  -3   4   -0.01    0.25
   2  -3   4   -0.16    0.25
   2  -3   4    0.04    0.12
  -2   3  -5    3.77    0.36
  -2   3  -5    3.41    0.34
   2  -3   5    3.25    0.31
   2  -3   5    3.10    0.44
   2  -3   5    2.66    0.47
   2  -3   5    3.75    0.48
   2  -3   6    4.71    0.54
   2  -3   6    5.88    0.58
   2  -3   6    5.51    0.66
   2  -3   6    5.60    0.46
   2  -3   7    3.49    0.49
   2  -3   7    2.71    0.53
   2  -3   7    3.71    0.44
   2  -3   8   11.87    0.83
   2  -3   8   10.90    0.82
   2  -3   9    0.49    0.36
   2  -3   9    0.72    0.39
   2  -3  10    2.62    0.52
   2  -3  11    0.24    0.43
  -2   4  11    0.31    0.66
  -2   4  10   -0.08    0.57
  -2   4   9    0.35    0.33
  -2   4   9   -0.41    0.46
  -2   4   8    0.61    0.53
  -2   4   8    1.20    0.38
  -2   4   7   -0.12    0.21
  -2   4   7   -0.16    0.29
  -2   4   7    0.45    0.43
  -2   4   6    1.96    0.41
  -2   4   6    1.40    0.31
  -2   4   5    3.32    0.41
  -2   4   5    2.10    0.43
   2  -4  -5    3.55    0.43
  -2   4   4    8.23    0.59
  -2   4   4    8.81    0.69
   2  -4  -4    7.25    0.61
   2  -4  -4    7.46    0.45
  -2   4   3   23.20    1.22
  -2   4   3   23.90    1.14
   2  -4  -3   21.41    1.02
   2  -4  -3   23.64    1.10
   2  -4  -3   22.77    1.19
  -2   4   2    5.11    0.52
  -2   4   2    4.56    0.56
   2  -4  -2    4.26    0.52
   2  -4  -2    5.43    0.56
   2  -4  -2    4.23    0.46
  -2   4   1   -0.27    0.22
  -2   4   1    0.06    0.22
  -2   4   1    0.12    0.29
  -2   4   1   -0.32    0.31
   2  -4  -1   -0.35    0.21
   2  -4  -1    0.13    0.28
   2  -4  -1   -0.20    0.28
  -2   4   0    2.79    0.33
  -2   4   0    3.34    0.43
  -2   4   0    2.93    0.52
  -2   4   0    4.49    0.56
   2  -4   0    3.62    0.52
   2  -4   0    2.93    0.42
   2  -4   0    3.39    0.49
  -2   4  -1    6.69    0.62
  -2   4  -1    6.22    0.65
  -2   4  -1    5.12    0.64
  -2   4  -1    5.43    0.37
   2  -4   1    5.94    0.60
   2  -4   1    6.74    0.69
   2  -4   1    5.65    0.63
  -2   4  -2    5.71    0.65
  -2   4  -2    4.88    0.62
   2  -4   2    5.12    0.64
   2  -4   2    4.81    0.60
   2  -4   2    4.81    0.55
  -2   4  -3   14.02    0.94
   2  -4   3   14.11    0.89
   2  -4   3   16.40    1.02
   2  -4   3   14.83    0.93
  -2   4  -4    3.04    0.49
   2  -4   4    3.11    0.55
   2  -4   4    3.57    0.51
   2  -4   4    2.65    0.48
  -2   4  -5    2.11    0.39
   2  -4   5    1.44    0.40
   2  -4   5    2.30    0.51
   2  -4   5    2.61    0.48
  -2   4  -6    0.19    0.20
   2  -4   6    0.32    0.36
   2  -4   6   -0.20    0.31
   2  -4   6    0.31    0.36
   2  -4   6    0.42    0.19
   2  -4   7   -0.14    0.35
   2  -4   7    0.96    0.43
   2  -4   7    0.68    0.26
   2  -4   8    2.45    0.40
   2  -4   8    1.57    0.52
   2  -4   9    1.55    0.50
   2  -4  10    2.03    0.51
   2  -4  11    1.11    0.50
  -2   5  11    0.52    0.70
  -2   5  10    7.22    1.09
  -2   5   9   -0.45    0.54
  -2   5   9    0.60    0.42
  -2   5   8    3.19    0.74
  -2   5   8    3.09    0.58
  -2   5   7    3.06    0.59
  -2   5   7    2.85    0.68
  -2   5   6    1.39    0.49
  -2   5   6    1.34    0.36
  -2   5   6    1.91    0.54
  -2   5   5   21.91    1.28
  -2   5   5   20.75    1.27
  -2   5   5   21.01    1.14
   2  -5  -5   20.00    1.14
  -2   5   4   26.37    1.31
  -2   5   4   25.36    1.42
  -2   5   4   25.26    1.41
   2  -5  -4   26.35    1.34
   2  -5  -4   26.08    1.15
  -2   5   3    6.42    0.64
  -2   5   3    5.61    0.71
  -2   5   3    5.89    0.64
   2  -5  -3    7.19    0.72
   2  -5  -3    5.71    0.55
  -2   5   2    6.71    0.70
  -2   5   2    7.00    0.65
  -2   5   2    6.77    0.68
  -2   5   2    5.42    0.70
   2  -5  -2    6.85    0.64
   2  -5  -2    5.95    0.70
  -2   5   1   48.06    1.97
  -2   5   1   50.51    2.16
  -2   5   1   47.31    2.22
   2  -5  -1   46.72    2.12
   2  -5  -1   47.47    2.07
  -2   5   0    0.37    0.38
  -2   5   0   -0.27    0.19
  -2   5   0   -0.25    0.31
   2  -5   0    0.20    0.32
   2  -5   0    0.03    0.27
  -2   5  -1    0.99    0.42
  -2   5  -1    1.30    0.44
  -2   5  -1    1.46    0.23
   2  -5   1    1.63    0.40
   2  -5   1    1.30    0.42
  -2   5  -2    7.27    0.78
  -2   5  -2    6.61    0.78
  -2   5  -2    7.96    0.39
   2  -5   2    7.16    0.78
   2  -5   2    9.38    0.77
  -2   5  -3   13.45    1.01
   2  -5   3   13.96    0.95
   2  -5   3   16.36    1.08
  -2   5  -4    2.78    0.52
   2  -5   4    3.37    0.57
   2  -5   4    3.07    0.55
  -2   5  -5    6.97    0.74
   2  -5   5    7.91    0.81
   2  -5   5    7.62    0.80
  -2   5  -6    0.02    0.28
  -2   5  -6    0.11    0.27
   2  -5   6    0.17    0.35
   2  -5   6    0.13    0.34
   2  -5   7    2.68    0.59
   2  -5   8    1.68    0.55
   2  -5   9    7.17    0.87
   2  -5  10    0.07    0.45
   2  -5  11    0.35    0.52
  -2   6  10    0.68    0.69
  -2   6  10    0.22    0.47
  -2   6   9    1.05    0.53
  -2   6   9    0.52    0.60
  -2   6   8    3.79    0.81
  -2   6   8    2.95    0.61
  -2   6   7    9.99    1.09
  -2   6   7    8.93    1.01
  -2   6   6    0.50    0.45
  -2   6   6    0.23    0.49
  -2   6   5   54.11    2.57
  -2   6   5   58.26    2.44
  -2   6   5   56.38    2.59
   2  -6  -5   57.11    2.44
   2  -6  -5   52.72    2.09
  -2   6   4    2.63    0.56
  -2   6   4    2.12    0.56
   2  -6  -4    2.90    0.41
   2  -6  -4    2.48    0.52
  -2   6   3    0.39    0.36
  -2   6   3    0.37    0.42
   2  -6  -3    0.57    0.32
   2  -6  -3    0.08    0.37
  -2   6   2    6.61    0.68
  -2   6   2    6.42    0.86
  -2   6   2    7.97    0.84
   2  -6  -2    6.50    0.79
   2  -6  -2    5.52    0.66
  -2   6   1   24.10    1.40
  -2   6   1   19.48    1.33
  -2   6   1   19.70    1.08
   2  -6  -1   21.41    1.33
   2  -6  -1   21.08    1.23
  -2   6   0    9.89    0.65
  -2   6   0    8.93    0.95
  -2   6   0    8.06    0.95
   2  -6   0   10.35    0.84
   2  -6   0    8.43    0.89
  -2   6  -1    0.17    0.20
  -2   6  -1   -0.19    0.35
  -2   6  -1    0.74    0.47
   2  -6   1    0.50    0.39
   2  -6   1    0.43    0.44
  -2   6  -2    2.55    0.60
  -2   6  -2    3.49    0.29
  -2   6  -2    3.53    0.63
   2  -6   2    4.11    0.64
   2  -6   2    2.46    0.54
  -2   6  -3    4.46    0.72
   2  -6   3    4.03    0.65
   2  -6   3    4.07    0.62
  -2   6  -4    5.95    0.78
   2  -6   4    4.74    0.68
   2  -6   4    4.67    0.69
  -2   6  -5   10.10    0.98
   2  -6   5    9.54    0.94
   2  -6   5    8.81    0.96
  -2   6  -6    0.59    0.36
   2  -6   6    0.36    0.45
   2  -6   6    0.02    0.40
   2  -6   7    0.97    0.47
   2  -6   8    0.25    0.44
   2  -6   9    0.31    0.45
   2  -6  10   -0.66    0.43
   2  -6  11    0.15    0.53
  -2   7  10    3.45    0.81
  -2   7  10    3.15    0.87
  -2   7   9   -0.06    0.57
  -2   7   9   -0.13    0.53
  -2   7   8   -0.38    0.51
  -2   7   8    0.10    0.51
  -2   7   7    0.75    0.52
  -2   7   7    0.19    0.53
  -2   7   6   11.20    1.20
  -2   7   6   10.32    1.12
  -2   7   5    0.56    0.54
  -2   7   5    0.69    0.50
   2  -7  -5    0.58    0.43
   2  -7  -5    0.79    0.29
  -2   7   4    0.71    0.52
  -2   7   4    0.37    0.47
   2  -7  -4    0.40    0.40
   2  -7  -4    0.41    0.31
  -2   7   3    0.14    0.38
  -2   7   3   -0.09    0.42
   2  -7  -3   -0.10    0.37
   2  -7  -3   -0.29    0.26
  -2   7   2    2.67    0.49
  -2   7   2    2.71    0.66
   2  -7  -2    1.95    0.56
   2  -7  -2    2.37    0.52
  -2   7   1    7.30    0.90
  -2   7   1    5.20    0.82
  -2   7   1    5.39    0.60
   2  -7  -1    5.59    0.72
   2  -7  -1    5.54    0.78
  -2   7   0    0.61    0.31
  -2   7   0    1.04    0.53
  -2   7   0    2.32    0.58
   2  -7   0    1.48    0.46
   2  -7   0    1.42    0.50
  -2   7  -1    1.68    0.58
  -2   7  -1    1.60    0.30
  -2   7  -1    2.41    0.60
   2  -7   1    0.61    0.44
   2  -7   1    1.43    0.48
  -2   7  -2   12.49    1.22
  -2   7  -2   10.23    0.56
  -2   7  -2   12.14    1.15
   2  -7   2   12.41    0.99
   2  -7   2   10.81    1.07
  -2   7  -3    3.00    0.65
   2  -7   3    4.55    0.71
   2  -7   3    3.69    0.66
  -2   7  -4    0.89    0.49
   2  -7   4    0.43    0.48
   2  -7   4    1.31    0.53
  -2   7  -5   14.41    1.17
   2  -7   5   14.83    1.33
   2  -7   5   16.83    1.27
  -2   7  -6    5.18    0.76
   2  -7   6    3.63    0.74
   2  -7   6    4.20    0.74
   2  -7   7    0.27    0.48
   2  -7   8    3.22    0.71
   2  -7   9    2.83    0.73
   2  -7  10    0.22    0.56
  -2   8   9    0.35    0.65
  -2   8   9   -0.95    0.54
  -2   8   8    2.33    0.76
  -2   8   8    2.13    0.80
  -2   8   7    0.43    0.59
  -2   8   7    0.40    0.59
  -2   8   6    2.27    0.66
  -2   8   6    1.10    0.65
  -2   8   5   -0.65    0.47
  -2   8   5   -0.49    0.48
  -2   8   4    8.11    1.14
  -2   8   4   11.10    1.06
   2  -8  -4   10.56    0.85
   2  -8  -4    9.57    1.04
  -2   8   3    0.51    0.59
  -2   8   3    1.02    0.44
   2  -8  -3    0.24    0.50
   2  -8  -3    0.83    0.43
  -2   8   2    0.08    0.34
  -2   8   2   -0.52    0.46
   2  -8  -2    0.21    0.39
   2  -8  -2   -0.31    0.43
  -2   8   1    1.28    0.61
  -2   8   1    1.17    0.39
   2  -8  -1    2.22    0.62
   2  -8  -1    1.17    0.46
  -2   8   0    7.74    0.65
  -2   8   0   11.01    1.25
   2  -8   0    8.85    0.95
   2  -8   0    8.67    1.02
  -2   8  -1    1.39    0.32
  -2   8  -1    0.21    0.51
  -2   8  -1    1.93    0.69
   2  -8   1    1.18    0.54
   2  -8   1    0.94    0.52
  -2   8  -2    1.09    0.25
  -2   8  -2    1.17    0.56
   2  -8   2    0.77    0.51
   2  -8   2    0.78    0.53
  -2   8  -3    0.94    0.55
   2  -8   3    0.35    0.49
   2  -8   3    0.39    0.49
  -2   8  -4   -0.19    0.38
   2  -8   4    0.10    0.45
   2  -8   4    0.07    0.44
  -2   8  -5    2.22    0.64
   2  -8   5    2.82    0.71
   2  -8   5    2.71    0.74
  -2   8  -6   -0.24    0.44
   2  -8   6   -0.71    0.33
   2  -8   7   -0.16    0.48
   2  -8   8    0.16    0.53
   2  -8   9    1.13    0.62
  -2   9   9    0.46    0.71
  -2   9   8    0.08    0.57
  -2   9   8   -0.55    0.56
  -2   9   7    0.94    0.62
  -2   9   7    0.14    0.65
  -2   9   6    4.42    0.97
  -2   9   6    4.10    0.83
  -2   9   5    0.05    0.53
  -2   9   5    0.01    0.57
  -2   9   4   -0.04    0.50
  -2   9   4    0.15    0.61
   2  -9  -4   -0.36    0.34
  -2   9   3    0.68    0.47
  -2   9   3    0.14    0.59
   2  -9  -3    0.25    0.41
   2  -9  -3   -0.43    0.45
  -2   9   2    1.35    0.48
  -2   9   2    1.43    0.66
   2  -9  -2    0.62    0.45
   2  -9  -2    0.61    0.59
  -2   9   1    0.49    0.37
  -2   9   1    0.17    0.53
   2  -9  -1    1.63    0.54
   2  -9  -1    0.84    0.54
  -2   9   0    0.38    0.33
  -2   9   0    0.34    0.57
   2  -9   0    0.19    0.51
   2  -9   0   -0.58    0.35
  -2   9  -1    3.30    0.43
  -2   9  -1    3.25    0.81
   2  -9   1    2.67    0.65
   2  -9   1    2.40    0.71
  -2   9  -2   -0.15    0.43
   2  -9   2   -0.14    0.45
   2  -9   2   -0.67    0.44
  -2   9  -3    0.45    0.51
   2  -9   3   -0.04    0.47
   2  -9   3    0.28    0.50
  -2   9  -4    0.03    0.50
   2  -9   4    0.09    0.51
   2  -9   4    0.30    0.54
  -2   9  -5    1.71    0.68
   2  -9   5    3.19    0.78
   2  -9   6    0.62    0.56
   2  -9   7    0.49    0.58
   2  -9   8   -0.51    0.51
   2  -9   9    0.85    0.66
  -2  10   8    0.30    0.76
  -2  10   7    0.85    0.65
  -2  10   7   -0.41    0.68
  -2  10   6    0.28    0.69
  -2  10   6    0.89    0.68
  -2  10   5   -0.21    0.55
  -2  10   5    0.28    0.64
  -2  10   4   -0.63    0.60
  -2  10   4   -0.64    0.44
  -2  10   3    0.41    0.70
  -2  10   3   -0.03    0.43
   2 -10  -3    0.15    0.47
  -2  10   2    0.87    0.66
  -2  10   2    0.87    0.47
   2 -10  -2    0.06    0.60
   2 -10  -2    0.57    0.49
  -2  10   1    0.94    0.74
  -2  10   1    0.21    0.39
   2 -10  -1    1.15    0.54
   2 -10  -1    0.29    0.58
  -2  10   0    1.71    0.42
  -2  10   0    0.51    0.63
   2 -10   0    1.12    0.62
   2 -10   0    1.54    0.62
  -2  10  -1   -0.03    0.29
  -2  10  -1   -0.23    0.49
   2 -10   1   -0.42    0.41
   2 -10   1   -0.01    0.49
  -2  10  -2    0.02    0.55
   2 -10   2    0.08    0.57
   2 -10   2    0.71    0.57
  -2  10  -3    0.84    0.66
   2 -10   3    0.63    0.67
   2 -10   3    0.83    0.59
  -2  10  -4    0.06    0.54
   2 -10   4    0.17    0.53
  -2  10  -5    0.71    0.63
   2 -10   5    0.33    0.56
   2 -10   6   -0.38    0.49
   2 -10   7   -0.18    0.53
   2 -10   8    0.38    0.63
  -2  11   6   -0.03    0.62
  -2  11   6   -0.12    0.75
  -2  11   5   -0.68    0.67
  -2  11   5    0.25    0.65
  -2  11   4    0.65    0.77
  -2  11   4   -0.62    0.49
  -2  11   3    0.27    0.74
  -2  11   3    1.99    0.66
   2 -11  -3    2.56    0.71
  -2  11   2    2.12    0.87
  -2  11   2    1.47    0.54
   2 -11  -2    1.66    0.66
  -2  11   1    0.82    0.45
  -2  11   1   -0.13    0.69
   2 -11  -1    1.24    0.64
  -2  11   0    0.35    0.39
  -2  11   0    0.77    0.71
   2 -11   0    0.52    0.55
   2 -11   0    0.60    0.67
  -2  11  -1    0.77    0.64
   2 -11   1    0.44    0.58
   2 -11   1   -0.23    0.65
  -2  11  -2   -0.05    0.59
   2 -11   2    0.15    0.55
   2 -11   2   -1.18    0.55
  -2  11  -3    3.43    0.94
   2 -11   3    2.78    0.78
  -2  11  -4    0.25    0.61
   2 -11   4   -0.19    0.49
  -2  11  -5    1.19    0.75
   2 -11   5    1.43    0.72
   2 -11   6    0.69    0.62
   2 -11   7   -0.07    0.62
  -2  12   5    0.94    0.86
  -2  12   4    0.41    0.64
  -2  12   4    0.59    0.84
  -2  12   3   -0.29    0.65
  -2  12   3   -0.31    0.54
  -2  12   2    0.07    0.77
  -2  12   2    0.44    0.52
   2 -12  -2    0.27    0.58
  -2  12   1    0.51    0.76
  -2  12   1   -0.21    0.45
   2 -12  -1    0.36    0.62
  -2  12   0   -0.58    0.64
   2 -12   0    0.21    0.60
  -2  12  -1    0.54    0.71
   2 -12   1    0.58    0.63
  -2  12  -2   -0.48    0.62
   2 -12   2    0.56    0.62
  -2  12  -3    1.04    0.73
   2 -12   3    1.24    0.69
  -2  12  -4    0.21    0.68
   2 -12   4    0.38    0.66
   2 -12   5   -0.28    0.54
  -2  13   2    0.12    0.81
  -2  13   1   -0.30    0.73
   2 -13  -1    0.65    0.67
  -2  13   0    0.06    0.75
   2 -13   0    0.34    0.69
  -2  13  -1   -0.23    0.69
   2 -13   1    0.22    0.68
  -2  13  -2    0.03    0.69
   2 -13   2   -0.29    0.59
  -3 -13   2    0.16    0.67
   3  13  -2   -0.09    0.68
  -3 -13   1    0.25    0.71
   3  13  -1   -0.38    0.67
  -3 -13   0    0.47    0.68
   3  13   0    0.03    0.72
  -3 -13  -1    0.11    0.55
   3  13   1    0.18    0.84
   3  13   2    0.27    0.75
  -3 -12   5    0.34    0.65
  -3 -12   4    0.72    0.68
   3  12  -4    1.05    0.73
  -3 -12   3    0.24    0.59
   3  12  -3    0.87    0.69
  -3 -12   2    0.49    0.61
   3  12  -2   -0.08    0.65
  -3 -12   1   -0.28    0.51
   3  12  -1    0.08    0.66
  -3 -12   0    0.58    0.59
   3  12   0    0.09    0.68
  -3 -12  -1    0.33    0.57
   3  12   1    0.53    0.73
   3  12   1   -0.05    0.48
  -3 -12  -2   -0.05    0.53
   3  12   2    0.02    0.50
   3  12   2   -0.26    0.70
   3  12   3    1.14    0.66
   3  12   3   -0.41    0.67
   3  12   4    0.10    0.64
   3  12   4   -0.33    0.76
   3  12   5   -0.75    0.73
  -3 -11   6   -0.30    0.57
  -3 -11   5    0.78    0.59
  -3 -11   4   -0.39    0.49
   3  11  -4   -0.23    0.54
  -3 -11   3    0.14    0.56
   3  11  -3   -0.43    0.53
  -3 -11   2    1.10    0.61
   3  11  -2    0.94    0.70
  -3 -11   1    0.08    0.53
   3  11  -1    1.30    0.67
  -3 -11   0    2.09    0.73
   3  11   0    1.58    0.49
   3  11   0    0.63    0.71
  -3 -11  -1    0.36    0.52
   3  11   1   -0.11    0.44
   3  11   1   -0.04    0.57
  -3 -11  -2    0.38    0.50
   3  11   2   -0.41    0.46
   3  11   2   -0.20    0.64
  -3 -11  -3    1.18    0.58
   3  11   3    0.45    0.53
   3  11   3    0.40    0.69
   3  11   4   -0.54    0.48
   3  11   4    0.34    0.74
   3  11   5    0.31    0.63
   3  11   5   -0.44    0.70
   3  11   6    0.35    0.74
   3  11   6    0.11    0.63
  -3 -10   8    1.19    0.72
  -3 -10   7   -0.03    0.56
  -3 -10   6    1.46    0.69
  -3 -10   5    1.48    0.63
   3  10  -5    0.10    0.55
  -3 -10   4    1.38    0.60
   3  10  -4    1.22    0.67
  -3 -10   3   -0.38    0.43
   3  10  -3   -0.04    0.50
  -3 -10   2   -0.48    0.42
   3  10  -2    0.18    0.55
  -3 -10   1    0.08    0.52
   3  10  -1    0.80    0.60
  -3 -10   0    0.96    0.57
   3  10   0    0.83    0.43
   3  10   0   -0.57    0.45
  -3 -10  -1    0.12    0.43
   3  10   1   -0.10    0.40
   3  10   1   -0.54    0.58
  -3 -10  -2    1.57    0.56
   3  10   2    1.41    0.74
   3  10   2    1.56    0.54
  -3 -10  -3    2.28    0.61
   3  10   3    1.53    0.60
   3  10   3    1.91    0.87
   3  10   4    0.63    0.68
   3  10   4   -0.64    0.44
   3  10   5    0.95    0.58
   3  10   5   -0.39    0.59
   3  10   6   -0.53    0.57
   3  10   6   -0.09    0.58
   3  10   7    0.47    0.63
   3  10   7   -0.39    0.62
   3  10   8    0.03    0.70
  -3  -9   9    0.73    0.65
  -3  -9   8    0.36    0.60
  -3  -9   7    0.57    0.58
  -3  -9   6    1.09    0.61
  -3  -9   5    0.61    0.54
   3   9  -5    1.14    0.61
  -3  -9   4    1.28    0.58
   3   9  -4    1.73    0.63
  -3  -9   3    3.52    0.77
   3   9  -3    4.57    0.91
  -3  -9   2   -0.22    0.39
   3   9  -2   -0.56    0.41
   3   9  -2   -0.70    0.48
  -3  -9   1    0.83    0.51
   3   9  -1    0.94    0.60
  -3  -9   0    2.83    0.65
   3   9   0    3.73    0.56
   3   9   0    3.59    0.83
  -3  -9  -1    0.03    0.42
   3   9   1    0.28    0.56
   3   9   1   -0.01    0.35
  -3  -9  -2    0.08    0.36
   3   9   2    0.31    0.58
   3   9   2   -0.38    0.38
  -3  -9  -3    0.68    0.43
   3   9   3    0.16    0.56
   3   9   3    0.20    0.47
  -3  -9  -4   10.08    1.02
   3   9   4   11.90    1.12
   3   9   4    7.81    1.22
   3   9   5    3.42    0.74
   3   9   5    2.94    0.87
   3   9   6    0.05    0.56
   3   9   6    0.14    0.57
   3   9   7    1.50    0.71
   3   9   7   -0.31    0.59
   3   9   8    0.46    0.67
   3   9   8   -0.02    0.61
  -3  -8   9    0.01    0.55
  -3  -8   8    0.77    0.59
  -3  -8   7   -0.06    0.50
  -3  -8   6    1.17    0.57
   3   8  -6    1.81    0.57
  -3  -8   5    0.45    0.52
   3   8  -5    1.71    0.57
  -3  -8   4    1.50    0.61
   3   8  -4    3.03    0.72
   3   8  -4    1.58    0.59
  -3  -8   3    0.04    0.44
   3   8  -3    0.08    0.42
   3   8  -3    0.06    0.50
  -3  -8   2    1.79    0.58
   3   8  -2    1.25    0.57
   3   8  -2    2.45    0.67
  -3  -8   1    1.34    0.53
   3   8  -1    1.44    0.60
   3   8  -1    0.90    0.58
  -3  -8   0    2.14    0.56
   3   8   0    1.90    0.66
   3   8   0    2.78    0.46
  -3  -8  -1    5.17    0.75
   3   8   1    5.64    0.63
   3   8   1    5.72    0.93
  -3  -8  -2    2.64    0.58
   3   8   2    3.54    0.58
   3   8   2    2.87    0.77
  -3  -8  -3    1.46    0.46
   3   8   3    0.94    0.58
   3   8   3    0.89    0.45
  -3  -8  -4    8.89    0.88
   3   8   4    6.56    0.84
   3   8   4    7.01    1.05
   3   8   5    1.68    0.69
   3   8   5    0.82    0.58
   3   8   6    0.91    0.58
   3   8   6    0.13    0.54
   3   8   7    2.14    0.72
   3   8   7    1.02    0.60
   3   8   8   -0.35    0.51
   3   8   8    0.54    0.62
   3   8   9    0.51    0.61
   3   8   9    0.57    0.67
  -3  -7  10    1.38    0.61
  -3  -7   9    0.44    0.55
  -3  -7   8    0.10    0.50
  -3  -7   7    0.32    0.48
  -3  -7   6   -0.10    0.50
   3   7  -6   -0.02    0.39
  -3  -7   5    2.29    0.62
   3   7  -5    2.67    0.66
   3   7  -5    1.81    0.57
  -3  -7   4    3.68    0.71
  -3  -7   4    3.70    0.43
   3   7  -4    3.75    0.72
   3   7  -4    4.28    0.73
  -3  -7   3    1.36    0.52
   3   7  -3    0.31    0.46
   3   7  -3    1.17    0.50
  -3  -7   2    7.96    0.92
   3   7  -2    9.70    1.04
   3   7  -2    7.87    0.98
  -3  -7   1   -0.08    0.38
   3   7  -1   -0.24    0.40
   3   7  -1    0.30    0.44
  -3  -7   0    6.17    0.79
   3   7   0    6.38    0.89
   3   7   0    6.67    0.61
   3   7   0    6.53    0.86
  -3  -7  -1    0.58    0.38
   3   7   1    0.62    0.31
   3   7   1    0.56    0.46
   3   7   1    1.17    0.50
  -3  -7  -2    0.13    0.35
   3   7   2   -0.24    0.29
   3   7   2    0.13    0.45
  -3  -7  -3    0.02    0.32
   3   7   3    0.33    0.38
   3   7   3    0.31    0.48
  -3  -7  -4    1.46    0.41
   3   7   4    2.24    0.68
   3   7   4    1.77    0.53
  -3  -7  -5    1.23    0.36
   3   7   5    1.55    0.60
   3   7   5    1.33    0.54
   3   7   6   -1.02    0.42
   3   7   6    0.08    0.45
   3   7   7   -0.33    0.46
   3   7   7    0.33    0.52
   3   7   8   -0.09    0.51
   3   7   8    0.61    0.57
   3   7   9    0.56    0.58
   3   7   9    0.80    0.65
   3   7  10   -0.05    0.54
   3   7  10   -0.21    0.61
  -3  -6  11   -0.63    0.48
  -3  -6  10    0.34    0.51
  -3  -6   9   -0.33    0.41
  -3  -6   8    2.95    0.69
  -3  -6   7   -0.01    0.43
  -3  -6   6   14.36    1.15
   3   6  -6   14.75    1.04
   3   6  -6   15.00    1.16
  -3  -6   5    1.32    0.57
  -3  -6   5    1.71    0.32
   3   6  -5    0.70    0.49
   3   6  -5    0.86    0.44
  -3  -6   4   -0.24    0.21
  -3  -6   4   -0.03    0.35
   3   6  -4   -0.07    0.34
   3   6  -4   -0.60    0.31
  -3  -6   3    0.48    0.41
  -3  -6   3    0.90    0.26
   3   6  -3    0.13    0.38
   3   6  -3    0.40    0.40
  -3  -6   2    2.72    0.38
  -3  -6   2    2.02    0.50
   3   6  -2    2.51    0.56
   3   6  -2    2.43    0.58
  -3  -6   1    0.81    0.40
   3   6  -1    1.17    0.47
   3   6  -1    0.30    0.44
  -3  -6   0   21.29    1.30
   3   6   0   22.18    1.42
   3   6   0   22.67    1.38
   3   6   0   22.54    1.09
  -3  -6  -1    3.98    0.59
   3   6   1    4.38    0.72
   3   6   1    4.04    0.50
   3   6   1    3.61    0.63
  -3  -6  -2    7.47    0.74
   3   6   2    6.67    0.66
   3   6   2    8.58    0.89
   3   6   2    8.57    0.95
  -3  -6  -3    0.43    0.31
   3   6   3    0.10    0.39
   3   6   3    0.09    0.31
  -3  -6  -4    0.74    0.32
   3   6   4    1.29    0.43
   3   6   4    0.95    0.48
  -3  -6  -5    0.74    0.25
   3   6   5    0.72    0.49
   3   6   5    0.66    0.44
   3   6   6    2.80    0.63
   3   6   6    2.64    0.63
   3   6   7    2.78    0.70
   3   6   7    1.42    0.53
   3   6   8    4.40    0.84
   3   6   8    4.94    0.77
   3   6   9    0.08    0.48
   3   6   9   -0.03    0.56
   3   6  10   -0.11    0.48
   3   6  10    0.60    0.67
  -3  -5  11   -0.24    0.44
  -3  -5  10    1.35    0.55
  -3  -5   9    0.84    0.52
  -3  -5   8    0.45    0.45
  -3  -5   7    2.41    0.57
   3   5  -7    2.38    0.55
  -3  -5   6   18.84    1.20
   3   5  -6   17.32    1.01
  -3  -5   5    4.28    0.65
   3   5  -5    4.06    0.63
   3   5  -5    4.40    0.60
  -3  -5   4    0.96    0.25
  -3  -5   4    0.86    0.39
   3   5  -4    0.66    0.40
   3   5  -4    0.51    0.37
  -3  -5   3    8.85    0.84
  -3  -5   3    8.20    0.57
   3   5  -3    9.04    0.88
   3   5  -3    9.31    0.89
  -3  -5   2    6.01    0.48
  -3  -5   2    4.67    0.62
   3   5  -2    5.23    0.67
   3   5  -2    5.27    0.72
  -3  -5   1   15.58    1.01
  -3  -5   1   14.88    0.82
   3   5  -1   15.18    1.03
   3   5  -1   13.73    1.02
  -3  -5   0    2.85    0.49
   3   5   0    2.66    0.36
   3   5   0    2.05    0.51
   3   5   0    3.91    0.59
  -3  -5  -1   -0.20    0.24
   3   5   1   -0.19    0.24
   3   5   1   -0.10    0.36
   3   5   1   -0.12    0.35
  -3  -5  -2    0.34    0.29
   3   5   2   -0.08    0.26
   3   5   2    0.20    0.32
   3   5   2   -0.28    0.34
   3   5   2    0.73    0.36
  -3  -5  -3   20.35    1.07
   3   5   3   15.72    1.15
   3   5   3   20.22    1.15
   3   5   3   23.11    1.23
   3   5   3   22.46    1.21
  -3  -5  -4    4.86    0.48
   3   5   4    4.33    0.62
   3   5   4    5.69    0.65
   3   5   4    4.34    0.64
  -3  -5  -5    4.88    0.35
   3   5   5    5.03    0.62
   3   5   5    4.85    0.66
   3   5   5    4.12    0.63
   3   5   6    0.90    0.40
   3   5   6    0.60    0.33
   3   5   6    0.46    0.43
   3   5   7   10.07    0.93
   3   5   7   10.87    1.12
   3   5   8   15.51    1.23
   3   5   8   12.45    0.98
   3   5   9    0.70    0.56
   3   5   9    0.39    0.40
   3   5  10    0.43    0.57
   3   5  10    0.13    0.43
   3   5  11    0.48    0.67
  -3  -4  11   -0.24    0.38
  -3  -4  10    0.62    0.47
  -3  -4   9    0.15    0.39
  -3  -4   8    0.67    0.44
  -3  -4   7    3.33    0.59
  -3  -4   7    3.33    0.59
   3   4  -7    4.17    0.58
  -3  -4   6    6.96    0.77
  -3  -4   6    4.48    0.63
   3   4  -6    5.34    0.65
  -3  -4   5    1.93    0.43
  -3  -4   5    2.49    0.49
   3   4  -5    0.78    0.27
   3   4  -5    2.53    0.41
  -3  -4   4    9.12    0.75
  -3  -4   4   10.01    0.82
   3   4  -4    9.66    0.77
   3   4  -4    8.79    0.70
  -3  -4   3    7.11    0.74
  -3  -4   3    4.62    0.60
   3   4  -3    5.68    0.63
   3   4  -3    6.08    0.66
  -3  -4   2    4.25    0.37
  -3  -4   2    4.11    0.54
  -3  -4   2    4.94    0.60
   3   4  -2    3.91    0.56
   3   4  -2    4.14    0.55
  -3  -4   1   71.01    2.67
  -3  -4   1   69.34    2.83
  -3  -4   1   77.99    2.94
   3   4  -1   68.02    2.89
   3   4  -1   72.69    2.85
  -3  -4   0    0.21    0.23
  -3  -4   0    0.34    0.29
  -3  -4   0    0.48    0.30
   3   4   0    0.50    0.32
   3   4   0    0.24    0.18
   3   4   0    0.59    0.31
   3   4   0    0.26    0.25
  -3  -4  -1    4.76    0.55
  -3  -4  -1    3.62    0.48
  -3  -4  -1    4.51    0.46
   3   4   1    3.28    0.49
   3   4   1    3.74    0.52
   3   4   1    3.56    0.42
   3   4   1    4.66    0.52
  -3  -4  -2    3.58    0.43
   3   4   2    2.99    0.48
   3   4   2    2.95    0.47
   3   4   2    4.25    0.51
   3   4   2    3.01    0.41
  -3  -4  -3   14.09    0.77
  -3  -4  -3   14.04    0.76
   3   4   3   11.86    0.84
   3   4   3   12.50    0.86
   3   4   3   15.06    0.87
   3   4   3   13.40    0.86
  -3  -4  -4   18.91    0.86
  -3  -4  -4   18.40    0.85
   3   4   4   19.56    1.06
   3   4   4   18.70    1.02
   3   4   4   18.25    1.11
   3   4   4   19.12    1.05
   3   4   5    9.98    0.83
   3   4   5   10.75    0.73
   3   4   5    9.49    0.74
   3   4   6    5.34    0.60
   3   4   6    5.84    0.58
   3   4   6    5.16    0.70
   3   4   7    7.64    0.73
   3   4   7    8.72    0.67
   3   4   7    6.57    0.85
   3   4   8    9.96    1.07
   3   4   8    8.10    0.78
   3   4   9   10.27    0.80
   3   4   9   10.91    1.16
   3   4  10    1.22    0.43
   3   4  10    1.44    0.62
   3   4  11    0.19    0.61
  -3  -3  11    0.36    0.40
  -3  -3  10    0.57    0.38
  -3  -3   9   -0.17    0.31
  -3  -3   8    0.39    0.35
  -3  -3   7   -0.03    0.29
  -3  -3   7    0.22    0.31
   3   3  -7   -0.04    0.26
  -3  -3   6    0.53    0.30
  -3  -3   6    0.84    0.33
   3   3  -6    1.02    0.32
  -3  -3   5    0.12    0.26
  -3  -3   5    0.13    0.27
   3   3  -5    0.02    0.15
   3   3  -5   -0.03    0.16
   3   3  -5    0.38    0.24
  -3  -3   4    0.07    0.24
  -3  -3   4   -0.38    0.22
   3   3  -4    0.05    0.18
   3   3  -4    0.01    0.21
   3   3  -4   -0.10    0.13
  -3  -3   3    0.46    0.27
  -3  -3   3    0.36    0.28
   3   3  -3    0.08    0.24
   3   3  -3    0.77    0.26
   3   3  -3    1.04    0.32
  -3  -3   2   31.76    1.40
  -3  -3   2   30.72    1.45
   3   3  -2   33.51    1.42
   3   3  -2   30.43    1.43
   3   3  -2   30.45    1.41
  -3  -3   1  126.81    4.67
  -3  -3   1  125.65    4.50
  -3  -3   1  124.21    4.61
   3   3  -1  129.00    4.59
   3   3  -1  126.07    4.67
   3   3  -1  130.55    4.63
  -3  -3   0   58.74    2.33
  -3  -3   0   58.42    2.22
  -3  -3   0   57.24    2.30
   3   3   0   59.53    2.20
   3   3   0   59.13    2.31
   3   3   0   58.69    2.35
  -3  -3  -1    4.73    0.47
  -3  -3  -1    4.49    0.46
  -3  -3  -1    4.66    0.43
   3   3   1    5.41    0.53
   3   3   1    4.20    0.46
   3   3   1    5.00    0.43
  -3  -3  -2   12.51    0.68
  -3  -3  -2   11.16    0.79
  -3  -3  -2   11.66    0.67
   3   3   2   11.11    0.69
   3   3   2   11.45    0.73
   3   3   2   13.01    0.73
  -3  -3  -3   23.16    0.99
  -3  -3  -3   22.75    0.99
   3   3   3   22.32    1.15
   3   3   3   23.67    1.09
   3   3   3   23.04    1.08
   3   3   3   21.97    1.07
  -3  -3  -4   64.57    2.23
   3   3   4   63.81    2.44
   3   3   4   62.74    2.59
   3   3   4   63.64    2.48
   3   3   4   64.57    2.47
   3   3   5    0.01    0.21
   3   3   5   -0.18    0.31
   3   3   5    0.05    0.24
   3   3   5    0.18    0.20
   3   3   6    9.45    0.88
   3   3   6    8.71    0.59
   3   3   6    7.75    0.59
   3   3   6    9.23    0.59
   3   3   7   -0.22    0.41
   3   3   7    0.17    0.23
   3   3   7    0.42    0.26
   3   3   8    0.45    0.50
   3   3   8    0.23    0.29
   3   3   9    4.99    0.83
   3   3   9    3.93    0.49
   3   3  10    1.72    0.39
   3   3  10    1.62    0.67
   3   3  11    1.09    0.66
  -3  -2  10    4.51    0.57
  -3  -2   9    3.45    0.49
  -3  -2   8    0.07    0.30
  -3  -2   7    2.19    0.40
  -3  -2   7    1.51    0.35
   3   2  -7    2.06    0.35
  -3  -2   6   10.45    0.69
  -3  -2   6    9.21    0.64
   3   2  -6   10.46    0.65
  -3  -2   5    0.07    0.23
  -3  -2   5    0.11    0.21
   3   2  -5   -0.20    0.19
  -3  -2   4    0.36    0.23
  -3  -2   4    0.45    0.24
   3   2  -4    0.32    0.15
   3   2  -4    0.41    0.13
   3   2  -4    0.15    0.20
  -3  -2   3   10.31    0.63
  -3  -2   3   11.30    0.67
   3   2  -3   10.61    0.59
   3   2  -3    9.76    0.60
  -3  -2   2  423.93   14.49
  -3  -2   2  420.55   14.45
   3   2  -2  424.74   14.44
   3   2  -2  417.15   14.46
  -3  -2   1   64.71    2.42
  -3  -2   1   63.02    2.40
   3   2  -1   63.41    2.40
   3   2  -1   61.32    2.41
  -3  -2   0  931.98   32.12
  -3  -2   0  960.73   32.44
  -3  -2   0  953.82   32.14
   3   2   0  945.27   32.15
   3   2   0  933.91   32.43
   3   2   0  964.42   32.14
  -3  -2  -1   67.75    2.50
  -3  -2  -1   68.88    2.51
  -3  -2  -1   68.76    2.51
   3   2   1   67.10    2.48
   3   2   1   66.89    2.52
   3   2   1   64.65    2.51
  -3  -2  -2   13.90    0.68
  -3  -2  -2   14.04    0.77
  -3  -2  -2   14.39    0.67
   3   2   2   13.73    0.71
   3   2   2   14.09    0.76
   3   2   2   13.86    0.71
  -3  -2  -3   54.42    2.13
  -3  -2  -3   53.12    1.90
  -3  -2  -3   52.36    1.90
   3   2   3   51.14    2.00
   3   2   3   51.99    2.11
   3   2   3   53.81    2.01
   3   2   4   66.93    2.45
   3   2   4   65.40    2.45
   3   2   4   65.94    2.63
   3   2   5    1.35    0.24
   3   2   5    1.35    0.35
   3   2   5    1.53    0.25
   3   2   5    1.50    0.25
   3   2   6    1.02    0.21
   3   2   6    0.65    0.22
   3   2   6    1.11    0.41
   3   2   6    1.03    0.23
   3   2   7    6.51    0.47
   3   2   7    6.93    0.47
   3   2   7    6.14    0.73
   3   2   8   19.30    1.26
   3   2   8   16.18    0.86
   3   2   8   18.70    0.88
   3   2   9    1.45    0.32
   3   2   9    1.75    0.56
   3   2  10    4.50    0.84
   3   2  11    0.13    0.51
   3   2  12   -0.09    0.59
  -3  -1  12    1.08    0.64
  -3  -1  11   -0.01    0.50
  -3  -1  10    0.63    0.29
  -3  -1   9    0.32    0.25
  -3  -1   8    3.00    0.39
  -3  -1   8    2.73    0.36
  -3  -1   7    9.84    0.60
  -3  -1   7   10.02    0.60
  -3  -1   6   22.24    1.04
  -3  -1   6   24.33    1.03
   3   1  -6   23.46    0.99
  -3  -1   5   13.69    0.71
  -3  -1   5   13.69    0.70
   3   1  -5   14.30    0.69
  -3  -1   4   12.41    0.63
  -3  -1   4   11.05    0.60
  -3  -1   3    0.78    0.21
  -3  -1   3    1.06    0.22
   3   1  -3    0.82    0.14
   3   1  -3    0.76    0.12
  -3  -1   2  251.75    8.80
  -3  -1   2  255.08    8.80
   3   1  -2  257.21    8.79
   3   1  -2  259.32    8.77
  -3  -1   1  169.34    5.85
  -3  -1   1  169.68    5.86
   3   1  -1  163.25    5.84
   3   1  -1  171.11    5.85
  -3  -1   0   14.55    0.70
  -3  -1   0   15.65    0.70
   3   1   0   14.67    0.68
   3   1   0   15.13    0.70
  -3  -1  -1  260.93    8.81
  -3  -1  -1  248.90    8.82
  -3  -1  -1  266.99    8.91
   3   1   1  259.37    8.84
   3   1   1  252.18    8.90
   3   1   1  255.71    8.82
  -3  -1  -2  187.55    6.47
  -3  -1  -2  193.03    6.62
  -3  -1  -2  188.32    6.46
   3   1   2  186.37    6.49
   3   1   2  189.33    6.52
   3   1   2  185.92    6.60
  -3  -1  -3    5.26    0.47
   3   1   3    5.35    0.36
   3   1   3    4.22    0.41
   3   1   3    4.95    0.34
   3   1   4    1.75    0.34
   3   1   4    1.77    0.22
   3   1   4    1.78    0.24
   3   1   5    0.38    0.16
   3   1   5   -0.07    0.25
   3   1   5    0.27    0.15
   3   1   6    7.07    0.44
   3   1   6    6.83    0.42
   3   1   6    8.34    0.67
   3   1   7    3.93    0.35
   3   1   7    4.27    0.62
   3   1   7    4.71    0.39
   3   1   8    3.03    0.35
   3   1   8    3.15    0.34
   3   1   8    3.58    0.63
   3   1   9    0.33    0.44
   3   1   9    0.42    0.24
   3   1  10    0.01    0.46
   3   1  10   -0.18    0.24
   3   1  11    0.00    0.51
   3   1  12    0.00    0.53
  -3   0  12    8.22    1.12
  -3   0  11   -0.63    0.46
  -3   0   9   -0.01    0.18
  -3   0   8   11.52    0.58
  -3   0   8   11.16    0.58
  -3   0   7    0.12    0.14
  -3   0   7    0.15    0.15
  -3   0   6   -0.30    0.13
  -3   0   6   -0.44    0.14
  -3   0   5   -0.07    0.11
  -3   0   5    0.00    0.13
  -3   0   4   18.23    0.76
  -3   0   4   19.60    0.78
  -3   0   3    0.15    0.14
  -3   0   3   -0.07    0.12
  -3   0   2   38.80    1.46
  -3   0   2   40.48    1.49
   3   0  -2   40.62    1.45
   3   0  -2   38.42    1.43
  -3   0   1   -0.03    0.12
  -3   0   1    0.18    0.12
   3   0  -1    0.00    0.13
   3   0  -1   -0.11    0.10
  -3   0   0   42.18    1.57
   3   0   0   41.16    1.53
  -3   0  -1   -0.17    0.11
  -3   0  -1   -0.04    0.10
   3   0   1    0.00    0.10
   3   0   1    0.00    0.13
  -3   0  -2    5.51    0.34
  -3   0  -2    5.53    0.32
  -3   0  -2    5.41    0.39
   3   0   2    5.41    0.37
   3   0   2    6.24    0.39
   3   0   2    5.91    0.36
  -3   0  -3   -0.04    0.18
   3   0   3    0.01    0.17
   3   0   3   -0.07    0.14
   3   0   3   -0.15    0.13
   3   0   4   41.04    1.72
   3   0   4   42.84    1.63
   3   0   4   43.95    1.60
   3   0   5   -0.12    0.14
   3   0   5    0.35    0.26
   3   0   5    0.10    0.14
   3   0   6    1.73    0.22
   3   0   6    2.35    0.27
   3   0   6    1.48    0.37
   3   0   6    2.42    0.30
   3   0   7   -0.13    0.17
   3   0   7    0.00    0.17
   3   0   7   -0.13    0.30
   3   0   8    5.14    0.45
   3   0   8    5.23    0.49
   3   0   8    4.93    0.66
   3   0   9   -0.54    0.20
   3   0   9   -0.44    0.36
   3   0  10   10.13    0.66
   3   0  10    9.31    1.00
   3   0  11   -0.09    0.45
  -3   1  12    0.36    0.63
  -3   1  11    0.89    0.58
  -3   1   5   14.26    0.58
  -3   1   5   14.16    0.61
  -3   1   4   11.70    0.54
  -3   1   4   11.76    0.51
  -3   1   3    0.76    0.15
  -3   1   3    0.98    0.20
  -3   1   2  257.11    8.72
  -3   1   2  251.16    8.76
   3  -1  -2  257.72    8.71
   3  -1  -2  254.91    8.68
  -3   1   1  168.83    5.73
  -3   1   1  163.55    5.78
   3  -1  -1  164.79    5.72
   3  -1  -1  166.25    5.77
  -3   1   0   14.66    0.71
  -3   1   0   14.87    0.66
   3  -1   0   14.38    0.67
   3  -1   0   15.26    0.73
  -3   1  -1  250.06    8.82
  -3   1  -1  247.64    8.82
  -3   1  -1  261.01    8.78
   3  -1   1  258.08    8.79
   3  -1   1  264.09    8.85
  -3   1  -2  194.15    6.59
  -3   1  -2  190.16    6.62
  -3   1  -2  190.93    6.59
   3  -1   2  192.44    6.61
   3  -1   2  190.77    6.65
   3  -1   2  188.16    6.58
   3  -1   2  189.31    6.65
  -3   1  -3    5.42    0.34
  -3   1  -3    4.60    0.32
   3  -1   3    5.59    0.43
   3  -1   3    4.81    0.38
   3  -1   3    4.82    0.36
   3  -1   3    5.32    0.42
   3  -1   4    1.65    0.30
   3  -1   4    1.61    0.29
   3  -1   4    1.59    0.27
   3  -1   4    1.61    0.26
   3  -1   5    0.12    0.21
   3  -1   5    0.19    0.20
   3  -1   5    0.18    0.20
   3  -1   5    0.19    0.19
   3  -1   5    0.21    0.19
   3  -1   6    7.79    0.62
   3  -1   6    7.41    0.50
   3  -1   6    7.74    0.55
   3  -1   6    7.78    0.52
   3  -1   7    3.98    0.53
   3  -1   7    4.26    0.43
   3  -1   7    4.70    0.51
   3  -1   8    2.83    0.44
   3  -1   8    3.01    0.51
   3  -1   8    2.72    0.40
   3  -1   9   -0.23    0.25
   3  -1   9    0.28    0.40
   3  -1  10    0.25    0.43
   3  -1  10    0.19    0.30
   3  -1  11    0.49    0.48
  -3   2  12    0.12    0.63
  -3   2  11    0.49    0.61
  -3   2  10    4.08    0.85
  -3   2   8    0.04    0.15
  -3   2   8    0.07    0.19
  -3   2   7    2.02    0.23
  -3   2   7    1.84    0.27
  -3   2   6    9.99    0.50
  -3   2   6    9.77    0.55
  -3   2   5    0.13    0.19
  -3   2   5    0.23    0.14
   3  -2  -5   -0.16    0.15
  -3   2   4    0.30    0.15
  -3   2   4    0.56    0.22
   3  -2  -4    0.28    0.19
  -3   2   3   10.21    0.62
  -3   2   3   10.09    0.54
   3  -2  -3   10.76    0.43
  -3   2   2  416.05   14.08
  -3   2   2  421.55   14.17
   3  -2  -2  411.16   14.10
   3  -2  -2  403.67   14.04
  -3   2   1   62.97    2.31
  -3   2   1   60.06    2.38
   3  -2  -1   61.28    2.28
   3  -2  -1   62.77    2.37
  -3   2   0  974.92   33.30
  -3   2   0  956.73   33.22
   3  -2   0 1000.00   33.31
   3  -2   0  994.22   33.23
  -3   2  -1   67.72    2.60
  -3   2  -1   68.52    2.53
   3  -2   1   68.69    2.54
   3  -2   1   66.87    2.60
  -3   2  -2   13.45    0.76
  -3   2  -2   13.91    0.71
  -3   2  -2   13.60    0.52
   3  -2   2   14.50    0.81
   3  -2   2   14.13    0.74
  -3   2  -3   54.56    2.10
  -3   2  -3   56.46    2.06
   3  -2   3   52.11    2.10
   3  -2   3   53.35    2.17
   3  -2   3   54.22    2.10
   3  -2   3   53.78    1.92
  -3   2  -4   66.17    2.51
  -3   2  -4   71.08    2.51
   3  -2   4   69.84    2.61
   3  -2   4   67.94    2.60
   3  -2   4   68.05    2.68
   3  -2   4   67.86    2.48
   3  -2   5    1.08    0.31
   3  -2   5    1.17    0.34
   3  -2   5    1.05    0.23
   3  -2   5    1.36    0.29
   3  -2   6    1.00    0.31
   3  -2   6    0.40    0.29
   3  -2   6    1.25    0.29
   3  -2   6    0.72    0.27
   3  -2   7    6.80    0.57
   3  -2   7    6.90    0.60
   3  -2   7    6.96    0.58
   3  -2   7    6.61    0.69
   3  -2   8   17.44    0.98
   3  -2   8   17.05    1.02
   3  -2   9    2.11    0.44
   3  -2   9    2.30    0.50
   3  -2  10    3.90    0.56
   3  -2  10    4.32    0.63
   3  -2  11    0.62    0.38
  -3   3  11   -0.66    0.57
  -3   3  10    2.14    0.73
  -3   3   9    0.47    0.30
  -3   3   8    0.76    0.30
  -3   3   7   -0.14    0.16
  -3   3   7    0.01    0.24
  -3   3   6    0.86    0.29
  -3   3   6    0.30    0.19
   3  -3  -6    0.37    0.21
  -3   3   5    0.12    0.18
  -3   3   5    0.37    0.26
   3  -3  -5    0.41    0.22
  -3   3   4   -0.07    0.15
  -3   3   4   -0.47    0.21
   3  -3  -4    0.16    0.24
  -3   3   3    0.28    0.20
  -3   3   3    0.24    0.27
   3  -3  -3    0.62    0.22
   3  -3  -3    0.31    0.15
   3  -3  -3    0.29    0.26
  -3   3   2   32.98    1.35
  -3   3   2   31.48    1.45
   3  -3  -2   32.30    1.38
   3  -3  -2   29.65    1.29
   3  -3  -2   31.00    1.38
  -3   3   1  128.45    4.55
  -3   3   1  121.99    4.64
   3  -3  -1  128.54    4.63
   3  -3  -1  124.17    4.53
   3  -3  -1  128.30    4.54
  -3   3   0   58.84    2.43
  -3   3   0   60.02    2.33
   3  -3   0   60.22    2.43
   3  -3   0   58.45    2.34
   3  -3   0   63.18    2.39
  -3   3  -1    6.05    0.61
  -3   3  -1    5.68    0.52
   3  -3   1    4.75    0.48
   3  -3   1    5.15    0.53
   3  -3   1    5.15    0.57
  -3   3  -2   13.16    0.72
  -3   3  -2   11.05    0.78
   3  -3   2   12.75    0.85
   3  -3   2   11.97    0.79
   3  -3   2   11.58    0.72
  -3   3  -3   22.26    1.15
  -3   3  -3   23.79    1.10
   3  -3   3   22.49    1.14
   3  -3   3   23.66    1.24
   3  -3   3   24.64    1.20
  -3   3  -4   67.25    2.53
  -3   3  -4   64.22    2.56
  -3   3  -4   62.84    2.55
   3  -3   4   65.74    2.61
   3  -3   4   67.06    2.61
   3  -3   4   67.62    2.72
  -3   3  -5   -0.07    0.17
  -3   3  -5   -0.15    0.17
   3  -3   5    0.33    0.29
   3  -3   5    0.04    0.15
   3  -3   5    0.31    0.30
   3  -3   5   -0.14    0.26
   3  -3   6    9.77    0.80
   3  -3   6    8.80    0.70
   3  -3   6    9.19    0.71
   3  -3   6    8.66    0.55
   3  -3   7    0.42    0.34
   3  -3   7    0.12    0.32
   3  -3   7   -0.11    0.31
   3  -3   7   -0.07    0.27
   3  -3   8    0.46    0.33
   3  -3   8    0.19    0.37
   3  -3   9    3.55    0.59
   3  -3   9    3.94    0.54
   3  -3  10    0.98    0.44
   3  -3  11    1.31    0.51
  -3   4  11    0.51    0.71
  -3   4  10   -0.11    0.60
  -3   4   9   -0.38    0.54
  -3   4   9    0.46    0.35
  -3   4   8    1.15    0.39
  -3   4   8    0.50    0.53
  -3   4   7    4.14    0.47
  -3   4   7    3.66    0.56
  -3   4   6    4.87    0.51
  -3   4   6    5.42    0.63
   3  -4  -6    5.85    0.53
  -3   4   5    2.30    0.45
  -3   4   5    2.25    0.36
   3  -4  -5    1.40    0.36
  -3   4   4    9.28    0.72
  -3   4   4    8.71    0.63
   3  -4  -4    9.55    0.52
   3  -4  -4    8.79    0.68
   3  -4  -4    9.00    0.47
  -3   4   3    5.21    0.63
  -3   4   3    5.73    0.56
   3  -4  -3    4.97    0.58
   3  -4  -3    5.15    0.47
   3  -4  -3    6.37    0.58
  -3   4   2    4.64    0.51
  -3   4   2    3.09    0.51
   3  -4  -2    3.87    0.51
   3  -4  -2    2.64    0.39
   3  -4  -2    4.18    0.51
  -3   4   1   69.02    2.88
  -3   4   1   70.56    2.76
   3  -4  -1   72.94    2.81
   3  -4  -1   71.59    2.85
   3  -4  -1   68.93    2.74
  -3   4   0    0.17    0.31
  -3   4   0    0.23    0.22
   3  -4   0   -0.07    0.29
   3  -4   0   -0.17    0.23
   3  -4   0   -0.06    0.23
  -3   4  -1    3.83    0.32
  -3   4  -1    3.17    0.52
   3  -4   1    3.38    0.52
   3  -4   1    3.58    0.55
   3  -4   1    3.44    0.47
  -3   4  -2    2.45    0.50
   3  -4   2    3.67    0.59
   3  -4   2    2.47    0.44
   3  -4   2    3.27    0.50
  -3   4  -3   13.29    0.92
   3  -4   3   14.11    0.95
   3  -4   3   13.33    0.90
   3  -4   3   15.89    1.05
  -3   4  -4   17.45    1.03
   3  -4   4   18.92    1.18
   3  -4   4   18.52    1.10
   3  -4   4   17.46    1.06
  -3   4  -5   10.35    0.73
  -3   4  -5   10.09    0.71
   3  -4   5   11.06    0.82
   3  -4   5    9.67    0.79
   3  -4   5   10.27    0.98
  -3   4  -6    5.98    0.49
   3  -4   6    6.76    0.82
   3  -4   6    6.59    0.71
   3  -4   6    3.99    0.62
   3  -4   7    7.52    0.78
   3  -4   7    8.91    0.97
   3  -4   7    7.75    0.80
   3  -4   7    7.72    0.51
   3  -4   8    8.24    0.63
   3  -4   8    7.65    0.83
   3  -4   9   11.64    1.05
   3  -4  10    1.76    0.54
   3  -4  11    0.42    0.47
  -3   5  11    0.61    0.71
  -3   5  10    1.83    0.70
  -3   5   9    1.53    0.50
  -3   5   9    2.34    0.73
  -3   5   8   -0.27    0.38
  -3   5   8   -0.16    0.46
  -3   5   7    3.08    0.61
  -3   5   7    2.61    0.66
  -3   5   6   16.78    1.18
  -3   5   6   19.12    1.07
   3  -5  -6   18.51    1.05
  -3   5   5    4.19    0.54
  -3   5   5    3.74    0.64
   3  -5  -5    4.24    0.56
  -3   5   4    0.98    0.32
  -3   5   4    0.60    0.43
   3  -5  -4    0.63    0.37
   3  -5  -4    0.79    0.24
  -3   5   3    9.03    0.71
  -3   5   3    6.50    0.80
   3  -5  -3   10.39    0.80
   3  -5  -3    8.30    0.63
  -3   5   2    5.75    0.63
  -3   5   2    4.79    0.69
   3  -5  -2    4.92    0.57
   3  -5  -2    5.18    0.67
  -3   5   1   14.35    1.05
  -3   5   1   15.26    0.87
   3  -5  -1   13.51    0.93
   3  -5  -1   15.02    1.01
  -3   5   0    3.41    0.38
  -3   5   0    2.87    0.57
   3  -5   0    2.81    0.53
   3  -5   0    2.45    0.46
  -3   5  -1    0.50    0.19
  -3   5  -1    0.04    0.34
   3  -5   1    0.36    0.34
   3  -5   1    0.09    0.29
  -3   5  -2    0.20    0.11
  -3   5  -2    0.29    0.35
   3  -5   2    0.27    0.33
   3  -5   2    1.13    0.42
  -3   5  -3   20.40    1.26
   3  -5   3   20.83    1.20
   3  -5   3   20.82    1.26
  -3   5  -4    5.06    0.67
   3  -5   4    5.24    0.68
   3  -5   4    4.67    0.64
  -3   5  -5    4.53    0.61
   3  -5   5    5.43    0.70
   3  -5   5    4.11    0.62
  -3   5  -6    0.93    0.37
   3  -5   6    0.44    0.41
   3  -5   6    1.70    0.48
   3  -5   7    9.63    0.97
   3  -5   7   11.09    1.01
   3  -5   8   15.02    1.13
   3  -5   9    0.18    0.42
   3  -5  10   -0.04    0.46
   3  -5  11    0.29    0.50
  -3   6  10    0.02    0.64
  -3   6  10    0.08    0.46
  -3   6   9   -0.07    0.46
  -3   6   9    0.42    0.59
  -3   6   8    1.87    0.74
  -3   6   8    3.13    0.65
  -3   6   7   -0.47    0.50
  -3   6   7   -0.35    0.42
  -3   6   6   16.79    1.22
  -3   6   6   12.48    1.18
   3  -6  -6   13.53    1.00
  -3   6   5    0.93    0.36
  -3   6   5    0.34    0.46
  -3   6   5    0.18    0.47
   3  -6  -5    1.85    0.28
   3  -6  -5    1.23    0.47
  -3   6   4   -0.02    0.40
  -3   6   4    0.29    0.36
   3  -6  -4   -0.33    0.20
   3  -6  -4    0.18    0.36
  -3   6   3    0.74    0.45
  -3   6   3    0.61    0.39
   3  -6  -3    0.46    0.28
   3  -6  -3   -0.04    0.35
  -3   6   2    1.90    0.55
  -3   6   2    1.17    0.38
   3  -6  -2    2.20    0.45
   3  -6  -2    1.71    0.48
  -3   6   1    1.26    0.35
  -3   6   1    1.31    0.50
   3  -6  -1    0.70    0.43
   3  -6  -1    0.63    0.36
  -3   6   0   18.81    1.36
  -3   6   0   20.98    1.04
   3  -6   0   22.84    1.30
   3  -6   0   22.95    1.34
  -3   6  -1    3.92    0.69
  -3   6  -1    3.13    0.35
   3  -6   1    3.79    0.59
   3  -6   1    4.38    0.66
  -3   6  -2    8.27    0.43
  -3   6  -2    6.55    0.87
   3  -6   2    7.91    0.84
   3  -6   2   10.60    0.97
  -3   6  -3   -0.27    0.34
   3  -6   3   -0.05    0.36
   3  -6   3    0.62    0.39
  -3   6  -4    0.72    0.41
   3  -6   4    1.91    0.53
   3  -6   4    1.35    0.48
  -3   6  -5    0.83    0.44
   3  -6   5    1.37    0.51
   3  -6   5    0.27    0.43
  -3   6  -6    4.35    0.64
   3  -6   6    2.46    0.62
   3  -6   6    3.06    0.63
   3  -6   7    1.67    0.56
   3  -6   8    5.10    0.78
   3  -6   9    0.16    0.46
   3  -6  10    1.03    0.57
   3  -6  11    0.62    0.58
  -3   7  10    1.03    0.68
  -3   7  10    0.77    0.72
  -3   7   9   -0.03    0.58
  -3   7   9    0.01    0.52
  -3   7   8    0.66    0.59
  -3   7   8    0.21    0.51
  -3   7   7    0.36    0.57
  -3   7   7   -0.18    0.46
  -3   7   6    0.19    0.49
  -3   7   6   -0.21    0.54
  -3   7   5    2.01    0.66
  -3   7   5    2.71    0.66
   3  -7  -5    2.51    0.40
   3  -7  -5    2.03    0.54
  -3   7   4    3.06    0.72
  -3   7   4    2.62    0.61
   3  -7  -4    2.89    0.61
   3  -7  -4    3.96    0.54
  -3   7   3    0.86    0.49
  -3   7   3    0.58    0.43
   3  -7  -3    0.67    0.37
   3  -7  -3    1.91    0.53
  -3   7   2    9.37    0.79
  -3   7   2   10.37    1.15
   3  -7  -2    8.47    0.96
   3  -7  -2    7.62    0.83
  -3   7   1   -0.47    0.29
  -3   7   1    0.40    0.46
   3  -7  -1    0.25    0.35
   3  -7  -1   -0.37    0.33
  -3   7   0    6.00    0.58
  -3   7   0    8.63    1.05
   3  -7   0    6.70    0.80
   3  -7   0    8.83    0.95
  -3   7  -1    0.04    0.43
  -3   7  -1    0.52    0.23
   3  -7   1    0.69    0.42
   3  -7   1    0.30    0.41
  -3   7  -2   -0.03    0.39
  -3   7  -2   -0.14    0.15
   3  -7   2   -0.43    0.32
   3  -7   2    0.11    0.41
  -3   7  -3    0.28    0.42
   3  -7   3    0.60    0.42
   3  -7   3    0.26    0.41
  -3   7  -4    1.43    0.53
   3  -7   4    1.81    0.58
   3  -7   4    1.80    0.56
  -3   7  -5    1.21    0.51
   3  -7   5    1.59    0.59
   3  -7   5    0.83    0.51
  -3   7  -6    0.03    0.39
   3  -7   6   -0.34    0.39
   3  -7   7   -0.36    0.42
   3  -7   8    1.42    0.56
   3  -7   9   -0.04    0.53
   3  -7  10    0.29    0.56
  -3   8   9    0.61    0.69
  -3   8   9    0.45    0.66
  -3   8   8   -0.10    0.63
  -3   8   8    0.34    0.64
  -3   8   7   -0.49    0.52
  -3   8   7    0.92    0.60
  -3   8   6    2.71    0.74
  -3   8   6    1.71    0.71
  -3   8   5    0.20    0.53
  -3   8   5    0.50    0.60
   3  -8  -5    0.40    0.44
  -3   8   4    2.88    0.78
  -3   8   4    2.45    0.61
   3  -8  -4    1.75    0.58
   3  -8  -4    2.05    0.50
  -3   8   3   -0.40    0.37
  -3   8   3   -0.07    0.52
   3  -8  -3   -0.65    0.41
   3  -8  -3   -0.04    0.37
  -3   8   2    1.72    0.70
  -3   8   2    2.30    0.49
   3  -8  -2    1.73    0.52
   3  -8  -2    1.72    0.60
  -3   8   1    1.08    0.39
  -3   8   1    0.98    0.62
   3  -8  -1    0.89    0.47
   3  -8  -1    0.14    0.44
  -3   8   0    1.50    0.68
  -3   8   0    2.78    0.45
   3  -8   0    1.24    0.50
   3  -8   0    2.70    0.68
  -3   8  -1    5.94    0.53
  -3   8  -1    5.32    0.91
   3  -8   1    6.22    0.90
   3  -8   1    4.80    0.77
  -3   8  -2    2.23    0.67
  -3   8  -2    3.72    0.36
   3  -8   2    2.71    0.68
   3  -8   2    2.70    0.65
  -3   8  -3    0.72    0.54
   3  -8   3    0.07    0.42
   3  -8   3    1.99    0.65
  -3   8  -4    7.02    1.00
   3  -8   4    7.43    0.96
   3  -8   4    7.74    0.97
  -3   8  -5    1.94    0.63
   3  -8   5    1.32    0.59
   3  -8   5    1.82    0.66
  -3   8  -6    1.52    0.55
   3  -8   6    0.91    0.51
   3  -8   7    2.04    0.67
   3  -8   8   -0.12    0.51
   3  -8   9    0.09    0.55
  -3   9   8    0.20    0.63
  -3   9   8    0.05    0.63
  -3   9   7    0.57    0.59
  -3   9   7    1.17    0.69
  -3   9   6    0.66    0.70
  -3   9   6    2.00    0.67
  -3   9   5    0.13    0.56
  -3   9   5    0.48    0.65
  -3   9   4    0.94    0.69
  -3   9   4    1.42    0.58
   3  -9  -4    1.09    0.47
   3  -9  -4    0.52    0.57
  -3   9   3    5.39    0.77
  -3   9   3    3.53    0.90
   3  -9  -3    4.20    0.83
   3  -9  -3    6.47    0.85
  -3   9   2    0.01    0.40
  -3   9   2   -0.19    0.49
   3  -9  -2   -0.01    0.51
   3  -9  -2   -0.05    0.36
  -3   9   1    0.56    0.39
  -3   9   1   -0.42    0.53
   3  -9  -1    0.54    0.51
   3  -9  -1    0.23    0.54
  -3   9   0    3.62    0.85
  -3   9   0    3.30    0.50
   3  -9   0    3.40    0.71
   3  -9   0    3.75    0.81
  -3   9  -1   -0.36    0.23
  -3   9  -1   -0.11    0.54
   3  -9   1   -0.23    0.42
   3  -9   1    0.00    0.52
  -3   9  -2   -0.10    0.50
  -3   9  -2   -0.39    0.23
   3  -9   2    0.18    0.46
   3  -9   2   -0.10    0.48
  -3   9  -3   -0.53    0.47
   3  -9   3    0.51    0.56
   3  -9   3   -0.14    0.42
  -3   9  -4    9.13    1.18
   3  -9   4    7.84    1.03
   3  -9   4    7.81    1.10
  -3   9  -5    1.11    0.61
   3  -9   5    2.43    0.70
   3  -9   6    0.18    0.53
   3  -9   7    1.57    0.67
   3  -9   8    0.75    0.61
   3  -9   9   -0.25    0.58
  -3  10   8    0.43    0.79
  -3  10   7   -0.38    0.69
  -3  10   7    0.34    0.66
  -3  10   6    1.75    0.74
  -3  10   6    1.28    0.81
  -3  10   5   -0.19    0.51
  -3  10   5    0.71    0.70
  -3  10   4    0.92    0.62
  -3  10   4    0.77    0.72
  -3  10   3    0.10    0.46
  -3  10   3   -0.06    0.66
   3 -10  -3    0.04    0.52
   3 -10  -3   -0.36    0.41
  -3  10   2   -0.12    0.38
  -3  10   2    1.69    0.80
   3 -10  -2    0.42    0.48
   3 -10  -2   -0.44    0.56
  -3  10   1   -0.48    0.56
  -3  10   1   -0.34    0.35
   3 -10  -1    0.77    0.55
   3 -10  -1   -0.99    0.43
  -3  10   0    0.20    0.62
  -3  10   0    0.63    0.36
   3 -10   0    1.26    0.57
   3 -10   0    0.20    0.55
  -3  10  -1   -0.45    0.51
  -3  10  -1    0.57    0.32
   3 -10   1   -0.16    0.48
   3 -10   1    0.98    0.63
  -3  10  -2    1.50    0.72
   3 -10   2    0.87    0.65
   3 -10   2    1.00    0.57
  -3  10  -3    2.57    0.81
   3 -10   3    0.81    0.57
   3 -10   3    1.94    0.74
  -3  10  -4    0.74    0.57
   3 -10   4    0.41    0.50
  -3  10  -5   -0.41    0.50
   3 -10   5   -0.12    0.50
   3 -10   6   -0.13    0.53
   3 -10   7    0.22    0.58
   3 -10   8    0.09    0.64
  -3  11   6    0.63    0.83
  -3  11   6    1.45    0.75
  -3  11   5    0.16    0.66
  -3  11   5    0.48    0.79
  -3  11   4    0.70    0.81
  -3  11   4    0.18    0.58
  -3  11   3    0.07    0.52
  -3  11   3    0.61    0.73
  -3  11   2    1.44    0.57
  -3  11   2    0.77    0.76
   3 -11  -2    1.38    0.71
   3 -11  -2    1.81    0.69
  -3  11   1   -0.15    0.63
  -3  11   1    0.10    0.40
   3 -11  -1   -0.26    0.55
   3 -11  -1   -0.50    0.47
  -3  11   0    0.94    0.43
  -3  11   0    0.32    0.64
   3 -11   0    0.59    0.65
   3 -11   0    0.74    0.59
  -3  11  -1   -0.18    0.54
   3 -11   1   -0.34    0.55
   3 -11   1   -0.50    0.48
  -3  11  -2   -0.07    0.57
   3 -11   2   -0.16    0.63
   3 -11   2   -0.29    0.54
  -3  11  -3   -0.44    0.50
   3 -11   3    0.19    0.61
  -3  11  -4    1.26    0.69
   3 -11   4   -0.17    0.52
   3 -11   5   -0.14    0.59
   3 -11   6    0.39    0.64
  -3  12   5   -0.24    0.79
  -3  12   4    0.57    0.66
  -3  12   4   -0.31    0.71
  -3  12   3   -0.22    0.50
  -3  12   3    0.08    0.73
  -3  12   2    0.81    0.55
  -3  12   2   -0.22    0.65
   3 -12  -2    0.85    0.68
  -3  12   1    0.24    0.68
  -3  12   1   -0.98    0.39
   3 -12  -1   -0.35    0.54
  -3  12   0   -0.27    0.64
   3 -12   0    0.62    0.58
  -3  12  -1   -0.23    0.62
   3 -12   1   -1.33    0.51
   3 -12   1   -0.68    0.66
  -3  12  -2   -0.13    0.59
   3 -12   2   -0.38    0.55
  -3  12  -3    0.98    0.79
   3 -12   3    1.85    0.75
  -3  12  -4    0.41    0.64
   3 -12   4   -0.59    0.59
   3 -12   5    0.14    0.65
  -3  13   2   -0.73    0.71
  -3  13   1    1.01    0.87
   3 -13  -1    0.29    0.67
  -3  13   0    1.38    0.91
   3 -13   0   -0.29    0.65
  -3  13  -1   -0.07    0.73
   3 -13   1    0.07    0.68
   3 -13   2    0.09    0.67
  -4 -13   1   -0.36    0.62
   4  13  -1   -0.44    0.70
  -4 -13   0    0.28    0.68
   4  13   0    0.73    0.83
  -4 -13  -1   -0.33    0.50
   4  13   1   -0.43    0.82
  -4 -12   5    0.32    0.65
  -4 -12   4    0.28    0.63
   4  12  -4    0.96    0.67
  -4 -12   3    0.41    0.62
   4  12  -3    0.39    0.69
  -4 -12   2    0.25    0.61
   4  12  -2   -0.61    0.59
  -4 -12   1    0.27    0.55
   4  12  -1    0.01    0.62
  -4 -12   0   -0.62    0.52
   4  12   0    0.42    0.75
  -4 -12  -1   -0.31    0.52
   4  12   1   -0.22    0.46
   4  12   1   -1.20    0.59
  -4 -12  -2    0.76    0.60
   4  12   2    0.73    0.78
   4  12   2    0.70    0.57
   4  12   3   -0.93    0.66
   4  12   3    0.34    0.57
   4  12   4   -0.29    0.62
   4  12   4   -0.61    0.76
  -4 -11   6    1.82    0.76
  -4 -11   5    0.23    0.59
  -4 -11   4    0.29    0.58
   4  11  -4    0.05    0.59
  -4 -11   3    0.21    0.56
   4  11  -3   -0.54    0.54
  -4 -11   2    0.96    0.60
   4  11  -2    0.42    0.66
  -4 -11   1    1.25    0.64
   4  11  -1   -0.33    0.51
  -4 -11   0   -0.29    0.46
   4  11   0   -0.33    0.57
  -4 -11  -1    0.43    0.57
   4  11   1    0.26    0.48
   4  11   1    0.33    0.63
  -4 -11  -2    1.21    0.59
   4  11   2    2.00    0.62
   4  11   2    0.64    0.76
  -4 -11  -3   -0.43    0.45
   4  11   3    0.40    0.72
   4  11   3    0.08    0.55
   4  11   4    2.81    0.75
   4  11   4    1.52    0.89
   4  11   5    0.71    0.66
   4  11   5    0.79    0.78
   4  11   6    0.24    0.73
   4  11   6    0.82    0.71
  -4 -10   8    0.38    0.59
  -4 -10   7    0.19    0.58
  -4 -10   6    0.23    0.62
  -4 -10   5    1.13    0.65
   4  10  -5    1.66    0.66
  -4 -10   4    0.11    0.53
   4  10  -4    0.27    0.57
  -4 -10   3    0.58    0.52
   4  10  -3    0.80    0.61
  -4 -10   2    0.57    0.55
   4  10  -2    0.40    0.63
  -4 -10   1    3.41    0.79
   4  10  -1    4.34    0.96
  -4 -10   0    1.69    0.60
   4  10   0    0.44    0.60
   4  10   0    1.25    0.46
  -4 -10  -1    0.52    0.46
   4  10   1    1.86    0.76
   4  10   1    0.11    0.40
  -4 -10  -2    0.31    0.47
   4  10   2    1.61    0.54
   4  10   2    0.82    0.64
  -4 -10  -3    2.01    0.59
   4  10   3    1.62    0.79
   4  10   3    2.49    0.65
   4  10   4   -0.83    0.55
   4  10   4   -0.10    0.54
   4  10   5    0.07    0.57
   4  10   5   -0.44    0.61
   4  10   6   -0.41    0.61
   4  10   6   -0.01    0.60
   4  10   7   -0.26    0.65
   4  10   7   -0.98    0.59
  -4  -9   9    0.80    0.68
  -4  -9   8    1.39    0.68
  -4  -9   7   -0.19    0.51
  -4  -9   6   -0.76    0.47
  -4  -9   5   -0.75    0.45
   4   9  -5   -0.21    0.44
  -4  -9   4   -0.20    0.49
   4   9  -4   -0.12    0.46
  -4  -9   3    0.88    0.56
   4   9  -3    0.51    0.50
  -4  -9   2    0.93    0.53
   4   9  -2    1.15    0.62
  -4  -9   1    6.91    0.96
   4   9  -1    4.94    0.94
  -4  -9   0    0.45    0.46
   4   9   0    0.23    0.33
   4   9   0    0.11    0.52
  -4  -9  -1   -0.07    0.38
   4   9   1    0.02    0.57
   4   9   1   -0.21    0.34
  -4  -9  -2    6.15    0.85
   4   9   2    4.86    0.96
   4   9   2    5.96    0.76
  -4  -9  -3   -0.34    0.36
   4   9   3    0.19    0.53
   4   9   3    0.23    0.44
  -4  -9  -4    8.97    0.98
   4   9   4    8.39    0.98
   4   9   4    8.56    1.23
   4   9   5    1.30    0.70
   4   9   5    1.22    0.59
   4   9   6   -0.31    0.53
   4   9   6    0.34    0.53
   4   9   7    0.45    0.65
   4   9   7    0.92    0.60
   4   9   8    2.60    0.86
   4   9   8    2.40    0.85
  -4  -8   9    0.23    0.56
  -4  -8   8   -0.01    0.53
  -4  -8   7    3.08    0.76
  -4  -8   6    0.38    0.52
  -4  -8   5    0.28    0.54
   4   8  -5    0.69    0.47
  -4  -8   4    0.23    0.52
   4   8  -4    0.61    0.51
  -4  -8   3    0.36    0.45
   4   8  -3    1.43    0.59
   4   8  -3    0.80    0.55
  -4  -8   2    1.53    0.57
   4   8  -2    1.65    0.63
   4   8  -2    1.18    0.58
  -4  -8   1    0.04    0.39
   4   8  -1   -0.44    0.41
   4   8  -1    1.09    0.57
  -4  -8   0    1.30    0.50
   4   8   0    0.21    0.47
   4   8   0    1.81    0.41
  -4  -8  -1    2.20    0.55
   4   8   1    3.56    0.53
   4   8   1    2.68    0.74
  -4  -8  -2   -0.27    0.35
   4   8   2    0.56    0.37
   4   8   2   -0.72    0.38
  -4  -8  -3    2.76    0.56
   4   8   3    1.99    0.57
   4   8   3    1.99    0.73
  -4  -8  -4   10.50    0.98
   4   8   4   10.00    1.23
   4   8   4    9.33    0.99
   4   8   5    0.63    0.56
   4   8   5    0.50    0.59
   4   8   6   -0.10    0.54
   4   8   6    0.16    0.53
   4   8   7    0.88    0.63
   4   8   7    0.39    0.58
   4   8   8   -0.56    0.54
   4   8   8   -0.42    0.55
   4   8   9    1.75    0.75
   4   8   9    1.14    0.68
  -4  -7  10    0.41    0.58
  -4  -7   9    0.43    0.55
  -4  -7   8    1.13    0.57
  -4  -7   7    3.10    0.71
  -4  -7   6    0.18    0.49
   4   7  -6   -0.36    0.37
  -4  -7   5    2.49    0.66
   4   7  -5    3.10    0.71
   4   7  -5    4.05    0.72
  -4  -7   4    1.84    0.55
   4   7  -4    2.23    0.61
   4   7  -4    1.62    0.56
  -4  -7   3   -0.21    0.41
   4   7  -3   -0.40    0.35
   4   7  -3    0.23    0.41
  -4  -7   2    1.57    0.51
   4   7  -2    0.47    0.47
   4   7  -2    0.95    0.49
  -4  -7   1    1.22    0.50
   4   7  -1    2.14    0.62
   4   7  -1    1.84    0.59
  -4  -7   0   -0.08    0.34
   4   7   0    0.60    0.45
   4   7   0   -0.06    0.27
   4   7   0    0.03    0.43
  -4  -7  -1    0.90    0.40
   4   7   1    0.15    0.41
   4   7   1   -0.12    0.29
  -4  -7  -2    0.38    0.37
   4   7   2    0.06    0.31
   4   7   2   -0.15    0.42
  -4  -7  -3    0.47    0.34
   4   7   3    0.11    0.47
   4   7   3    0.55    0.42
  -4  -7  -4   -0.34    0.25
   4   7   4    0.38    0.41
   4   7   4    0.16    0.48
  -4  -7  -5    1.36    0.36
   4   7   5    1.70    0.55
   4   7   5    1.20    0.57
   4   7   6    1.62    0.60
   4   7   6    1.01    0.58
   4   7   7    0.32    0.55
   4   7   7    0.23    0.50
   4   7   8    0.23    0.52
   4   7   8    1.31    0.68
   4   7   9    0.30    0.53
   4   7   9   -0.66    0.52
   4   7  10   -0.19    0.55
   4   7  10    0.41    0.60
  -4  -6  10    0.22    0.49
  -4  -6   9   -0.23    0.48
  -4  -6   8    1.12    0.54
  -4  -6   7    6.34    0.89
  -4  -6   6   -0.22    0.43
   4   6  -6   -0.07    0.31
   4   6  -6   -0.19    0.38
  -4  -6   5   -0.59    0.39
   4   6  -5   -0.59    0.29
   4   6  -5   -0.34    0.40
  -4  -6   4    2.78    0.62
   4   6  -4    3.16    0.61
   4   6  -4    2.17    0.57
  -4  -6   3    4.59    0.70
   4   6  -3    6.37    0.82
   4   6  -3    4.33    0.70
  -4  -6   2    5.27    0.72
   4   6  -2    2.75    0.60
   4   6  -2    3.50    0.64
  -4  -6   1    1.52    0.45
   4   6  -1    2.33    0.56
   4   6  -1    1.86    0.53
  -4  -6   0    5.11    0.70
   4   6   0    5.26    0.75
   4   6   0    5.46    0.54
   4   6   0    6.00    0.80
  -4  -6  -1   -0.14    0.29
   4   6   1    0.41    0.39
   4   6   1    0.15    0.29
   4   6   1   -0.30    0.32
  -4  -6  -2   -0.32    0.25
   4   6   2   -0.01    0.38
   4   6   2    0.26    0.39
   4   6   2    0.08    0.29
  -4  -6  -3   -0.10    0.26
   4   6   3   -0.25    0.31
   4   6   3    0.43    0.41
  -4  -6  -4    8.26    0.66
   4   6   4    6.40    0.74
   4   6   4    6.31    0.85
  -4  -6  -5    0.89    0.28
   4   6   5    1.29    0.50
   4   6   5    1.20    0.47
   4   6   6    0.91    0.51
   4   6   6    0.64    0.51
   4   6   7    2.28    0.57
   4   6   7    2.67    0.65
   4   6   8   -0.30    0.42
   4   6   8    0.49    0.53
   4   6   9    0.32    0.60
   4   6   9    0.51    0.49
   4   6  10   -0.45    0.58
   4   6  10    0.28    0.50
  -4  -5  11    1.00    0.56
  -4  -5  10    0.14    0.48
  -4  -5   9    0.13    0.46
  -4  -5   8    5.38    0.78
  -4  -5   7   16.80    1.20
   4   5  -7   16.89    1.15
  -4  -5   6    9.23    0.91
   4   5  -6    8.65    0.69
   4   5  -6    5.76    0.73
  -4  -5   5    6.10    0.78
   4   5  -5    8.27    0.87
   4   5  -5    8.06    0.78
  -4  -5   4    3.61    0.61
   4   5  -4    4.77    0.67
   4   5  -4    5.13    0.65
  -4  -5   3   21.66    1.02
  -4  -5   3   21.80    1.26
   4   5  -3   21.65    1.29
   4   5  -3   20.46    1.26
  -4  -5   2   82.61    3.36
  -4  -5   2   84.79    3.12
   4   5  -2   84.30    3.38
   4   5  -2   80.68    3.41
  -4  -5   1    4.96    0.65
   4   5  -1    6.21    0.78
   4   5  -1    7.45    0.76
  -4  -5   0    4.28    0.60
   4   5   0    4.33    0.46
   4   5   0    5.22    0.69
   4   5   0    4.48    0.64
  -4  -5  -1   14.95    0.95
   4   5   1   15.37    0.87
   4   5   1   13.82    1.03
   4   5   1   14.12    1.02
  -4  -5  -2   -0.22    0.21
   4   5   2    0.25    0.34
   4   5   2   -0.20    0.28
   4   5   2   -0.46    0.27
  -4  -5  -3   22.79    1.18
   4   5   3   24.16    1.29
   4   5   3   22.52    1.33
   4   5   3   23.10    1.23
   4   5   3   22.23    1.28
  -4  -5  -4    0.19    0.22
   4   5   4   -0.16    0.31
   4   5   4   -0.14    0.31
   4   5   4    0.09    0.26
  -4  -5  -5    0.91    0.19
   4   5   5    1.85    0.42
   4   5   5    1.01    0.45
   4   5   5    1.51    0.45
   4   5   6    5.36    0.76
   4   5   6    5.96    0.68
   4   5   6    6.23    0.76
   4   5   7    0.50    0.49
   4   5   7    1.28    0.46
   4   5   8    1.72    0.63
   4   5   8    0.60    0.44
   4   5   9    1.09    0.61
   4   5   9    0.30    0.42
   4   5  10   -0.03    0.58
   4   5  10    0.56    0.44
   4   5  11    1.58    0.75
  -4  -4  11   -0.20    0.43
  -4  -4  10    0.20    0.42
  -4  -4   9   -0.10    0.35
  -4  -4   8   -0.26    0.36
   4   4  -8   -0.49    0.31
  -4  -4   7    1.50    0.49
  -4  -4   7    1.70    0.47
   4   4  -7    0.96    0.40
  -4  -4   6    8.58    0.87
  -4  -4   6    9.21    0.85
   4   4  -6    6.04    0.69
   4   4  -6    7.77    0.51
  -4  -4   5   17.81    1.06
  -4  -4   5   18.09    1.11
   4   4  -5   16.72    0.95
   4   4  -5   12.92    0.94
  -4  -4   4    2.60    0.49
  -4  -4   4    2.90    0.51
   4   4  -4    4.25    0.56
   4   4  -4    2.89    0.47
  -4  -4   3   44.62    1.98
  -4  -4   3   38.41    1.86
   4   4  -3   44.13    1.93
   4   4  -3   42.38    1.92
  -4  -4   2   73.89    2.82
  -4  -4   2   76.25    3.03
  -4  -4   2   78.88    3.11
   4   4  -2   77.13    3.02
   4   4  -2   74.22    3.07
  -4  -4   1   23.84    1.27
  -4  -4   1   24.90    1.14
  -4  -4   1   25.74    1.36
   4   4  -1   29.81    1.41
   4   4  -1   25.74    1.33
  -4  -4   0   33.72    1.45
  -4  -4   0   32.02    1.55
   4   4   0   36.08    1.63
   4   4   0   34.33    1.44
   4   4   0   33.20    1.62
   4   4   0   36.04    1.60
  -4  -4  -1   25.93    1.32
   4   4   1   25.45    1.37
   4   4   1   29.18    1.26
   4   4   1   29.12    1.37
   4   4   1   27.18    1.40
  -4  -4  -2   20.63    1.05
   4   4   2   21.13    1.16
   4   4   2   19.68    1.08
   4   4   2   21.17    1.07
   4   4   2   19.03    1.10
  -4  -4  -3    4.60    0.48
   4   4   3    3.86    0.51
   4   4   3    4.84    0.60
   4   4   3    5.94    0.61
   4   4   3    4.89    0.58
  -4  -4  -4    6.94    0.49
  -4  -4  -4    7.33    0.50
   4   4   4    7.78    0.63
   4   4   4    7.77    0.71
   4   4   4    6.92    0.69
   4   4   4    6.61    0.68
   4   4   5   11.88    0.87
   4   4   5   10.31    0.74
   4   4   5    8.67    0.74
   4   4   6   10.73    0.76
   4   4   6   12.66    1.01
   4   4   6   11.16    0.84
   4   4   7    1.64    0.54
   4   4   7    1.83    0.44
   4   4   8   41.18    2.13
   4   4   8   38.96    1.85
   4   4   9    0.55    0.57
   4   4   9    0.66    0.40
   4   4  10    0.87    0.62
   4   4  10    0.60    0.42
   4   4  11   -0.05    0.60
  -4  -3  11    1.21    0.45
  -4  -3  10    0.38    0.37
  -4  -3   9    2.25    0.48
  -4  -3   8   -0.02    0.31
   4   3  -8   -0.16    0.28
  -4  -3   7    0.66    0.35
  -4  -3   7    0.65    0.35
   4   3  -7    1.23    0.36
  -4  -3   6    4.27    0.55
  -4  -3   6    3.10    0.50
   4   3  -6    3.42    0.49
  -4  -3   5   13.37    0.89
  -4  -3   5   14.15    0.89
   4   3  -5   13.83    0.72
   4   3  -5   14.85    0.73
  -4  -3   4   37.99    1.70
  -4  -3   4   36.31    1.63
   4   3  -4   36.28    1.55
   4   3  -4   35.75    1.58
  -4  -3   3    0.06    0.27
  -4  -3   3   -0.06    0.24
   4   3  -3   -0.20    0.20
   4   3  -3   -0.33    0.21
   4   3  -3    0.13    0.23
  -4  -3   2   13.05    0.82
  -4  -3   2   13.76    0.85
   4   3  -2   13.63    0.81
   4   3  -2   13.85    0.86
  -4  -3   1  138.05    4.96
  -4  -3   1  130.45    4.91
  -4  -3   1  135.69    4.81
   4   3  -1  136.33    4.93
   4   3  -1  135.09    4.96
  -4  -3   0  185.40    6.46
  -4  -3   0  171.81    6.49
  -4  -3   0  188.26    6.53
   4   3   0  189.00    6.54
   4   3   0  182.76    6.56
   4   3   0  180.80    6.44
  -4  -3  -1    6.21    0.55
  -4  -3  -1    5.13    0.47
  -4  -3  -1    5.69    0.54
   4   3   1    4.72    0.43
   4   3   1    5.12    0.53
   4   3   1    6.47    0.52
  -4  -3  -2   -0.10    0.17
  -4  -3  -2    0.20    0.22
   4   3   2    0.06    0.24
   4   3   2    0.24    0.22
   4   3   2    0.07    0.22
  -4  -3  -3   -0.02    0.17
  -4  -3  -3    0.13    0.17
   4   3   3    0.07    0.20
   4   3   3   -0.15    0.20
   4   3   3   -0.28    0.26
  -4  -3  -4   14.26    0.63
  -4  -3  -4   13.56    0.62
   4   3   4   14.26    0.82
   4   3   4   14.51    0.81
   4   3   4   13.58    0.88
   4   3   5    7.44    0.60
   4   3   5    7.71    0.58
   4   3   5    7.33    0.73
   4   3   5    7.50    0.58
   4   3   6    2.83    0.42
   4   3   6    2.84    0.55
   4   3   6    2.77    0.40
   4   3   7   -0.24    0.22
   4   3   7    0.11    0.25
   4   3   7   -0.31    0.42
   4   3   8    6.22    0.85
   4   3   8    7.20    0.65
   4   3   9    0.71    0.51
   4   3   9    0.12    0.29
   4   3  10   -0.61    0.50
   4   3  10    0.16    0.35
   4   3  11    1.57    0.71
  -4  -2  10    0.85    0.38
  -4  -2   9    1.28    0.39
  -4  -2   8   12.75    0.83
  -4  -2   7   10.78    0.74
  -4  -2   7   10.67    0.72
   4   2  -7   10.68    0.68
  -4  -2   6    0.82    0.28
  -4  -2   6    1.51    0.34
   4   2  -6    2.05    0.35
  -4  -2   5   37.50    1.60
  -4  -2   5   36.73    1.61
   4   2  -5   36.51    1.56
  -4  -2   4    2.68    0.39
  -4  -2   4    2.90    0.40
   4   2  -4    3.40    0.32
   4   2  -4    2.84    0.31
  -4  -2   3   18.04    0.94
  -4  -2   3   20.52    0.99
   4   2  -3   18.55    0.92
   4   2  -3   18.61    0.89
  -4  -2   2    2.09    0.34
  -4  -2   2    1.86    0.34
   4   2  -2    1.70    0.31
   4   2  -2    1.86    0.34
  -4  -2   1  205.47    7.19
  -4  -2   1  205.15    7.19
   4   2  -1  197.99    7.20
   4   2  -1  210.72    7.20
  -4  -2   0   56.21    2.21
  -4  -2   0   56.13    2.14
  -4  -2   0   60.63    2.23
   4   2   0   57.63    2.23
   4   2   0   57.03    2.24
  -4  -2  -1   24.79    1.06
  -4  -2  -1   22.27    1.03
  -4  -2  -1   24.72    1.06
   4   2   1   23.67    1.01
   4   2   1   23.09    1.08
   4   2   1   22.46    1.06
  -4  -2  -2   78.45    2.94
  -4  -2  -2   76.73    3.00
  -4  -2  -2   81.07    2.92
   4   2   2   80.45    2.98
   4   2   2   83.71    2.99
   4   2   2   80.33    2.97
  -4  -2  -3   42.56    1.60
  -4  -2  -3   43.47    1.62
  -4  -2  -3   42.77    1.80
   4   2   3   42.16    1.71
   4   2   3   42.17    1.69
   4   2   3   42.13    1.76
   4   2   4    7.29    0.52
   4   2   4    7.97    0.64
   4   2   4    8.10    0.54
   4   2   5   -0.05    0.19
   4   2   5   -0.17    0.26
   4   2   5    0.07    0.20
   4   2   6    1.88    0.31
   4   2   6    1.79    0.29
   4   2   6    1.80    0.45
   4   2   6    1.76    0.31
   4   2   7    0.59    0.41
   4   2   7    1.15    0.28
   4   2   7    0.93    0.27
   4   2   8    1.31    0.53
   4   2   8    0.57    0.29
   4   2   9    5.51    0.54
   4   2   9    5.51    0.81
   4   2  10    0.25    0.28
   4   2  10    0.35    0.52
   4   2  11    1.03    0.57
  -4  -1  12    0.81    0.62
  -4  -1  10    0.24    0.30
  -4  -1   9    3.00    0.42
  -4  -1   8    1.54    0.32
  -4  -1   8    1.06    0.32
  -4  -1   7    0.39    0.23
  -4  -1   7    0.07    0.21
   4   1  -7    0.05    0.19
  -4  -1   6    2.75    0.35
  -4  -1   6    1.86    0.32
   4   1  -6    2.45    0.32
  -4  -1   5    0.66    0.23
  -4  -1   5    0.98    0.24
  -4  -1   4    0.04    0.16
  -4  -1   4   -0.19    0.17
  -4  -1   3    4.77    0.42
  -4  -1   3    4.30    0.40
   4   1  -3    4.36    0.33
   4   1  -3    5.41    0.36
  -4  -1   2  175.57    6.13
  -4  -1   2  174.37    6.13
   4   1  -2  175.89    6.11
   4   1  -2  175.16    6.12
  -4  -1   1   90.38    3.20
  -4  -1   1   88.01    3.20
   4   1  -1   83.12    3.17
   4   1  -1   91.09    3.21
  -4  -1   0   17.64    0.83
  -4  -1   0   17.88    0.81
   4   1   0   17.94    0.84
   4   1   0   17.65    0.82
  -4  -1  -1   40.84    1.55
  -4  -1  -1   39.10    1.58
  -4  -1  -1   41.89    1.56
   4   1   1   40.13    1.60
   4   1   1   40.33    1.54
   4   1   1   40.33    1.57
  -4  -1  -2   83.59    2.96
  -4  -1  -2   79.62    2.88
  -4  -1  -2   78.76    2.86
   4   1   2   77.66    2.89
   4   1   2   79.61    2.92
   4   1   2   80.43    2.93
  -4  -1  -3    3.19    0.27
  -4  -1  -3    3.56    0.26
  -4  -1  -3    3.67    0.41
   4   1   3    3.75    0.35
   4   1   3    3.40    0.36
   4   1   3    2.93    0.36
   4   1   4    6.68    0.47
   4   1   4    7.68    0.60
   4   1   4    7.18    0.46
   4   1   5    6.63    0.61
   4   1   5    5.74    0.41
   4   1   5    5.58    0.43
   4   1   6    0.95    0.23
   4   1   6    0.87    0.35
   4   1   6    1.01    0.24
   4   1   7    1.25    0.45
   4   1   7    1.98    0.30
   4   1   7    1.73    0.29
   4   1   8    3.48    0.43
   4   1   8    3.45    0.63
   4   1   8    3.54    0.41
   4   1   9    7.90    0.90
   4   1   9    6.86    0.56
   4   1  10    0.42    0.28
   4   1  10    0.38    0.47
   4   1  11    0.34    0.51
   4   1  12   -0.07    0.55
  -4   0  12    0.71    0.63
  -4   0   9   -0.25    0.20
  -4   0   8    0.70    0.22
  -4   0   7    0.01    0.19
  -4   0   7   -0.05    0.16
  -4   0   6    0.11    0.17
  -4   0   6   -0.20    0.15
   4   0  -6   -0.17    0.13
  -4   0   5   -0.06    0.16
  -4   0   5   -0.10    0.14
  -4   0   4    3.32    0.31
  -4   0   4    3.11    0.32
  -4   0   3   -0.18    0.16
  -4   0   3   -0.09    0.13
  -4   0   2    2.14    0.29
  -4   0   2    2.44    0.27
   4   0  -2    2.50    0.26
  -4   0   1   -0.08    0.13
  -4   0   1    0.00    0.17
   4   0  -1    0.02    0.15
   4   0  -1    0.05    0.15
  -4   0   0   96.46    3.34
  -4   0   0   90.53    3.36
   4   0   0   98.17    3.39
   4   0   0   89.71    3.32
  -4   0  -1    0.01    0.15
  -4   0  -1   -0.06    0.12
  -4   0  -1   -0.06    0.12
   4   0   1    0.02    0.14
   4   0   1    0.24    0.17
  -4   0  -2   41.31    1.63
  -4   0  -2   42.19    1.60
  -4   0  -2   44.72    1.63
   4   0   2   42.73    1.63
   4   0   2   42.19    1.61
   4   0   2   42.99    1.68
  -4   0  -3   -0.10    0.17
  -4   0  -3   -0.12    0.11
  -4   0  -3   -0.14    0.10
   4   0   3   -0.14    0.16
   4   0   3   -0.12    0.16
   4   0   3   -0.43    0.14
   4   0   4   30.88    1.23
   4   0   4   29.90    1.26
   4   0   4   29.23    1.30
   4   0   5   -0.01    0.17
   4   0   5    0.10    0.23
   4   0   5    0.01    0.16
   4   0   6   19.98    0.97
   4   0   6   20.49    1.11
   4   0   6   20.27    0.92
   4   0   7    0.21    0.22
   4   0   7   -0.12    0.31
   4   0   7   -0.06    0.16
   4   0   7    0.14    0.19
   4   0   8    2.99    0.40
   4   0   8    2.79    0.56
   4   0   8    2.37    0.39
   4   0   9    0.19    0.26
   4   0   9    0.06    0.41
   4   0  10    3.93    0.50
   4   0  10    4.93    0.74
   4   0  11    0.24    0.50
  -4   1  12    0.24    0.60
  -4   1   9    2.57    0.32
  -4   1   8    1.47    0.24
  -4   1   8    1.78    0.28
  -4   1   7    0.33    0.16
  -4   1   7    0.50    0.20
  -4   1   6    2.49    0.26
  -4   1   6    2.91    0.31
  -4   1   5    0.86    0.21
  -4   1   5    0.85    0.18
  -4   1   4    0.06    0.17
  -4   1   4   -0.02    0.13
  -4   1   3    5.37    0.41
  -4   1   3    4.58    0.33
  -4   1   2  171.84    6.07
  -4   1   2  176.16    6.02
   4  -1  -2  175.89    6.03
   4  -1  -2  169.88    5.98
  -4   1   1   91.89    3.19
  -4   1   1   87.12    3.23
   4  -1  -1   89.02    3.17
   4  -1  -1   86.76    3.22
  -4   1   0   17.74    0.79
   4  -1   0   17.21    0.79
  -4   1  -1   39.62    1.59
   4  -1   1   38.68    1.60
   4  -1   1   40.09    1.55
  -4   1  -2   82.15    2.92
  -4   1  -2   79.59    2.96
  -4   1  -2   79.66    2.86
   4  -1   2   80.57    3.00
   4  -1   2   81.17    3.00
   4  -1   2   80.78    2.94
  -4   1  -3    4.05    0.34
  -4   1  -3    3.88    0.36
  -4   1  -3    4.01    0.33
   4  -1   3    3.07    0.36
   4  -1   3    4.43    0.44
   4  -1   3    3.53    0.29
  -4   1  -4    6.76    0.38
   4  -1   4    6.70    0.54
   4  -1   4    7.52    0.48
   4  -1   4    7.28    0.50
   4  -1   5    6.24    0.51
   4  -1   5    5.49    0.46
   4  -1   5    6.61    0.58
   4  -1   5    6.35    0.51
   4  -1   6    0.65    0.24
   4  -1   6    0.33    0.24
   4  -1   6    0.39    0.27
   4  -1   6    1.37    0.32
   4  -1   6    1.25    0.30
   4  -1   7    2.14    0.40
   4  -1   7    1.97    0.31
   4  -1   7    1.82    0.39
   4  -1   7    1.43    0.32
   4  -1   8    4.69    0.51
   4  -1   8    3.01    0.54
   4  -1   9    7.55    0.78
   4  -1   9    7.74    0.64
   4  -1  10    0.12    0.42
   4  -1  10   -0.55    0.26
  -4   2  12    1.73    0.78
  -4   2  11    2.69    0.77
  -4   2   9    1.28    0.28
  -4   2   8   12.60    0.62
  -4   2   8   10.06    0.65
  -4   2   7   10.22    0.63
  -4   2   7   10.92    0.57
  -4   2   6    1.59    0.23
  -4   2   6    1.35    0.29
   4  -2  -6    1.21    0.22
  -4   2   5   37.32    1.44
  -4   2   5   36.13    1.51
   4  -2  -5   36.56    1.44
  -4   2   4    2.85    0.37
  -4   2   4    3.54    0.33
  -4   2   3   18.21    0.94
  -4   2   3   19.79    0.87
   4  -2  -3   18.69    0.76
   4  -2  -3   19.20    0.81
  -4   2   2    1.95    0.28
  -4   2   2    2.06    0.36
   4  -2  -2    2.50    0.34
   4  -2  -2    1.67    0.25
  -4   2   1  199.34    7.11
  -4   2   1  198.37    7.02
   4  -2  -1  202.92    7.01
   4  -2  -1  205.65    7.10
  -4   2   0   56.99    2.33
  -4   2   0   60.63    2.26
   4  -2   0   61.51    2.36
   4  -2   0   58.54    2.25
  -4   2  -1   24.49    1.17
  -4   2  -1   24.93    1.09
   4  -2   1   23.62    1.11
   4  -2   1   24.97    1.18
  -4   2  -2   81.45    3.01
  -4   2  -2   80.47    3.08
  -4   2  -2   82.17    3.08
  -4   2  -2   79.67    2.84
   4  -2   2   83.42    3.12
   4  -2   2   82.72    3.04
  -4   2  -3   43.27    1.72
  -4   2  -3   45.87    1.79
   4  -2   3   41.21    1.75
   4  -2   3   42.94    1.84
  -4   2  -4    8.06    0.53
  -4   2  -4    8.02    0.51
   4  -2   4    7.91    0.45
   4  -2   4    8.36    0.59
   4  -2   4    7.80    0.65
   4  -2   4    8.26    0.62
  -4   2  -5    0.36    0.13
   4  -2   5    0.13    0.26
   4  -2   5   -0.27    0.19
   4  -2   5   -0.14    0.17
   4  -2   5   -0.08    0.24
   4  -2   6    1.38    0.29
   4  -2   6    0.91    0.33
   4  -2   6    1.86    0.41
   4  -2   6    2.06    0.36
   4  -2   7    0.69    0.32
   4  -2   7    1.02    0.34
   4  -2   7    0.86    0.33
   4  -2   7    1.19    0.38
   4  -2   8    0.88    0.33
   4  -2   8    0.69    0.39
   4  -2   8    1.63    0.42
   4  -2   9    5.49    0.64
   4  -2   9    5.98    0.67
   4  -2  10    0.01    0.35
   4  -2  10    0.97    0.43
   4  -2  11    0.31    0.38
  -4   3  11    0.20    0.66
  -4   3  10   -0.45    0.55
  -4   3   9    2.45    0.44
  -4   3   8   -0.10    0.26
  -4   3   7    0.83    0.24
  -4   3   7    0.47    0.31
  -4   3   6    2.78    0.35
  -4   3   6    3.27    0.45
   4  -3  -6    2.98    0.37
  -4   3   5   13.24    0.73
  -4   3   5   13.55    0.84
   4  -3  -5   13.60    0.77
  -4   3   4   37.50    1.48
  -4   3   4   33.69    1.56
   4  -3  -4   33.91    1.49
  -4   3   3    0.55    0.22
  -4   3   3   -0.10    0.27
   4  -3  -3    0.18    0.21
   4  -3  -3    0.28    0.25
   4  -3  -3    0.41    0.18
  -4   3   2   13.53    0.87
  -4   3   2   13.55    0.76
   4  -3  -2   12.96    0.73
   4  -3  -2   14.30    0.81
  -4   3   1  134.14    4.79
  -4   3   1  135.26    4.92
   4  -3  -1  128.06    4.76
   4  -3  -1  134.87    4.89
  -4   3   0  188.47    6.84
  -4   3   0  185.85    6.73
   4  -3   0  197.65    6.87
   4  -3   0  189.75    6.75
  -4   3  -1    6.60    0.65
  -4   3  -1    6.24    0.50
   4  -3   1    5.36    0.52
   4  -3   1    5.07    0.59
  -4   3  -2    0.43    0.23
  -4   3  -2    0.39    0.30
   4  -3   2   -0.18    0.22
   4  -3   2   -0.08    0.25
   4  -3   2    0.37    0.29
  -4   3  -3   -0.37    0.18
  -4   3  -3   -0.14    0.23
   4  -3   3   -0.34    0.23
   4  -3   3    0.05    0.26
   4  -3   3   -0.06    0.27
  -4   3  -4   13.17    0.82
   4  -3   4   13.29    0.88
   4  -3   4   15.26    0.97
   4  -3   4   13.86    0.85
  -4   3  -5    7.68    0.56
   4  -3   5    7.51    0.69
   4  -3   5    8.37    0.73
   4  -3   5    9.54    0.86
   4  -3   5    7.30    0.41
   4  -3   6    2.14    0.29
   4  -3   6    3.20    0.49
   4  -3   6    2.27    0.44
   4  -3   6    3.07    0.55
   4  -3   7    0.21    0.39
   4  -3   7   -0.30    0.25
   4  -3   7   -0.12    0.33
   4  -3   7   -0.01    0.34
   4  -3   8    6.55    0.73
   4  -3   8    6.94    0.60
   4  -3   8    7.89    0.72
   4  -3   9    0.25    0.36
   4  -3   9    0.33    0.36
   4  -3  10    0.19    0.39
   4  -3  11    2.00    0.54
  -4   4  11    1.05    0.76
  -4   4  10    0.01    0.59
  -4   4   9    0.50    0.38
  -4   4   8   -0.09    0.32
  -4   4   7    0.79    0.43
  -4   4   7    1.18    0.34
  -4   4   6    6.92    0.73
  -4   4   6    8.51    0.62
   4  -4  -6    8.37    0.63
  -4   4   5   17.14    1.07
  -4   4   5   16.54    0.93
   4  -4  -5   16.68    0.96
  -4   4   4    3.20    0.54
  -4   4   4    4.13    0.47
   4  -4  -4    3.60    0.49
   4  -4  -4    3.62    0.33
   4  -4  -4    3.87    0.38
  -4   4   3   38.46    1.90
  -4   4   3   43.06    1.80
   4  -4  -3   43.73    1.81
   4  -4  -3   42.55    1.71
   4  -4  -3   41.33    1.84
  -4   4   2   75.88    3.06
  -4   4   2   76.00    2.92
   4  -4  -2   71.45    2.85
   4  -4  -2   75.56    2.94
  -4   4   1   22.97    1.34
  -4   4   1   27.57    1.28
   4  -4  -1   24.58    1.22
   4  -4  -1   26.68    1.34
  -4   4   0   36.47    1.78
  -4   4   0   35.97    1.64
   4  -4   0   38.26    1.66
   4  -4   0   37.15    1.70
  -4   4  -1   27.32    1.47
   4  -4   1   29.25    1.39
   4  -4   1   26.91    1.39
  -4   4  -2   20.98    1.21
   4  -4   2   22.55    1.22
   4  -4   2   19.66    1.12
   4  -4   2   21.14    1.26
  -4   4  -3    3.59    0.57
   4  -4   3    4.09    0.62
   4  -4   3    4.93    0.61
   4  -4   3    4.19    0.57
  -4   4  -4    6.87    0.71
   4  -4   4    6.44    0.70
   4  -4   4    7.25    0.80
   4  -4   4    6.80    0.71
  -4   4  -5   10.01    0.76
   4  -4   5    9.39    0.78
   4  -4   5   10.95    1.00
   4  -4   5   10.41    0.85
  -4   4  -6   10.80    0.69
   4  -4   6   11.67    1.07
   4  -4   6    9.76    0.90
   4  -4   6    8.51    0.84
   4  -4   7    1.19    0.44
   4  -4   7    1.31    0.23
   4  -4   7    1.35    0.46
   4  -4   7    0.81    0.47
   4  -4   8   38.51    1.90
   4  -4   9    0.13    0.39
   4  -4  10    0.31    0.46
   4  -4  11    0.86    0.49
  -4   5  11    0.11    0.71
  -4   5  10    0.51    0.63
  -4   5  10    0.28    0.42
  -4   5   9   -0.90    0.53
  -4   5   9   -0.29    0.42
  -4   5   8    6.65    0.82
  -4   5   8    7.09    1.02
  -4   5   7   16.10    1.15
  -4   5   6   10.82    1.02
  -4   5   6   10.70    0.78
   4  -5  -6    8.91    0.75
  -4   5   5    8.09    0.87
  -4   5   5    8.18    0.74
   4  -5  -5    6.63    0.71
  -4   5   4    4.35    0.55
  -4   5   4    4.92    0.70
   4  -5  -4    4.31    0.45
   4  -5  -4    4.57    0.59
  -4   5   3   21.21    1.34
  -4   5   3   22.44    1.18
   4  -5  -3   21.31    1.24
   4  -5  -3   22.37    1.12
  -4   5   2   82.08    3.45
   4  -5  -2   79.88    3.29
   4  -5  -2   85.95    3.23
  -4   5   1    5.93    0.77
   4  -5  -1    5.93    0.69
   4  -5  -1    5.81    0.64
  -4   5   0    4.32    0.71
   4  -5   0    4.33    0.58
   4  -5   0    5.65    0.71
  -4   5  -1   14.57    0.70
  -4   5  -1   13.48    1.07
   4  -5   1   15.35    1.02
   4  -5   1   14.06    0.95
  -4   5  -2    0.07    0.11
  -4   5  -2   -0.30    0.30
   4  -5   2   -0.05    0.32
   4  -5   2    0.02    0.33
  -4   5  -3   24.02    1.38
   4  -5   3   23.73    1.34
   4  -5   3   21.35    1.29
  -4   5  -4   -0.07    0.30
   4  -5   4   -0.12    0.30
   4  -5   4   -0.36    0.29
  -4   5  -5    0.73    0.36
   4  -5   5    1.38    0.47
   4  -5   5    0.93    0.43
  -4   5  -6    6.70    0.71
   4  -5   6    5.66    0.76
   4  -5   6    5.80    0.76
   4  -5   7    0.68    0.46
   4  -5   7    0.34    0.44
   4  -5   8    1.37    0.52
   4  -5   9    0.65    0.47
   4  -5  10    0.21    0.46
   4  -5  11   -0.01    0.51
  -4   6  10    0.08    0.48
  -4   6  10    0.57    0.71
  -4   6   9    0.29    0.48
  -4   6   9   -0.03    0.59
  -4   6   8   -0.36    0.42
  -4   6   8    0.56    0.57
  -4   6   7    7.97    0.96
  -4   6   7    5.91    0.90
  -4   6   6   -0.20    0.44
  -4   6   6   -0.34    0.43
   4  -6  -6    0.43    0.37
  -4   6   5    0.56    0.50
   4  -6  -5    0.04    0.35
   4  -6  -5   -0.03    0.18
  -4   6   4    2.74    0.64
   4  -6  -4    3.13    0.44
   4  -6  -4    3.28    0.59
  -4   6   3    5.28    0.81
   4  -6  -3    5.45    0.61
   4  -6  -3    6.18    0.73
  -4   6   2    4.55    0.74
  -4   6   2    3.15    0.51
   4  -6  -2    5.21    0.62
   4  -6  -2    3.83    0.62
  -4   6   1    2.19    0.59
  -4   6   1    1.67    0.37
   4  -6  -1    2.33    0.54
   4  -6  -1    1.50    0.46
  -4   6   0    5.81    0.83
  -4   6   0    5.03    0.50
   4  -6   0    5.44    0.73
   4  -6   0    6.46    0.75
  -4   6  -1   -0.07    0.18
  -4   6  -1    0.10    0.39
   4  -6   1    0.33    0.34
   4  -6   1   -0.19    0.36
  -4   6  -2   -0.18    0.12
  -4   6  -2    0.16    0.43
   4  -6   2   -0.33    0.27
   4  -6   2    0.63    0.38
  -4   6  -3    0.52    0.41
   4  -6   3    0.22    0.36
   4  -6   3   -0.34    0.34
  -4   6  -4    7.24    0.87
   4  -6   4    6.72    0.84
   4  -6   4    5.85    0.75
  -4   6  -5    0.72    0.43
   4  -6   5    0.71    0.46
   4  -6   5    0.61    0.42
  -4   6  -6    0.45    0.40
  -4   6  -6    0.03    0.33
   4  -6   6   -0.09    0.42
   4  -6   6    0.88    0.50
   4  -6   7    2.64    0.62
   4  -6   8    0.10    0.47
   4  -6   9   -0.33    0.45
   4  -6  10    0.21    0.48
  -4   7  10    0.53    0.74
  -4   7  10    0.87    0.62
  -4   7   9    0.20    0.53
  -4   7   9    1.15    0.69
  -4   7   8    0.20    0.57
  -4   7   8    0.29    0.54
  -4   7   7    3.82    0.82
  -4   7   7    3.23    0.75
  -4   7   6    0.15    0.52
  -4   7   6    0.50    0.56
   4  -7  -6   -0.11    0.36
  -4   7   5    4.00    0.72
  -4   7   5    4.59    0.84
   4  -7  -5    4.08    0.70
   4  -7  -5    4.72    0.51
  -4   7   4    2.74    0.60
  -4   7   4    2.26    0.67
   4  -7  -4    3.07    0.61
   4  -7  -4    2.88    0.48
  -4   7   3    0.72    0.50
  -4   7   3   -0.43    0.32
   4  -7  -3    0.26    0.37
   4  -7  -3    0.09    0.31
  -4   7   2    0.84    0.56
  -4   7   2    1.39    0.45
   4  -7  -2    0.53    0.46
   4  -7  -2   -0.12    0.32
  -4   7   1    1.51    0.59
  -4   7   1    2.60    0.45
   4  -7  -1    1.80    0.47
   4  -7  -1    1.74    0.54
  -4   7   0   -0.26    0.40
  -4   7   0    0.06    0.25
   4  -7   0    0.24    0.37
   4  -7   0   -0.51    0.31
  -4   7  -1    0.07    0.46
  -4   7  -1   -0.17    0.20
   4  -7   1   -0.32    0.34
   4  -7   1   -0.20    0.36
  -4   7  -2    0.15    0.44
  -4   7  -2    0.09    0.16
   4  -7   2    0.94    0.46
   4  -7   2    0.01    0.36
  -4   7  -3    0.84    0.51
   4  -7   3    0.82    0.47
   4  -7   3    0.54    0.46
  -4   7  -4    0.52    0.42
   4  -7   4   -0.24    0.35
   4  -7   4   -0.09    0.38
  -4   7  -5    0.44    0.44
   4  -7   5    1.09    0.57
   4  -7   5    1.35    0.54
  -4   7  -6    0.96    0.48
   4  -7   6    1.52    0.59
   4  -7   7   -0.03    0.44
   4  -7   8    0.42    0.52
   4  -7   9    0.50    0.53
   4  -7  10   -0.99    0.46
  -4   8   9    0.78    0.71
  -4   8   9   -0.38    0.58
  -4   8   8   -0.15    0.62
  -4   8   8   -0.14    0.59
  -4   8   7    3.29    0.82
  -4   8   7    2.32    0.77
  -4   8   6    1.03    0.56
  -4   8   6   -0.08    0.55
   4  -8  -6    0.28    0.44
  -4   8   5    0.68    0.55
  -4   8   5    1.35    0.67
   4  -8  -5    1.09    0.51
  -4   8   4    1.42    0.69
  -4   8   4    0.57    0.52
   4  -8  -4    1.02    0.53
   4  -8  -4    0.88    0.40
  -4   8   3    0.23    0.42
  -4   8   3    0.97    0.60
   4  -8  -3    0.46    0.53
   4  -8  -3    0.93    0.44
  -4   8   2    1.00    0.43
  -4   8   2    0.69    0.58
   4  -8  -2    0.98    0.48
   4  -8  -2   -0.02    0.44
  -4   8   1    0.19    0.32
  -4   8   1    0.23    0.50
   4  -8  -1    0.00    0.37
   4  -8  -1    0.00    0.44
  -4   8   0    1.14    0.37
  -4   8   0    0.88    0.57
   4  -8   0    0.08    0.45
   4  -8   0    1.41    0.59
  -4   8  -1    2.21    0.74
  -4   8  -1    3.10    0.40
   4  -8   1    2.70    0.70
   4  -8   1    2.53    0.64
  -4   8  -2   -0.10    0.17
  -4   8  -2    0.20    0.49
   4  -8   2   -0.15    0.45
   4  -8   2    0.34    0.47
  -4   8  -3    2.54    0.69
   4  -8   3    1.91    0.62
   4  -8   3    2.39    0.64
  -4   8  -4    8.84    1.10
   4  -8   4    9.71    1.14
   4  -8   4    7.76    0.98
  -4   8  -5    0.27    0.48
   4  -8   5    1.52    0.61
   4  -8   5   -0.34    0.46
  -4   8  -6   -0.25    0.38
   4  -8   6    0.15    0.49
   4  -8   7    0.86    0.59
   4  -8   8   -0.03    0.50
   4  -8   9    0.79    0.62
  -4   9   8    1.24    0.72
  -4   9   8    1.66    0.74
  -4   9   7    0.56    0.70
  -4   9   7   -0.40    0.53
  -4   9   6   -0.02    0.57
  -4   9   6    0.12    0.63
  -4   9   5    0.14    0.50
  -4   9   5    0.15    0.61
   4  -9  -5   -0.06    0.42
  -4   9   4    0.92    0.69
  -4   9   4    0.47    0.48
   4  -9  -4    0.43    0.41
   4  -9  -4    0.42    0.57
  -4   9   3   -0.02    0.44
  -4   9   3    0.75    0.67
   4  -9  -3    0.51    0.43
   4  -9  -3    0.46    0.59
  -4   9   2    0.90    0.45
  -4   9   2    1.08    0.63
   4  -9  -2    0.17    0.48
   4  -9  -2    0.74    0.54
  -4   9   1    6.17    1.11
  -4   9   1    6.96    0.74
   4  -9  -1    6.07    0.95
   4  -9  -1    7.02    0.95
  -4   9   0    0.95    0.61
  -4   9   0   -0.06    0.31
   4  -9   0   -0.28    0.50
   4  -9   0   -0.10    0.45
  -4   9  -1    0.30    0.55
  -4   9  -1    0.14    0.25
   4  -9   1   -0.66    0.40
   4  -9   1   -0.27    0.51
  -4   9  -2    5.78    0.48
  -4   9  -2    4.61    0.94
   4  -9   2    5.46    0.88
   4  -9   2    5.84    0.95
  -4   9  -3   -0.57    0.48
   4  -9   3    0.33    0.51
   4  -9   3    0.13    0.52
  -4   9  -4   10.41    1.25
   4  -9   4    8.97    1.11
   4  -9   4    6.80    1.04
  -4   9  -5    1.75    0.65
   4  -9   5    0.00    0.54
   4  -9   6    0.34    0.52
   4  -9   7   -0.02    0.50
   4  -9   8    1.80    0.72
  -4  10   7   -0.09    0.66
  -4  10   7    0.18    0.68
  -4  10   6    1.01    0.67
  -4  10   6   -0.72    0.61
  -4  10   5    1.22    0.67
  -4  10   5    2.07    0.86
  -4  10   4   -0.08    0.65
  -4  10   4    0.02    0.52
   4 -10  -4    0.57    0.56
  -4  10   3    0.82    0.53
  -4  10   3   -0.78    0.52
   4 -10  -3    1.51    0.56
   4 -10  -3    0.07    0.53
  -4  10   2    0.81    0.47
  -4  10   2    1.01    0.69
   4 -10  -2    0.84    0.55
   4 -10  -2    0.58    0.65
  -4  10   1    2.78    0.85
  -4  10   1    2.87    0.56
   4 -10  -1    2.27    0.74
   4 -10  -1    2.10    0.67
  -4  10   0    0.65    0.66
  -4  10   0    0.87    0.38
   4 -10   0    1.05    0.59
   4 -10   0    0.25    0.62
  -4  10  -1    0.42    0.32
  -4  10  -1   -0.20    0.54
   4 -10   1   -0.54    0.46
   4 -10   1   -0.19    0.50
  -4  10  -2    0.52    0.60
   4 -10   2   -0.19    0.55
   4 -10   2    0.66    0.56
  -4  10  -3    2.29    0.80
   4 -10   3    2.15    0.75
   4 -10   3    2.30    0.73
  -4  10  -4    1.43    0.68
   4 -10   4    0.75    0.58
  -4  10  -5    0.17    0.54
   4 -10   5    0.47    0.62
   4 -10   6    0.18    0.59
   4 -10   7   -0.01    0.53
   4 -10   8   -0.47    0.61
  -4  11   6    0.42    0.73
  -4  11   6   -0.40    0.71
  -4  11   5   -0.57    0.70
  -4  11   5    0.86    0.68
  -4  11   4    0.61    0.77
  -4  11   4    0.86    0.62
  -4  11   3   -0.19    0.48
  -4  11   3    0.52    0.72
   4 -11  -3    0.66    0.68
  -4  11   2   -0.48    0.43
  -4  11   2    0.05    0.67
   4 -11  -2    0.43    0.61
   4 -11  -2    1.47    0.63
  -4  11   1   -0.34    0.39
  -4  11   1   -0.41    0.61
   4 -11  -1   -0.38    0.48
   4 -11  -1   -0.36    0.59
  -4  11   0   -0.01    0.38
  -4  11   0    0.53    0.64
   4 -11   0    0.08    0.58
   4 -11   0    0.25    0.57
  -4  11  -1    0.94    0.72
   4 -11   1    0.81    0.62
   4 -11   1    1.24    0.70
  -4  11  -2    0.86    0.68
   4 -11   2    0.57    0.63
   4 -11   2    0.93    0.71
  -4  11  -3    0.80    0.69
   4 -11   3   -0.45    0.53
  -4  11  -4    1.55    0.78
   4 -11   4    0.94    0.66
   4 -11   5    0.83    0.61
   4 -11   6   -0.39    0.57
  -4  12   5   -0.19    0.82
  -4  12   4   -0.47    0.61
  -4  12   4    0.16    0.82
  -4  12   3    0.67    0.82
  -4  12   3    0.61    0.58
  -4  12   2   -0.33    0.65
  -4  12   2    0.04    0.50
   4 -12  -2   -0.27    0.56
   4 -12  -2    0.14    0.71
  -4  12   1   -0.26    0.72
   4 -12  -1   -0.21    0.66
   4 -12  -1   -0.15    0.61
  -4  12   0   -0.38    0.68
   4 -12   0    0.52    0.60
   4 -12   0   -0.25    0.66
  -4  12  -1    0.26    0.69
   4 -12   1   -0.01    0.64
   4 -12   1    0.18    0.68
  -4  12  -2    2.16    0.89
   4 -12   2    0.59    0.61
  -4  12  -3    1.04    0.70
   4 -12   3    0.16    0.59
  -4  12  -4   -0.10    0.63
   4 -12   4    0.40    0.71
   4 -12   5    0.06    0.63
  -4  13   1    0.85    0.89
   4 -13  -1    0.39    0.72
  -4  13   0    0.91    0.86
   4 -13   0   -0.64    0.64
  -4  13  -1   -0.19    0.74
   4 -13   1    0.34    0.67
  -5 -13   1   -0.13    0.63
  -5 -13   0    0.37    0.73
  -5 -12   4   -0.50    0.54
   5  12  -4    0.29    0.65
  -5 -12   3   -0.56    0.56
   5  12  -3    0.35    0.70
  -5 -12   2    0.91    0.64
   5  12  -2    0.47    0.71
  -5 -12   1    0.31    0.59
   5  12  -1   -0.25    0.66
  -5 -12   0    0.75    0.63
   5  12   0   -0.39    0.63
  -5 -12  -1   -0.12    0.57
   5  12   1    0.98    0.80
   5  12   1   -0.12    0.49
  -5 -12  -2    0.29    0.58
   5  12   2    0.33    0.76
   5  12   2    0.05    0.57
   5  12   3   -0.51    0.56
   5  12   3   -0.64    0.73
   5  12   4   -0.65    0.59
   5  12   4   -0.11    0.82
  -5 -11   6    0.66    0.67
  -5 -11   5    0.67    0.64
  -5 -11   4   -0.43    0.52
   5  11  -4    0.12    0.62
  -5 -11   3    0.19    0.57
   5  11  -3    0.17    0.61
  -5 -11   2   -0.65    0.49
   5  11  -2    0.28    0.65
  -5 -11   1    0.17    0.53
   5  11  -1   -0.15    0.52
  -5 -11   0    0.08    0.52
   5  11   0    1.09    0.69
  -5 -11  -1    1.45    0.63
   5  11   1    1.77    0.83
   5  11   1    1.06    0.49
  -5 -11  -2    0.44    0.52
   5  11   2    0.12    0.49
   5  11   2    0.95    0.74
   5  11   3    1.14    0.79
   5  11   3    0.57    0.57
   5  11   4    0.17    0.70
   5  11   4    0.14    0.58
   5  11   5    0.51    0.64
   5  11   5   -0.52    0.74
   5  11   6    0.48    0.81
   5  11   6   -0.26    0.65
  -5 -10   7    0.60    0.68
  -5 -10   6    0.39    0.62
  -5 -10   5    1.17    0.68
   5  10  -5    0.26    0.59
  -5 -10   4    0.03    0.51
   5  10  -4    0.49    0.59
  -5 -10   3    0.05    0.47
   5  10  -3    0.26    0.51
  -5 -10   2    1.55    0.63
   5  10  -2    0.02    0.54
  -5 -10   1    1.09    0.60
   5  10  -1    0.74    0.59
  -5 -10   0   -0.28    0.48
   5  10   0   -0.14    0.53
  -5 -10  -1    0.39    0.52
   5  10   1    0.27    0.62
   5  10   1   -0.08    0.42
  -5 -10  -2    2.02    0.62
   5  10   2   -0.28    0.63
   5  10   2    2.66    0.60
  -5 -10  -3    9.23    1.09
   5  10   3   10.26    1.06
   5  10   3    9.35    1.39
   5  10   4    2.52    0.66
   5  10   4    0.97    0.72
   5  10   5   -0.10    0.64
   5  10   5   -0.53    0.47
   5  10   6   -1.67    0.55
   5  10   6    0.60    0.58
   5  10   7    1.11    0.76
   5  10   7    1.31    0.83
  -5  -9   8    0.22    0.60
  -5  -9   7   -0.31    0.54
  -5  -9   6   -0.44    0.47
  -5  -9   5    1.02    0.63
   5   9  -5    0.32    0.51
  -5  -9   4   -0.28    0.48
   5   9  -4   -0.61    0.41
  -5  -9   3    2.53    0.68
   5   9  -3    3.24    0.78
  -5  -9   2   -0.54    0.43
   5   9  -2    0.06    0.46
  -5  -9   1    2.73    0.70
   5   9  -1    4.56    0.90
  -5  -9   0    0.07    0.43
   5   9   0    0.18    0.33
   5   9   0    0.39    0.55
  -5  -9  -1   -0.25    0.36
   5   9   1   -0.08    0.35
   5   9   1   -0.08    0.54
  -5  -9  -2    0.69    0.48
   5   9   2    0.83    0.49
   5   9   2    0.83    0.64
  -5  -9  -3    0.41    0.46
   5   9   3   -0.27    0.42
   5   9   3   -0.60    0.51
  -5  -9  -4    1.72    0.55
   5   9   4    1.84    0.63
   5   9   4    0.90    0.65
   5   9   5    0.11    0.53
   5   9   5    0.60    0.68
   5   9   6   -0.15    0.62
   5   9   6   -0.43    0.53
   5   9   7    0.30    0.64
   5   9   7   -0.08    0.58
   5   9   8   -0.10    0.66
   5   9   8   -0.94    0.60
  -5  -8   9    0.14    0.57
  -5  -8   8    0.55    0.57
  -5  -8   7   -0.42    0.50
  -5  -8   6   -0.38    0.48
  -5  -8   5   -0.10    0.49
   5   8  -5   -0.13    0.42
  -5  -8   4    0.93    0.57
   5   8  -4    0.68    0.50
  -5  -8   3    1.59    0.58
   5   8  -3    1.87    0.65
   5   8  -3    1.66    0.62
  -5  -8   2    0.27    0.45
   5   8  -2    0.09    0.45
   5   8  -2   -0.19    0.45
  -5  -8   1    1.37    0.57
   5   8  -1    1.01    0.54
   5   8  -1    0.91    0.55
  -5  -8   0    0.05    0.38
   5   8   0   -0.02    0.45
   5   8   0    0.09    0.32
  -5  -8  -1    0.82    0.46
   5   8   1    0.94    0.59
   5   8   1    0.24    0.35
  -5  -8  -2    1.59    0.49
   5   8   2    1.37    0.49
   5   8   2    0.57    0.55
  -5  -8  -3   10.50    1.03
   5   8   3   12.47    0.96
   5   8   3   10.22    1.25
  -5  -8  -4   -0.10    0.35
   5   8   4    0.73    0.51
   5   8   4   -0.29    0.48
   5   8   5   -0.09    0.54
   5   8   5    0.15    0.51
   5   8   6    0.48    0.59
   5   8   6    0.15    0.52
   5   8   7   -0.29    0.51
   5   8   7   -0.22    0.55
   5   8   8    0.14    0.56
   5   8   8    0.42    0.57
   5   8   9   -0.45    0.55
   5   8   9   -0.56    0.53
  -5  -7  10    0.08    0.56
  -5  -7   9   -0.01    0.51
  -5  -7   8    1.98    0.66
  -5  -7   7    0.56    0.49
  -5  -7   6   -0.25    0.44
   5   7  -6   -0.05    0.38
  -5  -7   5    1.65    0.60
   5   7  -5    1.02    0.49
  -5  -7   4   -0.35    0.42
   5   7  -4    1.03    0.49
   5   7  -4    0.38    0.48
  -5  -7   3    3.65    0.68
   5   7  -3    2.84    0.66
   5   7  -3    5.04    0.80
  -5  -7   2    0.55    0.42
   5   7  -2    1.08    0.56
   5   7  -2    0.27    0.45
  -5  -7   1   10.11    1.02
   5   7  -1    7.90    1.02
   5   7  -1    8.41    0.99
  -5  -7   0    0.73    0.39
   5   7   0    0.66    0.48
   5   7   0    0.91    0.53
   5   7   0    1.27    0.36
  -5  -7  -1    0.43    0.37
   5   7   1   -0.11    0.29
   5   7   1    0.49    0.50
  -5  -7  -2    1.00    0.43
   5   7   2    0.96    0.41
   5   7   2    0.96    0.58
  -5  -7  -3    0.05    0.31
   5   7   3    0.39    0.49
   5   7   3   -0.03    0.34
  -5  -7  -4   -0.03    0.31
   5   7   4    0.21    0.48
   5   7   4   -0.51    0.38
  -5  -7  -5    0.37    0.31
   5   7   5    0.16    0.45
   5   7   5    0.47    0.54
   5   7   6    1.11    0.58
   5   7   6    0.62    0.56
   5   7   7    1.10    0.60
   5   7   7    0.70    0.54
   5   7   8    0.54    0.56
   5   7   8    0.17    0.50
   5   7   9   -0.15    0.61
   5   7   9    0.70    0.58
   5   7  10    0.87    0.64
   5   7  10    1.05    0.73
  -5  -6  10   -0.18    0.48
  -5  -6   9    0.79    0.52
  -5  -6   8   -0.10    0.46
  -5  -6   7    1.06    0.53
  -5  -6   6   -0.24    0.41
   5   6  -6   -0.37    0.30
  -5  -6   5    0.58    0.48
   5   6  -5   -0.08    0.36
   5   6  -5    0.06    0.40
  -5  -6   4    1.11    0.51
   5   6  -4    2.24    0.55
   5   6  -4    1.56    0.49
  -5  -6   3    1.54    0.47
   5   6  -3    2.02    0.53
   5   6  -3    1.89    0.52
  -5  -6   2    0.23    0.35
   5   6  -2    0.00    0.37
   5   6  -2   -0.25    0.33
  -5  -6   1    5.70    0.72
   5   6  -1    5.99    0.84
   5   6  -1    5.15    0.73
  -5  -6   0    1.55    0.45
   5   6   0    0.59    0.30
   5   6   0    0.32    0.44
   5   6   0    1.53    0.48
  -5  -6  -1    1.63    0.44
   5   6   1    1.49    0.35
   5   6   1    1.03    0.42
   5   6   1    1.73    0.55
  -5  -6  -2    0.29    0.31
   5   6   2   -0.43    0.35
   5   6   2    0.76    0.35
   5   6   2    0.08    0.37
  -5  -6  -3    5.94    0.67
   5   6   3    5.45    0.64
   5   6   3    5.18    0.76
  -5  -6  -4   -0.12    0.24
   5   6   4   -0.10    0.33
   5   6   4   -0.20    0.39
  -5  -6  -5    4.07    0.47
   5   6   5    3.49    0.68
   5   6   5    2.52    0.58
   5   6   6    5.92    0.82
   5   6   6    6.62    0.87
   5   6   7   -0.99    0.37
   5   6   7    0.02    0.42
   5   6   8    0.85    0.54
   5   6   8   -0.30    0.43
   5   6   9   -0.55    0.41
   5   6   9    0.00    0.57
   5   6  10    0.33    0.49
   5   6  10    0.34    0.64
  -5  -5  11    1.57    0.59
  -5  -5  10    0.78    0.52
  -5  -5   9    0.07    0.44
  -5  -5   8    0.18    0.43
  -5  -5   7    6.41    0.84
  -5  -5   6    3.00    0.62
   5   5  -6    2.32    0.46
   5   5  -6    2.77    0.53
  -5  -5   5   -0.14    0.37
   5   5  -5    0.26    0.31
   5   5  -5   -0.60    0.29
  -5  -5   4   -0.07    0.32
   5   5  -4    0.14    0.35
   5   5  -4    0.13    0.31
  -5  -5   3    0.00    0.36
   5   5  -3    1.11    0.41
   5   5  -3   -0.12    0.31
  -5  -5   2    5.74    0.69
   5   5  -2    5.76    0.75
   5   5  -2    7.31    0.81
  -5  -5   1    2.39    0.51
   5   5  -1    3.36    0.62
   5   5  -1    3.26    0.56
  -5  -5   0   11.59    0.88
   5   5   0   14.36    0.99
   5   5   0   13.21    0.78
   5   5   0   11.79    0.96
  -5  -5  -1   14.12    0.93
   5   5   1   13.50    0.99
   5   5   1   14.28    0.86
   5   5   1   13.04    0.98
  -5  -5  -2    9.68    0.75
   5   5   2    9.64    0.93
   5   5   2   10.33    0.84
   5   5   2    8.79    0.69
  -5  -5  -3    0.45    0.30
   5   5   3    0.88    0.40
   5   5   3    0.17    0.30
   5   5   3    1.22    0.45
  -5  -5  -4    7.20    0.57
   5   5   4    6.11    0.76
   5   5   4    7.11    0.73
   5   5   4    7.49    0.75
  -5  -5  -5   -0.15    0.16
   5   5   5    0.05    0.36
   5   5   5   -0.24    0.27
   5   5   5   -0.06    0.34
   5   5   6   27.59    1.56
   5   5   6   28.00    1.48
   5   5   6   26.44    1.50
   5   5   7    1.26    0.44
   5   5   7    0.27    0.46
   5   5   8    2.70    0.69
   5   5   8    2.74    0.58
   5   5   9    1.41    0.65
   5   5   9    0.41    0.46
   5   5  10    0.42    0.47
   5   5  10    1.39    0.68
   5   5  11    0.11    0.64
  -5  -4  11    1.17    0.51
  -5  -4  10    0.89    0.49
  -5  -4   9    0.56    0.41
  -5  -4   8    0.18    0.40
   5   4  -8   -0.14    0.33
  -5  -4   7   24.50    1.42
   5   4  -7   27.08    1.44
  -5  -4   6    0.52    0.36
  -5  -4   6    0.36    0.37
   5   4  -6    0.38    0.24
   5   4  -6    0.19    0.26
  -5  -4   5   10.58    0.83
  -5  -4   5    7.75    0.81
   5   4  -5    7.32    0.71
   5   4  -5    8.19    0.79
  -5  -4   4   10.41    0.83
  -5  -4   4   10.42    0.83
   5   4  -4   11.39    0.86
   5   4  -4   10.88    0.80
  -5  -4   3    8.35    0.78
  -5  -4   3    8.57    0.84
   5   4  -3    8.14    0.77
   5   4  -3    7.16    0.74
  -5  -4   2    9.50    0.76
  -5  -4   2   10.50    0.64
   5   4  -2    7.82    0.79
  -5  -4   1    0.34    0.25
  -5  -4   1    0.15    0.28
   5   4  -1    0.51    0.34
  -5  -4   0   21.73    1.18
   5   4   0   22.38    1.23
   5   4   0   21.84    1.02
  -5  -4  -1    2.23    0.43
   5   4   1    1.69    0.45
   5   4   1    2.39    0.38
   5   4   1    2.50    0.45
  -5  -4  -2    2.83    0.43
   5   4   2    2.46    0.42
   5   4   2    2.79    0.48
   5   4   2    2.92    0.48
  -5  -4  -3  101.39    3.79
   5   4   3   98.95    3.91
   5   4   3   99.48    3.87
   5   4   3  106.64    3.92
  -5  -4  -4    0.20    0.20
   5   4   4    0.02    0.30
   5   4   4    0.20    0.26
   5   4   4    0.42    0.33
   5   4   4    0.02    0.30
  -5  -4  -5    0.66    0.15
   5   4   5    0.22    0.32
   5   4   5    0.49    0.29
   5   4   5    0.49    0.33
   5   4   6    1.39    0.41
   5   4   6    1.17    0.35
   5   4   6    1.33    0.46
   5   4   7   13.63    0.96
   5   4   7   13.77    1.09
   5   4   8    0.45    0.40
   5   4   8    1.60    0.57
   5   4   9    3.11    0.58
   5   4   9    3.18    0.71
   5   4  10    1.44    0.65
   5   4  10    0.32    0.41
   5   4  11   -0.30    0.55
  -5  -3  11    0.05    0.44
  -5  -3  10    1.81    0.49
  -5  -3   9   -0.12    0.34
  -5  -3   8    0.58    0.38
   5   3  -8   -0.07    0.31
  -5  -3   7   26.11    1.38
  -5  -3   7   25.18    1.39
   5   3  -7   26.89    1.34
  -5  -3   6   10.42    0.79
  -5  -3   6   10.26    0.79
   5   3  -6    8.57    0.71
  -5  -3   5   29.33    1.50
  -5  -3   5   34.18    1.59
   5   3  -5   31.15    1.36
   5   3  -5   32.62    1.36
  -5  -3   4   -0.22    0.26
  -5  -3   4   -0.25    0.24
   5   3  -4   -0.30    0.18
  -5  -3   3   51.05    2.19
  -5  -3   3   53.48    2.24
   5   3  -3   53.25    2.19
  -5  -3   2   99.50    3.71
  -5  -3   2  100.77    3.75
   5   3  -2   93.20    3.71
   5   3  -2   96.75    3.68
  -5  -3   1  310.77   10.82
  -5  -3   1  304.03   10.76
  -5  -3   1  314.90   10.84
   5   3  -1  321.32   10.83
   5   3  -1  297.27   10.84
  -5  -3   0   12.95    0.82
  -5  -3   0   12.95    0.76
  -5  -3   0   13.48    0.83
   5   3   0   14.48    0.86
   5   3   0   15.34    0.87
  -5  -3  -1   42.21    1.80
  -5  -3  -1   44.46    1.81
  -5  -3  -1   43.54    1.75
   5   3   1   42.61    1.84
   5   3   1   40.87    1.83
   5   3   1   41.37    1.71
  -5  -3  -2    1.51    0.30
  -5  -3  -2    1.64    0.33
   5   3   2    1.63    0.36
   5   3   2    1.71    0.36
   5   3   2    1.49    0.31
  -5  -3  -3    0.48    0.23
  -5  -3  -3    0.88    0.24
   5   3   3    0.18    0.29
   5   3   3    0.78    0.28
   5   3   3    0.08    0.27
  -5  -3  -4   11.32    0.58
  -5  -3  -4   11.26    0.58
   5   3   4    9.84    0.79
   5   3   4   10.90    0.72
   5   3   4   10.46    0.70
   5   3   5   48.14    2.03
   5   3   5   46.98    2.02
   5   3   5   50.84    2.16
   5   3   6    2.84    0.44
   5   3   6    3.32    0.46
   5   3   6    3.20    0.58
   5   3   7   32.93    1.57
   5   3   7   38.11    1.85
   5   3   7   33.56    1.58
   5   3   8    2.79    0.62
   5   3   8    2.02    0.46
   5   3   9   11.71    1.14
   5   3   9   10.94    0.82
   5   3  10   -0.22    0.53
   5   3  10   -0.17    0.34
   5   3  11    8.04    1.07
  -5  -2  10    0.31    0.34
  -5  -2   9    1.82    0.42
  -5  -2   8    0.44    0.35
   5   2  -8    0.64    0.29
  -5  -2   7    1.05    0.32
  -5  -2   7    0.59    0.34
   5   2  -7    0.95    0.30
  -5  -2   6   17.20    0.98
  -5  -2   6   17.43    1.00
   5   2  -6   18.44    0.95
  -5  -2   5    2.22    0.39
  -5  -2   5    2.23    0.38
  -5  -2   4    4.79    0.51
  -5  -2   4    4.69    0.50
   5   2  -4    4.39    0.41
   5   2  -4    4.78    0.43
  -5  -2   3   79.52    2.94
  -5  -2   3   74.45    2.90
   5   2  -3   77.24    2.87
   5   2  -3   72.96    2.88
  -5  -2   2   22.15    1.08
  -5  -2   2   21.74    1.07
   5   2  -2   21.81    1.06
   5   2  -2   20.70    1.05
  -5  -2   1   18.40    0.98
  -5  -2   1   19.05    0.97
   5   2  -1   20.49    0.97
   5   2  -1   17.77    0.95
  -5  -2   0   32.96    1.36
  -5  -2   0   33.48    1.45
  -5  -2   0   33.28    1.47
   5   2   0   34.51    1.49
   5   2   0   34.39    1.46
  -5  -2  -1  151.15    5.32
  -5  -2  -1  147.57    5.33
  -5  -2  -1  150.45    5.33
   5   2   1  147.56    5.34
   5   2   1  150.89    5.32
   5   2   1  149.21    5.36
  -5  -2  -2   12.66    0.74
  -5  -2  -2   13.91    0.73
  -5  -2  -2   12.68    0.69
   5   2   2   13.38    0.74
   5   2   2   13.25    0.75
   5   2   2   12.02    0.70
  -5  -2  -3   23.15    1.00
  -5  -2  -3   23.66    0.98
   5   2   3   21.38    1.04
   5   2   3   20.14    1.08
   5   2   3   22.40    1.07
  -5  -2  -4    0.88    0.14
  -5  -2  -4    1.24    0.18
   5   2   4    1.25    0.29
   5   2   4    1.85    0.38
   5   2   4    1.99    0.33
   5   2   5    6.88    0.54
   5   2   5    6.91    0.66
   5   2   5    6.70    0.53
   5   2   6    0.00    0.20
   5   2   6    0.11    0.21
   5   2   6   -0.50    0.27
   5   2   7    0.41    0.25
   5   2   7    0.21    0.25
   5   2   7   -0.35    0.34
   5   2   8    1.83    0.57
   5   2   8    1.49    0.36
   5   2   9   10.16    1.05
   5   2   9   10.40    0.74
   5   2  10    1.65    0.42
   5   2  10    1.38    0.58
   5   2  11   -0.30    0.50
  -5  -1  10    5.34    0.58
  -5  -1   9    1.19    0.36
  -5  -1   8    4.87    0.53
  -5  -1   7   21.41    1.08
  -5  -1   7   21.84    1.09
   5   1  -7   22.97    1.00
  -5  -1   6   -0.11    0.20
  -5  -1   6   -0.15    0.18
  -5  -1   5   -0.18    0.18
  -5  -1   5    0.09    0.21
  -5  -1   4    0.13    0.21
  -5  -1   4    0.03    0.20
   5   1  -4    0.06    0.11
  -5  -1   3    6.41    0.49
  -5  -1   3    6.41    0.51
   5   1  -3    5.26    0.43
   5   1  -3    6.08    0.43
  -5  -1   2    9.86    0.64
  -5  -1   2    9.91    0.62
   5   1  -2    9.98    0.61
   5   1  -2   10.78    0.63
  -5  -1   1    0.34    0.22
  -5  -1   1    0.01    0.23
   5   1  -1    0.33    0.22
   5   1  -1    0.58    0.23
  -5  -1   0   98.06    3.48
  -5  -1   0   95.14    3.50
   5   1   0   95.91    3.51
   5   1   0   93.48    3.47
  -5  -1  -1   29.39    1.22
  -5  -1  -1   29.21    1.26
  -5  -1  -1   29.06    1.19
   5   1   1   31.27    1.29
   5   1   1   27.07    1.22
  -5  -1  -2    0.70    0.22
  -5  -1  -2    0.70    0.19
  -5  -1  -2    0.66    0.21
   5   1   2    0.67    0.24
   5   1   2    0.64    0.23
   5   1   2    0.81    0.22
  -5  -1  -3    2.63    0.35
  -5  -1  -3    2.90    0.30
  -5  -1  -3    2.74    0.29
   5   1   3    2.51    0.34
   5   1   3    2.55    0.33
   5   1   3    3.10    0.37
  -5  -1  -4    0.07    0.09
   5   1   4    0.07    0.20
   5   1   4   -0.23    0.23
   5   1   4    0.12    0.20
   5   1   5    2.13    0.31
   5   1   5    1.66    0.31
   5   1   5    2.14    0.39
   5   1   6    0.59    0.25
   5   1   6    0.64    0.34
   5   1   6    1.63    0.29
   5   1   7   11.93    0.94
   5   1   7   13.07    0.74
   5   1   7   13.00    0.77
   5   1   8   18.57    1.20
   5   1   8   17.49    0.94
   5   1   9    6.95    0.85
   5   1   9    6.09    0.61
   5   1  10    1.73    0.37
   5   1  10    2.04    0.56
   5   1  11    0.06    0.47
   5   1  12    0.26    0.53
  -5   0  10    1.41    0.33
  -5   0   9    0.10    0.25
  -5   0   8    0.11    0.22
  -5   0   8    0.22    0.21
  -5   0   7   -0.03    0.21
  -5   0   7    0.10    0.18
   5   0  -7   -0.23    0.14
  -5   0   6   -0.32    0.18
  -5   0   6   -0.02    0.18
  -5   0   5    0.22    0.17
  -5   0   5   -0.03    0.18
  -5   0   4   22.84    0.98
  -5   0   4   20.35    0.98
  -5   0   3   -0.28    0.14
  -5   0   3   -0.10    0.19
   5   0  -3    0.30    0.16
   5   0  -3   -0.07    0.13
  -5   0   2   38.21    1.49
  -5   0   2   37.45    1.53
   5   0  -2   36.39    1.50
   5   0  -2   36.88    1.47
  -5   0   1    0.14    0.16
  -5   0   1   -0.28    0.20
   5   0  -1    0.00    0.20
   5   0  -1    0.01    0.16
  -5   0   0   18.11    0.82
  -5   0   0   17.51    0.88
   5   0   0   17.66    0.82
   5   0   0   17.58    0.88
  -5   0  -1   -0.17    0.14
  -5   0  -1   -0.18    0.15
  -5   0  -1   -0.19    0.19
   5   0   1   -0.02    0.19
   5   0   1   -0.26    0.18
  -5   0  -2   91.16    3.41
  -5   0  -2   97.83    3.39
  -5   0  -2   95.25    3.38
   5   0   2   93.31    3.40
   5   0   2   93.48    3.46
   5   0   2   92.87    3.37
  -5   0  -3   -0.09    0.19
  -5   0  -3   -0.24    0.14
  -5   0  -3   -0.15    0.16
   5   0   3    0.06    0.20
   5   0   3   -0.33    0.16
   5   0   3   -0.24    0.18
  -5   0  -4  207.54    7.61
  -5   0  -4  219.08    7.34
   5   0   4  213.11    7.58
   5   0   4  217.47    7.56
   5   0   4  218.15    7.50
   5   0   5   -0.16    0.23
   5   0   5    0.03    0.20
   5   0   5   -0.03    0.18
   5   0   6    5.82    0.55
   5   0   6    5.87    0.48
   5   0   6    5.87    0.58
   5   0   7   -0.18    0.22
   5   0   7    0.31    0.25
   5   0   7   -0.14    0.21
   5   0   7   -0.41    0.31
   5   0   8    0.08    0.36
   5   0   8    0.24    0.28
   5   0   9   -0.33    0.36
   5   0   9   -0.12    0.28
   5   0  10    0.37    0.42
   5   0  10   -0.71    0.30
   5   0  11   -0.89    0.43
  -5   1  12    0.07    0.65
  -5   1   9    1.05    0.30
  -5   1   8    5.37    0.43
  -5   1   8    5.55    0.50
  -5   1   7   20.54    1.00
  -5   1   7   21.43    0.95
  -5   1   6   -0.02    0.15
  -5   1   6   -0.15    0.19
  -5   1   5   -0.10    0.15
  -5   1   5   -0.42    0.19
  -5   1   4   -0.08    0.20
  -5   1   4    0.03    0.15
  -5   1   3    5.99    0.51
  -5   1   3    5.47    0.41
   5  -1  -3    5.59    0.35
   5  -1  -3    5.91    0.38
  -5   1   2    9.14    0.62
  -5   1   2    9.91    0.58
   5  -1  -2    9.41    0.54
   5  -1  -2    9.84    0.60
   5  -1  -1    0.49    0.23
  -5   1   0   90.60    3.49
  -5   1   0  100.55    3.45
   5  -1   0   94.84    3.51
   5  -1   0   93.43    3.43
  -5   1  -1   26.74    1.26
  -5   1  -1   28.35    1.22
   5  -1   1   28.53    1.23
   5  -1   1   30.02    1.30
   5  -1   1   30.63    1.32
  -5   1  -2    0.51    0.24
  -5   1  -2    0.10    0.17
  -5   1  -2    0.54    0.16
   5  -1   2   -0.20    0.22
   5  -1   2    0.17    0.21
   5  -1   2    0.75    0.27
  -5   1  -3    3.06    0.33
  -5   1  -3    2.43    0.34
  -5   1  -3    2.85    0.30
   5  -1   3    2.68    0.26
   5  -1   3    2.62    0.34
   5  -1   3    3.04    0.42
  -5   1  -4   -0.18    0.15
  -5   1  -4   -0.19    0.14
   5  -1   4    0.06    0.17
   5  -1   4   -0.04    0.20
   5  -1   4    0.02    0.23
   5  -1   5    2.73    0.34
   5  -1   5    2.11    0.34
   5  -1   5    1.66    0.36
   5  -1   6    0.85    0.30
   5  -1   6    0.75    0.29
   5  -1   6    1.26    0.32
   5  -1   6    1.50    0.34
   5  -1   6    0.80    0.27
   5  -1   7   12.37    0.77
   5  -1   7   11.43    0.72
   5  -1   7   10.89    0.81
   5  -1   7   11.44    0.80
   5  -1   8   17.96    1.08
   5  -1   8   17.08    0.99
   5  -1   8   18.53    0.88
   5  -1   9    5.58    0.70
   5  -1   9    6.67    0.65
   5  -1  10    0.52    0.41
   5  -1  10    0.76    0.38
  -5   2   9    1.57    0.36
  -5   2   8    0.57    0.31
  -5   2   7    0.55    0.22
  -5   2   7    0.74    0.29
  -5   2   6   18.64    0.86
  -5   2   6   17.71    0.93
   5  -2  -6   17.33    0.83
  -5   2   5    2.15    0.30
  -5   2   5    2.33    0.36
  -5   2   4    4.75    0.50
  -5   2   4    5.33    0.44
  -5   2   3   76.75    2.81
  -5   2   3   75.31    2.90
   5  -2  -3   75.26    2.72
   5  -2  -3   74.95    2.78
  -5   2   2   23.23    1.01
  -5   2   2   20.99    1.07
   5  -2  -2   22.73    1.06
   5  -2  -2   19.58    0.95
  -5   2   1   19.17    1.00
  -5   2   1   17.98    0.91
   5  -2  -1   19.53    0.98
   5  -2  -1   18.16    0.89
  -5   2   0   31.81    1.48
  -5   2   0   34.68    1.42
   5  -2   0   31.94    1.40
   5  -2   0   35.69    1.54
  -5   2  -1  154.33    5.51
  -5   2  -1  153.17    5.42
   5  -2   1  154.02    5.43
   5  -2   1  147.06    5.51
  -5   2  -2   12.72    0.79
  -5   2  -2   12.37    0.54
  -5   2  -2   14.30    0.74
   5  -2   2   11.31    0.71
   5  -2   2   12.27    0.80
  -5   2  -3   22.65    0.92
  -5   2  -3   23.48    1.07
  -5   2  -3   22.82    1.12
   5  -2   3   23.20    1.20
   5  -2   3   23.07    1.12
  -5   2  -4    1.80    0.28
  -5   2  -4    1.30    0.28
   5  -2   4    1.42    0.32
   5  -2   4    1.21    0.37
   5  -2   4    1.34    0.20
  -5   2  -5    6.39    0.41
  -5   2  -5    7.06    0.44
   5  -2   5    5.90    0.44
   5  -2   5    6.21    0.59
   5  -2   5    6.88    0.63
   5  -2   5    6.70    0.69
   5  -2   6    0.07    0.28
   5  -2   6   -0.24    0.24
   5  -2   6   -0.05    0.28
   5  -2   6   -0.17    0.21
   5  -2   7   -0.08    0.28
   5  -2   7   -0.18    0.27
   5  -2   7   -0.07    0.27
   5  -2   7    0.26    0.33
   5  -2   8    0.43    0.34
   5  -2   8    0.97    0.38
   5  -2   8    0.32    0.37
   5  -2   9   11.02    0.85
   5  -2   9   12.14    0.88
   5  -2  10    1.61    0.44
   5  -2  11    0.34    0.41
  -5   3  11    0.41    0.66
  -5   3   9    0.46    0.33
  -5   3   8    0.00    0.31
  -5   3   7   24.97    1.28
  -5   3   7   26.21    1.18
   5  -3  -7   24.70    1.09
  -5   3   6    8.52    0.70
  -5   3   6   10.17    0.63
   5  -3  -6    9.37    0.62
  -5   3   5   31.52    1.48
  -5   3   5   32.33    1.37
   5  -3  -5   29.59    1.37
  -5   3   4   -0.04    0.26
  -5   3   4    0.07    0.19
   5  -3  -4    0.15    0.14
   5  -3  -4   -0.01    0.07
  -5   3   3   49.78    1.98
  -5   3   3   47.35    2.09
   5  -3  -3   50.39    1.98
   5  -3  -3   49.04    1.90
  -5   3   2   97.30    3.71
  -5   3   2   99.67    3.59
   5  -3  -2   93.71    3.52
   5  -3  -2   94.04    3.62
  -5   3   1  315.23   10.92
  -5   3   1  304.85   11.03
   5  -3  -1  326.56   11.05
   5  -3  -1  311.19   10.90
  -5   3   0   13.45    0.81
  -5   3   0   12.82    0.86
   5  -3   0   14.21    0.92
   5  -3   0   13.94    0.79
  -5   3  -1   41.07    1.91
  -5   3  -1   43.80    1.82
   5  -3   1   42.19    1.82
   5  -3   1   45.16    1.94
  -5   3  -2    1.75    0.41
   5  -3   2    1.34    0.37
   5  -3   2    1.75    0.38
  -5   3  -3    0.00    0.31
  -5   3  -3    0.58    0.33
   5  -3   3    0.52    0.32
   5  -3   3    0.30    0.32
  -5   3  -4   11.30    0.77
   5  -3   4   11.73    0.88
   5  -3   4   11.27    0.81
   5  -3   4    9.78    0.74
  -5   3  -5   49.78    2.03
   5  -3   5   51.39    2.14
   5  -3   5   53.04    2.17
   5  -3   5   48.24    2.25
   5  -3   5   47.52    1.80
  -5   3  -6    1.95    0.27
   5  -3   6    2.33    0.48
   5  -3   6    2.01    0.45
   5  -3   6    1.90    0.27
   5  -3   6    2.57    0.57
   5  -3   7   33.51    1.70
   5  -3   7   35.37    1.84
   5  -3   7   36.88    1.47
   5  -3   7   36.13    1.69
   5  -3   8    1.69    0.50
   5  -3   8    2.91    0.41
   5  -3   9   10.51    0.87
   5  -3  10    1.03    0.45
   5  -3  11    6.60    0.82
  -5   4  11    1.01    0.80
  -5   4  10    0.08    0.62
  -5   4   9    0.22    0.38
  -5   4   8   -0.62    0.31
  -5   4   7   22.60    1.32
   5  -4  -7   23.35    1.15
  -5   4   6    0.32    0.25
  -5   4   6    0.57    0.40
   5  -4  -6    0.07    0.29
  -5   4   5    9.20    0.65
  -5   4   5    6.80    0.75
   5  -4  -5    7.53    0.69
  -5   4   4   11.63    0.74
  -5   4   4   10.07    0.86
   5  -4  -4   10.49    0.65
   5  -4  -4   11.52    0.61
   5  -4  -4   10.64    0.79
  -5   4   3    7.04    0.77
  -5   4   3    7.93    0.68
   5  -4  -3    7.13    0.68
   5  -4  -3    6.28    0.56
  -5   4   2    8.63    0.88
  -5   4   2    9.91    0.73
   5  -4  -2   10.52    0.82
   5  -4  -2   10.71    0.71
  -5   4   1    0.18    0.33
  -5   4   1    0.38    0.27
   5  -4  -1    1.01    0.32
   5  -4  -1    0.95    0.37
  -5   4   0   22.37    1.29
   5  -4   0   22.16    1.19
   5  -4   0   23.15    1.23
  -5   4  -1    1.73    0.49
   5  -4   1    2.95    0.50
   5  -4   1    1.65    0.38
  -5   4  -2    2.16    0.47
   5  -4   2    2.49    0.49
   5  -4   2    1.94    0.42
  -5   4  -3   98.88    3.88
   5  -4   3   98.45    3.82
   5  -4   3   98.90    3.83
  -5   4  -4    0.13    0.28
  -5   4  -4    0.28    0.31
   5  -4   4    0.82    0.38
   5  -4   4   -0.02    0.28
  -5   4  -5    0.75    0.32
   5  -4   5    0.46    0.35
   5  -4   5    0.29    0.35
  -5   4  -6    1.02    0.32
   5  -4   6    1.47    0.46
   5  -4   6    1.07    0.44
   5  -4   7   13.09    1.00
   5  -4   7   13.04    0.99
   5  -4   8    0.13    0.42
   5  -4   9    2.87    0.59
   5  -4  10    0.64    0.47
   5  -4  11   -0.10    0.46
  -5   5  11    1.15    0.82
  -5   5  10    0.68    0.49
  -5   5  10    1.20    0.68
  -5   5   9   -0.19    0.42
  -5   5   9    0.06    0.59
  -5   5   8    1.45    0.49
  -5   5   7    7.28    0.86
   5  -5  -7    6.55    0.66
  -5   5   6    2.39    0.45
  -5   5   6    2.78    0.61
   5  -5  -6    2.16    0.47
  -5   5   5    0.08    0.39
  -5   5   5    0.00    0.26
   5  -5  -5   -0.16    0.30
   5  -5  -5    0.11    0.15
   5  -5  -5    0.12    0.11
  -5   5   4    0.09    0.24
  -5   5   4   -0.15    0.38
   5  -5  -4    0.00    0.19
   5  -5  -4   -0.20    0.30
  -5   5   3    0.11    0.39
  -5   5   3   -0.11    0.26
   5  -5  -3    0.13    0.23
   5  -5  -3   -0.62    0.29
  -5   5   2    5.08    0.73
   5  -5  -2    6.30    0.75
   5  -5  -2    5.79    0.61
  -5   5   1    2.20    0.55
   5  -5  -1    2.73    0.53
   5  -5  -1    3.14    0.50
  -5   5   0   13.98    1.06
   5  -5   0   12.45    0.96
   5  -5   0   13.26    0.94
  -5   5  -1   15.07    1.14
   5  -5   1   14.42    1.03
   5  -5   1   14.44    1.02
  -5   5  -2    8.99    0.44
  -5   5  -2    8.80    0.90
   5  -5   2    9.99    0.92
   5  -5   2    7.82    0.79
  -5   5  -3    0.71    0.41
   5  -5   3    0.80    0.40
   5  -5   3    1.46    0.43
  -5   5  -4    7.76    0.83
   5  -5   4    7.36    0.80
   5  -5   4    6.07    0.73
  -5   5  -5   -0.39    0.26
  -5   5  -5    0.12    0.31
   5  -5   5    0.07    0.39
   5  -5   5    0.08    0.38
  -5   5  -6   27.14    1.44
   5  -5   6   27.30    1.56
   5  -5   6   28.51    1.60
   5  -5   7    1.23    0.47
   5  -5   8    2.27    0.58
   5  -5   9    1.63    0.58
   5  -5  10   -0.15    0.49
   5  -5  11    0.36    0.53
  -5   6  10   -0.19    0.61
  -5   6  10    0.14    0.52
  -5   6   9    0.41    0.58
  -5   6   9    0.27    0.47
  -5   6   8    0.04    0.55
  -5   6   8    0.01    0.45
  -5   6   7    0.30    0.45
   5  -6  -7    1.45    0.43
  -5   6   6   -0.34    0.45
   5  -6  -6    0.32    0.36
  -5   6   5   -0.20    0.43
   5  -6  -5   -0.05    0.20
   5  -6  -5    0.42    0.38
  -5   6   4    1.79    0.58
   5  -6  -4    1.47    0.46
   5  -6  -4    2.23    0.39
  -5   6   3    1.99    0.61
   5  -6  -3    2.31    0.52
   5  -6  -3    1.44    0.39
  -5   6   2    0.62    0.48
   5  -6  -2    0.36    0.31
   5  -6  -2   -0.18    0.35
  -5   6   1    5.65    0.83
   5  -6  -1    4.88    0.66
   5  -6  -1    6.46    0.78
  -5   6   0    1.01    0.52
  -5   6   0    1.16    0.31
   5  -6   0    0.56    0.38
   5  -6   0    0.72    0.41
  -5   6  -1    1.40    0.27
  -5   6  -1    1.14    0.50
   5  -6   1    1.31    0.49
   5  -6   1    1.66    0.46
  -5   6  -2   -0.05    0.13
  -5   6  -2   -0.24    0.37
   5  -6   2    0.11    0.32
   5  -6   2    0.11    0.39
  -5   6  -3    5.91    0.81
   5  -6   3    5.64    0.76
   5  -6   3    4.69    0.69
  -5   6  -4   -0.22    0.33
   5  -6   4   -0.02    0.40
   5  -6   4    0.14    0.40
  -5   6  -5    3.77    0.66
   5  -6   5    3.61    0.68
   5  -6   5    3.00    0.62
  -5   6  -6    8.15    0.89
   5  -6   6    5.65    0.83
   5  -6   6    6.71    0.89
   5  -6   7   -0.68    0.35
   5  -6   8    0.41    0.47
   5  -6   9   -0.49    0.42
   5  -6  10    0.60    0.55
  -5   7  10    0.79    0.72
  -5   7  10    0.56    0.62
  -5   7   9   -0.33    0.49
  -5   7   9   -0.28    0.56
  -5   7   8    1.18    0.64
  -5   7   8    1.92    0.74
  -5   7   7    0.54    0.57
  -5   7   7   -0.49    0.47
   5  -7  -7    0.01    0.38
  -5   7   6   -0.23    0.44
  -5   7   6   -0.31    0.50
   5  -7  -6    0.14    0.38
  -5   7   5    0.65    0.52
  -5   7   5    1.30    0.63
   5  -7  -5    0.93    0.48
   5  -7  -5    1.46    0.34
  -5   7   4    0.73    0.50
  -5   7   4    0.96    0.58
   5  -7  -4    0.96    0.46
   5  -7  -4    0.70    0.34
  -5   7   3    4.20    0.80
  -5   7   3    2.79    0.57
   5  -7  -3    3.86    0.60
   5  -7  -3    3.80    0.70
  -5   7   2   -0.38    0.43
  -5   7   2    0.24    0.36
   5  -7  -2    0.78    0.40
   5  -7  -2    0.42    0.43
  -5   7   1    7.13    0.99
  -5   7   1    8.44    0.75
   5  -7  -1    8.11    0.96
   5  -7  -1    7.83    0.85
  -5   7   0    1.24    0.33
  -5   7   0   -0.35    0.38
   5  -7   0   -0.21    0.36
   5  -7   0    0.72    0.40
  -5   7  -1    0.11    0.43
  -5   7  -1    0.54    0.24
   5  -7   1   -0.08    0.36
   5  -7   1   -0.02    0.38
  -5   7  -2    0.45    0.49
  -5   7  -2    0.99    0.21
   5  -7   2    1.20    0.48
   5  -7   2    1.39    0.51
  -5   7  -3   -0.04    0.41
   5  -7   3   -0.34    0.32
   5  -7   3   -0.05    0.38
  -5   7  -4   -0.32    0.38
   5  -7   4    0.42    0.44
   5  -7   4    0.53    0.46
  -5   7  -5   -0.37    0.34
   5  -7   5   -0.25    0.41
   5  -7   5    0.77    0.52
  -5   7  -6    1.83    0.55
  -5   7  -6    0.95    0.51
   5  -7   6    1.46    0.55
   5  -7   7    1.88    0.61
   5  -7   8    0.32    0.48
   5  -7   9   -0.60    0.47
   5  -7  10    0.83    0.60
  -5   8   9    0.09    0.61
  -5   8   9    0.96    0.76
  -5   8   8    0.44    0.69
  -5   8   8   -0.73    0.52
  -5   8   7    1.14    0.66
  -5   8   7   -0.37    0.56
  -5   8   6   -0.70    0.46
  -5   8   6    0.12    0.56
   5  -8  -6   -0.33    0.42
  -5   8   5   -0.56    0.48
  -5   8   5   -0.08    0.53
   5  -8  -5   -0.18    0.43
  -5   8   4    1.92    0.61
  -5   8   4    1.66    0.71
   5  -8  -4    2.68    0.66
   5  -8  -4    1.68    0.46
  -5   8   3    1.15    0.52
  -5   8   3    1.55    0.70
   5  -8  -3    0.37    0.38
   5  -8  -3    0.44    0.54
  -5   8   2    0.64    0.58
  -5   8   2    0.10    0.39
   5  -8  -2   -0.05    0.34
   5  -8  -2   -0.47    0.40
  -5   8   1    0.25    0.53
  -5   8   1    1.40    0.42
   5  -8  -1   -0.39    0.34
   5  -8  -1   -0.11    0.48
  -5   8   0    0.01    0.29
  -5   8   0    0.00    0.51
   5  -8   0    0.01    0.43
   5  -8   0   -0.18    0.40
  -5   8  -1    0.85    0.28
  -5   8  -1   -0.14    0.53
   5  -8   1   -0.70    0.41
   5  -8   1    0.12    0.46
  -5   8  -2    0.46    0.56
  -5   8  -2    1.27    0.25
   5  -8   2    1.98    0.64
   5  -8   2    0.78    0.52
  -5   8  -3   10.76    1.23
   5  -8   3   10.26    1.12
   5  -8   3   10.58    1.18
  -5   8  -4    0.91    0.54
   5  -8   4    0.42    0.48
   5  -8   4    0.52    0.55
  -5   8  -5    0.19    0.50
   5  -8   5    0.04    0.51
   5  -8   5    0.35    0.50
  -5   8  -6    0.71    0.47
   5  -8   6    0.50    0.52
   5  -8   7    0.42    0.50
   5  -8   8    1.07    0.61
   5  -8   9   -0.41    0.53
  -5   9   8    0.30    0.69
  -5   9   8    1.36    0.82
  -5   9   7    0.22    0.63
  -5   9   7    0.12    0.62
  -5   9   6    0.27    0.62
  -5   9   6    0.00    0.59
   5  -9  -6   -0.62    0.43
  -5   9   5    1.16    0.67
  -5   9   5    1.31    0.67
   5  -9  -5    0.36    0.51
  -5   9   4    0.28    0.52
  -5   9   4    0.35    0.60
   5  -9  -4    0.23    0.36
   5  -9  -4   -0.97    0.42
  -5   9   3    1.52    0.57
  -5   9   3    2.36    0.81
   5  -9  -3    2.38    0.72
   5  -9  -3    1.94    0.57
  -5   9   2    0.01    0.38
  -5   9   2    0.90    0.68
   5  -9  -2    0.40    0.48
   5  -9  -2    0.54    0.56
  -5   9   1    4.36    0.94
  -5   9   1    3.52    0.57
   5  -9  -1    3.99    0.77
   5  -9  -1    2.59    0.73
  -5   9   0   -0.10    0.57
  -5   9   0   -0.01    0.31
   5  -9   0   -0.63    0.41
   5  -9   0    0.41    0.55
  -5   9  -1    0.32    0.29
  -5   9  -1   -0.84    0.48
   5  -9   1   -0.42    0.48
   5  -9   1   -0.27    0.49
  -5   9  -2   -0.09    0.23
  -5   9  -2   -0.63    0.53
   5  -9   2    0.56    0.57
   5  -9   2    0.03    0.56
  -5   9  -3    0.54    0.52
   5  -9   3    0.09    0.52
   5  -9   3   -0.04    0.55
  -5   9  -4    1.40    0.67
   5  -9   4    0.63    0.60
   5  -9   4    1.66    0.67
  -5   9  -5   -0.55    0.43
   5  -9   5    0.18    0.45
   5  -9   6    0.55    0.60
   5  -9   7    0.60    0.60
   5  -9   8    0.35    0.60
  -5  10   7    0.73    0.81
  -5  10   7    1.53    0.75
  -5  10   6    0.51    0.71
  -5  10   6    1.11    0.68
  -5  10   5    1.75    0.82
  -5  10   5   -0.45    0.54
   5 -10  -5    0.67    0.59
  -5  10   4    2.06    0.87
  -5  10   4    1.34    0.63
   5 -10  -4    0.56    0.58
  -5  10   3    0.09    0.65
  -5  10   3    0.14    0.49
   5 -10  -3   -0.06    0.53
   5 -10  -3   -0.29    0.41
  -5  10   2    0.74    0.73
  -5  10   2    0.48    0.50
   5 -10  -2    0.48    0.52
   5 -10  -2   -0.09    0.53
  -5  10   1    0.27    0.65
  -5  10   1    0.85    0.43
   5 -10  -1   -0.18    0.49
   5 -10  -1    1.36    0.71
  -5  10   0   -0.13    0.61
  -5  10   0    0.00    0.37
   5 -10   0   -0.46    0.46
   5 -10   0   -0.35    0.52
  -5  10  -1    0.72    0.31
  -5  10  -1   -0.19    0.53
   5 -10   1    0.86    0.63
   5 -10   1    0.43    0.56
  -5  10  -2    2.23    0.83
   5 -10   2    3.00    0.85
   5 -10   2    2.22    0.73
  -5  10  -3    6.98    1.14
   5 -10   3    9.64    1.25
   5 -10   3    7.28    1.09
  -5  10  -4    2.43    0.81
   5 -10   4    2.63    0.73
  -5  10  -5    0.29    0.56
   5 -10   5   -0.06    0.51
   5 -10   6   -0.20    0.54
   5 -10   7    1.06    0.67
  -5  11   6    0.78    0.69
  -5  11   6    0.07    0.75
  -5  11   5    1.20    0.71
  -5  11   5    1.49    0.85
  -5  11   4    0.55    0.62
  -5  11   4    0.63    0.79
   5 -11  -4    0.37    0.57
  -5  11   3    0.25    0.54
  -5  11   3    0.97    0.81
   5 -11  -3    0.74    0.62
  -5  11   2    0.41    0.71
  -5  11   2    0.09    0.47
   5 -11  -2   -0.20    0.50
   5 -11  -2   -0.35    0.61
  -5  11   1   -1.16    0.56
  -5  11   1   -0.79    0.38
   5 -11  -1   -0.92    0.58
   5 -11  -1   -0.01    0.55
  -5  11   0   -0.67    0.56
   5 -11   0    0.54    0.59
   5 -11   0    1.23    0.73
  -5  11  -1    0.43    0.67
   5 -11   1    0.76    0.61
   5 -11   1    2.47    0.84
  -5  11  -2    0.53    0.72
   5 -11   2    0.48    0.65
   5 -11   2    0.64    0.62
  -5  11  -3    0.14    0.61
   5 -11   3    0.59    0.65
  -5  11  -4   -0.42    0.56
   5 -11   4    0.31    0.62
   5 -11   5    0.36    0.60
   5 -11   6    0.18    0.63
  -5  12   4   -0.02    0.64
  -5  12   4    0.04    0.84
  -5  12   3   -0.08    0.57
  -5  12   3    0.61    0.82
  -5  12   2   -0.70    0.67
  -5  12   2    0.16    0.53
   5 -12  -2    0.38    0.61
   5 -12  -2   -0.42    0.66
  -5  12   1   -0.35    0.73
   5 -12  -1   -0.06    0.63
   5 -12  -1    0.08    0.66
  -5  12   0    0.74    0.74
   5 -12   0    0.89    0.65
   5 -12   0    0.03    0.70
  -5  12  -1    1.03    0.76
   5 -12   1    0.26    0.69
   5 -12   1   -0.23    0.55
  -5  12  -2    1.33    0.79
   5 -12   2    0.14    0.65
  -5  12  -3   -0.35    0.63
   5 -12   3   -0.47    0.56
  -5  12  -4    0.02    0.65
   5 -12   4   -0.68    0.56
   5 -13  -1    0.92    0.78
  -5  13   0    0.48    0.81
   5 -13   0    0.17    0.76
   5 -13   0    0.36    0.76
  -6 -12   4    0.16    0.62
   6  12  -4   -0.95    0.62
  -6 -12   3   -0.30    0.62
   6  12  -3    0.59    0.73
  -6 -12   2    0.07    0.54
   6  12  -2    0.29    0.65
  -6 -12   1   -0.24    0.48
   6  12  -1   -0.25    0.69
  -6 -12   0    0.60    0.61
   6  12   0    0.44    0.67
  -6 -12  -1    0.34    0.61
   6  12   1    0.25    0.77
  -6 -12  -2   -0.24    0.55
   6  12   2    0.60    0.59
   6  12   2    0.16    0.74
   6  12   3   -0.15    0.60
   6  12   3    0.80    0.84
   6  12   4    0.91    0.65
   6  12   4    1.13    0.91
  -6 -11   6    0.16    0.64
  -6 -11   5   -0.46    0.56
  -6 -11   4   -0.59    0.55
   6  11  -4    0.63    0.62
  -6 -11   3    0.03    0.51
   6  11  -3   -0.26    0.59
  -6 -11   2    1.77    0.74
   6  11  -2    1.88    0.83
  -6 -11   1    0.61    0.59
   6  11  -1    0.09    0.57
  -6 -11   0   -0.01    0.53
   6  11   0    0.66    0.70
  -6 -11  -1    0.62    0.54
   6  11   1    1.31    0.74
   6  11   1    0.20    0.50
  -6 -11  -2    2.09    0.69
   6  11   2    0.31    0.70
   6  11   2    0.59    0.54
   6  11   3   -0.09    0.52
   6  11   3    0.07    0.68
   6  11   4    0.17    0.74
   6  11   4    1.05    0.61
   6  11   5    1.35    0.89
   6  11   5    0.01    0.63
   6  11   6    0.45    0.81
   6  11   6   -0.59    0.67
  -6 -10   7    0.40    0.67
  -6 -10   6   -0.72    0.51
  -6 -10   5    0.27    0.57
   6  10  -5    0.04    0.56
  -6 -10   4    0.23    0.52
   6  10  -4    0.05    0.56
  -6 -10   3   -0.07    0.54
   6  10  -3   -0.41    0.50
  -6 -10   2   -0.18    0.44
   6  10  -2    0.21    0.55
  -6 -10   1   -0.64    0.40
   6  10  -1   -0.34    0.46
  -6 -10   0    1.15    0.57
   6  10   0    0.45    0.65
  -6 -10  -1    2.23    0.70
   6  10   1    3.79    0.64
   6  10   1    2.46    0.80
  -6 -10  -2   -0.20    0.43
   6  10   2    0.94    0.70
   6  10   2   -0.32    0.44
  -6 -10  -3    3.95    0.76
   6  10   3    4.31    0.81
   6  10   3    5.43    1.07
   6  10   4    0.35    0.69
   6  10   4    2.11    0.66
   6  10   5   -0.10    0.54
   6  10   5    0.14    0.67
   6  10   6    0.01    0.58
   6  10   6    1.32    0.79
   6  10   7    0.79    0.68
   6  10   7    1.31    0.81
  -6  -9   8    0.92    0.65
  -6  -9   7    0.18    0.56
  -6  -9   6   -0.05    0.55
  -6  -9   5    0.10    0.56
   6   9  -5    0.18    0.53
  -6  -9   4    1.72    0.64
   6   9  -4    0.57    0.54
  -6  -9   3   -0.11    0.49
   6   9  -3   -0.22    0.45
  -6  -9   2   10.47    1.19
   6   9  -2   11.12    1.32
  -6  -9   1    0.26    0.45
   6   9  -1    0.41    0.52
  -6  -9   0    0.96    0.51
   6   9   0    1.35    0.64
  -6  -9  -1    1.74    0.58
   6   9   1    1.89    0.52
   6   9   1    1.51    0.66
  -6  -9  -2    2.64    0.66
   6   9   2    4.20    0.70
   6   9   2    2.21    0.79
  -6  -9  -3    5.73    0.82
   6   9   3    5.65    1.10
   6   9   3    5.07    0.80
  -6  -9  -4    0.71    0.47
   6   9   4    0.87    0.55
   6   9   4    1.73    0.75
   6   9   5    0.55    0.64
   6   9   5    1.50    0.62
   6   9   6   -0.14    0.56
   6   9   6    0.22    0.51
   6   9   7    0.55    0.68
   6   9   7    0.57    0.68
   6   9   8    0.11    0.60
   6   9   8   -0.62    0.62
  -6  -8   9    0.07    0.58
  -6  -8   8    0.43    0.59
  -6  -8   7    0.95    0.59
  -6  -8   6    0.46    0.51
  -6  -8   5    0.81    0.58
   6   8  -5    0.38    0.47
  -6  -8   4   -0.49    0.46
   6   8  -4    0.10    0.43
  -6  -8   3    4.35    0.80
   6   8  -3    5.78    0.93
   6   8  -3    7.24    1.06
  -6  -8   2    0.29    0.45
   6   8  -2    0.56    0.51
   6   8  -2    1.49    0.59
  -6  -8   1   -0.18    0.44
   6   8  -1    1.56    0.62
   6   8  -1    0.49    0.48
  -6  -8   0    0.22    0.43
   6   8   0    0.24    0.50
  -6  -8  -1   -0.03    0.36
   6   8   1   -0.45    0.34
   6   8   1   -0.60    0.49
  -6  -8  -2   10.20    1.05
   6   8   2   11.24    0.88
   6   8   2    9.01    1.17
  -6  -8  -3    1.97    0.54
   6   8   3    1.88    0.72
   6   8   3    2.05    0.55
  -6  -8  -4    0.95    0.44
   6   8   4    0.10    0.49
   6   8   4   -0.16    0.55
   6   8   5   -0.29    0.52
   6   8   5    0.87    0.56
   6   8   6    0.07    0.54
   6   8   6    0.66    0.55
   6   8   7    1.69    0.70
   6   8   7    0.84    0.59
   6   8   8    0.74    0.65
   6   8   8    0.22    0.58
   6   8   9    0.01    0.60
   6   8   9    0.00    0.60
  -6  -7  10   -0.04    0.58
  -6  -7   9    0.50    0.55
  -6  -7   8    0.47    0.52
  -6  -7   7   -0.50    0.42
  -6  -7   6   -0.05    0.45
   6   7  -6    0.03    0.39
  -6  -7   5    0.89    0.56
   6   7  -5    0.95    0.47
  -6  -7   4    0.44    0.46
   6   7  -4    1.38    0.52
   6   7  -4    2.07    0.60
  -6  -7   3   -0.03    0.44
   6   7  -3   -0.05    0.44
   6   7  -3    0.40    0.43
  -6  -7   2    1.66    0.53
   6   7  -2    2.10    0.59
   6   7  -2    1.06    0.54
  -6  -7   1    0.69    0.45
   6   7  -1    0.78    0.50
   6   7  -1    0.03    0.43
  -6  -7   0    0.15    0.39
   6   7   0    0.25    0.42
   6   7   0    0.60    0.46
  -6  -7  -1    4.82    0.70
   6   7   1    6.47    0.93
   6   7   1    5.62    0.63
  -6  -7  -2   -0.53    0.29
   6   7   2   -0.16    0.30
   6   7   2   -0.17    0.37
  -6  -7  -3    1.45    0.46
   6   7   3    0.81    0.42
   6   7   3    0.94    0.54
  -6  -7  -4    3.45    0.57
   6   7   4    3.15    0.61
   6   7   4    4.00    0.79
  -6  -7  -5    4.54    0.59
   6   7   5    3.46    0.76
   6   7   5    3.56    0.67
   6   7   6   -0.28    0.43
   6   7   6   -0.35    0.46
   6   7   7   -0.28    0.45
   6   7   7   -0.43    0.46
   6   7   8   -0.37    0.50
   6   7   8    1.05    0.59
   6   7   9    0.81    0.61
   6   7   9   -0.92    0.46
   6   7  10   -0.14    0.57
   6   7  10    0.08    0.57
  -6  -6  10    0.78    0.54
  -6  -6   9    0.55    0.54
  -6  -6   8    0.51    0.49
  -6  -6   7    0.29    0.43
  -6  -6   6    0.63    0.49
   6   6  -6    0.86    0.42
  -6  -6   5    0.84    0.49
   6   6  -5    0.35    0.44
   6   6  -5    0.77    0.42
  -6  -6   4    0.09    0.40
   6   6  -4    0.03    0.34
   6   6  -4   -0.25    0.35
  -6  -6   3    3.30    0.63
   6   6  -3    2.74    0.60
   6   6  -3    3.84    0.66
  -6  -6   2    0.85    0.46
   6   6  -2    0.97    0.46
   6   6  -2    1.38    0.49
  -6  -6   1    2.12    0.51
   6   6  -1    1.77    0.57
   6   6  -1    2.73    0.60
  -6  -6   0    0.66    0.41
   6   6   0    0.60    0.41
   6   6   0    0.24    0.39
  -6  -6  -1    0.43    0.36
   6   6   1   -0.43    0.34
   6   6   1    0.27    0.41
   6   6   1   -0.63    0.23
  -6  -6  -2   -0.20    0.28
   6   6   2   -0.07    0.35
   6   6   2    0.09    0.32
  -6  -6  -3    1.45    0.40
   6   6   3    0.69    0.37
   6   6   3    1.29    0.51
  -6  -6  -4    2.50    0.45
   6   6   4    3.52    0.67
   6   6   4    1.70    0.49
  -6  -6  -5   -0.04    0.23
   6   6   5   -0.01    0.42
   6   6   5   -0.17    0.36
   6   6   6    0.09    0.43
   6   6   6    0.43    0.48
   6   6   7   -0.06    0.41
   6   6   7   -0.04    0.48
   6   6   8   -0.36    0.40
   6   6   8   -0.07    0.49
   6   6   9    0.83    0.55
   6   6   9   -0.19    0.47
   6   6  10    0.32    0.58
   6   6  10   -0.29    0.50
  -6  -5  11    2.10    0.65
  -6  -5  10    0.37    0.50
  -6  -5   9   -0.10    0.39
  -6  -5   8    0.53    0.46
  -6  -5   7    0.21    0.43
  -6  -5   6    0.16    0.41
   6   5  -6   -0.06    0.33
   6   5  -6    0.20    0.31
  -6  -5   5    0.23    0.40
   6   5  -5    0.04    0.30
   6   5  -5    0.06    0.34
  -6  -5   4    7.13    0.81
   6   5  -4    6.21    0.76
   6   5  -4    6.95    0.79
  -6  -5   3    0.67    0.41
   6   5  -3    1.12    0.43
   6   5  -3    0.55    0.38
  -6  -5   2   10.36    0.95
   6   5  -2    8.80    0.90
   6   5  -2   10.94    0.90
  -6  -5   1   23.94    1.35
   6   5  -1   23.80    1.41
   6   5  -1   23.97    1.40
  -6  -5   0   13.62    0.97
   6   5   0   15.36    1.07
  -6  -5  -1   41.38    1.88
   6   5   1   39.63    1.73
   6   5   1   36.84    1.91
  -6  -5  -2    0.60    0.32
   6   5   2   -0.26    0.25
   6   5   2    0.15    0.40
  -6  -5  -3    5.32    0.61
   6   5   3    5.15    0.60
   6   5   3    4.51    0.66
  -6  -5  -4    6.23    0.62
   6   5   4    5.79    0.77
   6   5   4    6.11    0.70
  -6  -5  -5    7.17    0.53
   6   5   5    7.11    0.79
   6   5   5    7.02    0.81
   6   5   6    9.25    0.96
   6   5   6    8.20    0.91
   6   5   6   11.26    1.00
   6   5   7   -0.05    0.45
   6   5   7    0.33    0.41
   6   5   8    1.67    0.55
   6   5   8    1.85    0.60
   6   5   9    3.55    0.80
   6   5   9    3.53    0.66
   6   5  10    1.18    0.54
   6   5  10    1.90    0.74
   6   5  11    1.14    0.67
  -6  -4  11    0.89    0.54
  -6  -4  10    0.23    0.44
  -6  -4   9    0.08    0.39
  -6  -4   8   20.06    1.29
  -6  -4   7    1.12    0.49
   6   4  -7    0.42    0.39
  -6  -4   6   55.38    2.46
  -6  -4   6   55.08    2.51
   6   4  -6   54.16    2.20
  -6  -4   5    0.68    0.39
   6   4  -5    1.14    0.35
   6   4  -5    0.51    0.34
  -6  -4   4   11.33    0.88
   6   4  -4   10.99    0.82
   6   4  -4   11.05    0.84
  -6  -4   3    2.18    0.47
   6   4  -3    2.30    0.47
  -6  -4   2  114.18    4.37
   6   4  -2  113.22    4.41
  -6  -4   1    0.37    0.32
   6   4  -1    0.24    0.34
  -6  -4   0    7.71    0.74
   6   4   0    6.96    0.74
  -6  -4  -1   28.03    1.42
   6   4   1   30.51    1.34
   6   4   1   28.73    1.48
  -6  -4  -2    5.31    0.59
   6   4   2    5.94    0.57
   6   4   2    7.12    0.74
   6   4   2    7.20    0.72
  -6  -4  -3    1.52    0.35
   6   4   3    1.02    0.34
   6   4   3    1.08    0.37
   6   4   3    0.53    0.34
  -6  -4  -4    7.65    0.56
   6   4   4    8.69    0.78
   6   4   4    8.61    0.72
   6   4   4    7.43    0.76
  -6  -4  -5   11.97    0.62
  -6  -4  -5   12.76    0.64
   6   4   5   11.86    0.87
   6   4   5   13.91    0.92
   6   4   5   13.57    0.97
   6   4   6    0.52    0.42
   6   4   6    0.53    0.32
   6   4   6    0.17    0.35
   6   4   7    0.19    0.44
   6   4   7   -0.14    0.32
   6   4   8    6.09    0.87
   6   4   8    5.56    0.69
   6   4   9    0.04    0.49
   6   4   9    0.10    0.38
   6   4  10    0.40    0.44
   6   4  10    0.13    0.55
   6   4  11    0.85    0.65
  -6  -3  11    0.26    0.42
  -6  -3  10    0.31    0.41
  -6  -3   9    0.84    0.40
  -6  -3   8    4.33    0.65
   6   3  -8    3.47    0.54
  -6  -3   7    2.54    0.51
  -6  -3   7    3.08    0.56
   6   3  -7    2.38    0.47
  -6  -3   6    4.84    0.63
  -6  -3   6    3.87    0.57
   6   3  -6    4.32    0.56
  -6  -3   5    0.29    0.29
  -6  -3   5    0.78    0.35
   6   3  -5    0.03    0.17
   6   3  -5    0.20    0.24
  -6  -3   4    6.51    0.68
  -6  -3   4    7.37    0.73
   6   3  -4    6.84    0.63
  -6  -3   3   61.00    2.43
  -6  -3   3   54.04    2.35
   6   3  -3   54.78    2.35
  -6  -3   2   12.24    0.83
  -6  -3   2   14.24    0.90
   6   3  -2   12.26    0.83
  -6  -3   1   45.65    1.95
  -6  -3   1   43.74    1.93
  -6  -3   1   44.80    1.78
   6   3  -1   42.60    1.94
  -6  -3   0    1.03    0.35
  -6  -3   0    1.80    0.36
  -6  -3   0    2.51    0.36
   6   3   0    2.05    0.41
   6   3   0    2.21    0.43
  -6  -3  -1   11.55    0.76
  -6  -3  -1   12.38    0.75
   6   3   1   11.48    0.69
   6   3   1   10.89    0.77
   6   3   1   12.17    0.79
  -6  -3  -2  142.20    5.20
   6   3   2  146.09    5.27
   6   3   2  140.07    5.23
   6   3   2  144.15    5.20
  -6  -3  -3    2.44    0.38
   6   3   3    3.17    0.46
   6   3   3    3.11    0.45
   6   3   3    2.43    0.40
  -6  -3  -4    6.84    0.48
  -6  -3  -4    7.04    0.48
   6   3   4    5.80    0.60
   6   3   4    7.07    0.67
   6   3   4    5.39    0.60
   6   3   5    6.61    0.68
   6   3   5    6.23    0.63
   6   3   5    6.17    0.64
   6   3   6   15.52    0.96
   6   3   6   18.33    1.15
   6   3   6   16.65    0.99
   6   3   7   16.04    1.15
   6   3   7   14.99    0.97
   6   3   7   14.55    0.96
   6   3   8    0.02    0.41
   6   3   8    0.10    0.33
   6   3   9   -0.75    0.43
   6   3   9    0.37    0.35
   6   3  10    0.58    0.55
   6   3  10    0.56    0.39
   6   3  11   -0.47    0.53
  -6  -2  10    0.76    0.41
  -6  -2   9    1.64    0.44
   6   2  -9    1.72    0.34
  -6  -2   8    4.73    0.59
   6   2  -8    4.56    0.51
  -6  -2   7    2.02    0.41
  -6  -2   7    1.89    0.41
   6   2  -7    1.76    0.37
  -6  -2   6    1.94    0.39
  -6  -2   6    1.67    0.38
   6   2  -6    1.42    0.35
  -6  -2   5    2.68    0.44
  -6  -2   5    3.50    0.48
   6   2  -5    3.50    0.30
  -6  -2   4    4.36    0.51
  -6  -2   4    2.77    0.45
   6   2  -4    3.49    0.41
   6   2  -4    3.74    0.41
  -6  -2   3    7.26    0.59
  -6  -2   3    6.32    0.61
   6   2  -3    6.97    0.56
   6   2  -3    7.01    0.55
  -6  -2   2   34.39    1.50
  -6  -2   2   32.89    1.49
   6   2  -2   31.28    1.45
   6   2  -2   32.68    1.47
  -6  -2   1    6.36    0.57
  -6  -2   1    5.57    0.56
   6   2  -1    6.80    0.61
   6   2  -1    5.45    0.55
  -6  -2   0   67.58    2.59
  -6  -2   0   66.79    2.51
  -6  -2   0   62.93    2.59
   6   2   0   66.71    2.61
   6   2   0   69.06    2.64
  -6  -2  -1    6.70    0.53
  -6  -2  -1    7.15    0.57
  -6  -2  -1    7.23    0.56
   6   2   1    7.17    0.50
   6   2   1    7.52    0.58
   6   2   1    5.20    0.53
  -6  -2  -2    6.03    0.56
  -6  -2  -2    8.36    0.54
  -6  -2  -2    7.25    0.58
   6   2   2    7.01    0.54
   6   2   2    7.93    0.59
   6   2   2    6.37    0.51
  -6  -2  -3   72.07    2.80
  -6  -2  -3   77.17    2.79
   6   2   3   73.84    2.87
   6   2   3   75.60    2.90
   6   2   3   74.89    2.86
  -6  -2  -4    1.95    0.26
  -6  -2  -4    2.41    0.29
   6   2   4    2.27    0.38
   6   2   4    1.55    0.34
   6   2   4    1.11    0.30
   6   2   5    1.99    0.38
   6   2   5    2.05    0.38
   6   2   5    2.82    0.45
   6   2   6    0.43    0.24
   6   2   6   -0.83    0.30
   6   2   6   -0.36    0.24
   6   2   7   35.82    1.77
   6   2   7   36.04    1.62
   6   2   7   33.20    1.57
   6   2   8    2.10    0.57
   6   2   8    2.29    0.45
   6   2   9    0.35    0.34
   6   2   9    0.67    0.52
   6   2  10    0.28    0.34
   6   2  10   -0.11    0.46
   6   2  11    3.98    0.81
  -6  -1  10    0.07    0.34
  -6  -1   9    0.12    0.31
  -6  -1   8    1.17    0.36
   6   1  -8    0.97    0.26
  -6  -1   7    2.66    0.40
  -6  -1   7    2.99    0.44
   6   1  -7    2.42    0.37
  -6  -1   6    0.92    0.30
  -6  -1   6    0.65    0.25
  -6  -1   5    0.37    0.25
  -6  -1   5    0.33    0.22
  -6  -1   4    0.94    0.30
  -6  -1   4    1.30    0.29
   6   1  -4    1.36    0.22
   6   1  -4    1.33    0.23
  -6  -1   3   13.33    0.81
  -6  -1   3   14.57    0.79
   6   1  -3   13.85    0.74
   6   1  -3   12.98    0.75
  -6  -1   2   21.11    1.06
  -6  -1   2   20.69    1.02
   6   1  -2   21.82    1.04
   6   1  -2   21.19    1.02
  -6  -1   1    2.04    0.33
  -6  -1   1    2.04    0.35
   6   1  -1    2.02    0.34
   6   1  -1    2.03    0.33
  -6  -1   0   86.52    3.18
  -6  -1   0   80.91    3.20
   6   1   0   87.79    3.19
   6   1   0   87.45    3.23
  -6  -1  -1    0.07    0.18
  -6  -1  -1    0.23    0.25
  -6  -1  -1    0.22    0.18
   6   1   1    0.48    0.25
   6   1   1   -0.05    0.20
  -6  -1  -2   10.47    0.64
  -6  -1  -2   11.17    0.61
  -6  -1  -2    9.95    0.61
   6   1   2    9.89    0.60
   6   1   2    8.99    0.61
   6   1   2   10.00    0.68
  -6  -1  -3   23.76    1.03
  -6  -1  -3   23.95    1.12
  -6  -1  -3   23.48    1.06
   6   1   3   21.33    1.06
   6   1   3   23.78    1.09
   6   1   3   25.50    1.17
  -6  -1  -4    4.38    0.34
  -6  -1  -4    3.73    0.32
   6   1   4    4.61    0.49
   6   1   4    3.91    0.44
   6   1   4    4.20    0.46
   6   1   5    4.95    0.48
   6   1   5    4.80    0.51
   6   1   5    5.27    0.53
   6   1   6    0.68    0.27
   6   1   6    0.18    0.22
   6   1   6    0.49    0.31
   6   1   7    8.99    0.83
   6   1   7    6.94    0.63
   6   1   7    8.17    0.66
   6   1   8    5.29    0.73
   6   1   8    4.42    0.54
   6   1   9    1.98    0.42
   6   1   9    2.40    0.58
   6   1  10    0.35    0.45
   6   1  10    0.12    0.32
   6   1  11    0.57    0.50
  -6   0  10    0.41    0.32
  -6   0   9    0.18    0.27
  -6   0   8    7.01    0.63
  -6   0   7   -0.05    0.21
  -6   0   7   -0.25    0.22
  -6   0   6    3.84    0.45
  -6   0   6    4.25    0.44
  -6   0   5   -0.03    0.17
  -6   0   5   -0.01    0.22
  -6   0   4   15.28    0.86
  -6   0   4   17.01    0.84
   6   0  -4   16.70    0.65
  -6   0   3   -0.16    0.15
  -6   0   3    0.04    0.22
   6   0  -3    0.08    0.17
   6   0  -3    0.02    0.19
  -6   0   2    0.41    0.25
  -6   0   2    0.76    0.24
   6   0  -2    0.31    0.20
   6   0  -2    0.63    0.25
   6   0  -2    0.75    0.26
  -6   0   1    0.10    0.23
  -6   0   1   -0.30    0.15
   6   0  -1   -0.13    0.20
   6   0  -1    0.00    0.19
  -6   0   0   11.33    0.69
  -6   0   0   11.64    0.66
   6   0   0   11.08    0.66
   6   0   0   10.07    0.68
  -6   0  -1   -0.13    0.16
  -6   0  -1   -0.22    0.19
   6   0   1    0.09    0.22
   6   0   1    0.29    0.23
  -6   0  -2   20.94    0.97
  -6   0  -2   19.94    1.01
  -6   0  -2   24.45    0.96
   6   0   2   19.66    0.99
   6   0   2   20.47    1.04
  -6   0  -3   -0.01    0.19
  -6   0  -3   -0.19    0.19
  -6   0  -3    0.21    0.17
   6   0   3    0.07    0.18
   6   0   3    0.32    0.21
   6   0   3    0.01    0.21
  -6   0  -4    0.20    0.17
  -6   0  -4    0.12    0.15
  -6   0  -4    0.22    0.25
   6   0   4   -0.25    0.20
   6   0   4   -0.15    0.20
   6   0   4    0.10    0.22
   6   0   5   -0.25    0.19
   6   0   5   -0.41    0.17
   6   0   5   -0.31    0.22
   6   0   6    8.10    0.68
   6   0   6    8.26    0.60
   6   0   6    7.92    0.65
   6   0   7   -0.74    0.32
   6   0   7    0.19    0.26
   6   0   7    0.25    0.27
   6   0   8    5.75    0.48
   6   0   8    4.52    0.55
   6   0   8    4.08    0.61
   6   0   9   -0.26    0.37
   6   0   9    0.17    0.31
   6   0  10   -0.15    0.30
   6   0  10    0.62    0.46
   6   0  11    0.23    0.47
  -6   1   9    0.49    0.28
  -6   1   8    1.03    0.32
  -6   1   7    3.12    0.43
  -6   1   7    2.71    0.35
  -6   1   6    1.25    0.26
  -6   1   6    0.33    0.26
  -6   1   5    0.64    0.26
  -6   1   5    0.62    0.20
  -6   1   5    0.39    0.25
  -6   1   4    1.48    0.26
  -6   1   4    0.90    0.30
  -6   1   4    1.27    0.31
  -6   1   3   14.58    0.74
  -6   1   3   13.21    0.79
  -6   1   3   13.14    0.80
   6  -1  -3   13.17    0.66
   6  -1  -3   13.23    0.71
  -6   1   2   21.96    0.98
  -6   1   2   21.72    1.05
  -6   1   2   19.77    1.03
   6  -1  -2   19.58    0.94
   6  -1  -2   20.74    1.01
  -6   1   1    2.19    0.38
  -6   1   1    2.49    0.34
   6  -1  -1    2.81    0.34
   6  -1  -1    2.22    0.38
  -6   1   0   88.40    3.27
  -6   1   0   85.59    3.35
   6  -1   0   93.96    3.39
   6  -1   0   88.35    3.28
  -6   1  -1    0.20    0.18
  -6   1  -1   -0.13    0.23
   6  -1   1    0.47    0.27
   6  -1   1    0.18    0.22
   6  -1   1   -0.15    0.24
  -6   1  -2    9.18    0.63
  -6   1  -2    9.62    0.52
  -6   1  -2   10.50    0.62
   6  -1   2    8.94    0.69
   6  -1   2   10.14    0.64
  -6   1  -3   24.53    1.10
  -6   1  -3   23.79    1.13
  -6   1  -3   24.89    1.06
   6  -1   3   24.42    1.15
   6  -1   3   24.98    1.23
  -6   1  -4    3.54    0.38
   6  -1   4    3.22    0.42
   6  -1   4    3.94    0.36
   6  -1   4    3.78    0.50
  -6   1  -5    4.90    0.33
   6  -1   5    5.35    0.59
   6  -1   5    4.84    0.44
   6  -1   5    5.00    0.51
   6  -1   6    0.26    0.26
   6  -1   6    0.53    0.27
   6  -1   6   -0.03    0.26
   6  -1   6    0.37    0.29
   6  -1   7    8.37    0.69
   6  -1   7    9.89    0.87
   6  -1   7    7.60    0.68
   6  -1   7    8.31    0.67
   6  -1   8    5.25    0.61
   6  -1   8    4.97    0.52
   6  -1   8    5.09    0.61
   6  -1   9    1.98    0.49
   6  -1   9    1.53    0.43
   6  -1  10    0.45    0.42
   6  -1  10   -0.04    0.34
   6  -1  11    0.12    0.38
  -6   2   9    1.14    0.35
  -6   2   8    7.24    0.64
  -6   2   8    5.10    0.58
  -6   2   7    1.60    0.30
  -6   2   7    1.38    0.38
   6  -2  -7    1.51    0.29
  -6   2   6    1.66    0.29
  -6   2   6    2.24    0.40
  -6   2   5    3.24    0.38
  -6   2   5    3.69    0.48
  -6   2   4    4.19    0.51
  -6   2   4    4.00    0.41
   6  -2  -4    3.66    0.26
  -6   2   3    5.99    0.48
  -6   2   3    6.93    0.64
   6  -2  -3    5.65    0.44
   6  -2  -3    7.11    0.52
  -6   2   2   34.03    1.45
  -6   2   2   33.32    1.55
   6  -2  -2   35.30    1.44
   6  -2  -2   33.89    1.52
  -6   2   1    6.19    0.49
  -6   2   1    5.10    0.59
   6  -2  -1    6.88    0.63
   6  -2  -1    5.66    0.47
  -6   2   0   69.51    2.61
  -6   2   0   66.91    2.71
   6  -2   0   64.84    2.59
   6  -2   0   70.09    2.72
  -6   2  -1    7.24    0.67
  -6   2  -1    7.72    0.55
  -6   2  -1    6.37    0.63
   6  -2   1    6.51    0.54
   6  -2   1    8.86    0.75
  -6   2  -2    6.59    0.55
  -6   2  -2    6.82    0.66
  -6   2  -2    6.73    0.40
   6  -2   2    8.18    0.74
   6  -2   2    6.91    0.55
  -6   2  -3   75.57    2.71
  -6   2  -3   75.82    2.93
  -6   2  -3   74.59    2.85
   6  -2   3   75.93    3.01
   6  -2   3   73.44    2.90
  -6   2  -4    1.76    0.34
  -6   2  -4    1.73    0.25
   6  -2   4    1.20    0.33
   6  -2   4    1.97    0.44
  -6   2  -5    2.70    0.33
  -6   2  -5    2.41    0.33
   6  -2   5    1.78    0.27
   6  -2   5    2.58    0.43
   6  -2   5    3.21    0.52
   6  -2   6   -0.29    0.28
   6  -2   6   -0.26    0.23
   6  -2   6    0.52    0.31
   6  -2   6    0.05    0.31
   6  -2   7   36.67    1.71
   6  -2   7   38.52    1.75
   6  -2   7   36.32    1.86
   6  -2   7   38.46    1.62
   6  -2   8    2.17    0.49
   6  -2   8    2.37    0.51
   6  -2   8    3.21    0.49
   6  -2   9    0.60    0.37
   6  -2   9   -0.03    0.34
   6  -2  10   -0.20    0.34
   6  -2  11    5.67    0.75
  -6   3   9    0.69    0.36
  -6   3   8    4.63    0.62
  -6   3   7    3.23    0.44
  -6   3   7    2.97    0.52
   6  -3  -7    2.28    0.37
  -6   3   6    3.13    0.53
  -6   3   6    4.46    0.48
   6  -3  -6    3.48    0.45
  -6   3   5    0.29    0.22
  -6   3   5    0.14    0.32
  -6   3   4    6.70    0.69
  -6   3   4    6.63    0.58
   6  -3  -4    6.28    0.40
   6  -3  -4    6.06    0.46
  -6   3   3   57.47    2.25
  -6   3   3   54.82    2.37
   6  -3  -3   55.74    2.26
   6  -3  -3   56.03    2.17
  -6   3   2   12.27    0.90
  -6   3   2   13.79    0.79
   6  -3  -2   12.93    0.76
   6  -3  -2   13.29    0.86
  -6   3   1   45.72    1.88
  -6   3   1   42.67    1.97
   6  -3  -1   43.04    1.84
   6  -3  -1   44.91    1.97
  -6   3   0    1.96    0.35
  -6   3   0    1.84    0.43
   6  -3   0    1.73    0.40
   6  -3   0    2.90    0.42
  -6   3  -1   11.45    0.82
   6  -3   1   10.91    0.74
   6  -3   1   11.12    0.87
  -6   3  -2  144.18    5.46
   6  -3   2  148.84    5.53
   6  -3   2  149.14    5.40
  -6   3  -3    2.95    0.23
  -6   3  -3    3.07    0.51
   6  -3   3    2.75    0.45
   6  -3   3    3.26    0.54
  -6   3  -4    6.84    0.67
   6  -3   4    7.54    0.80
   6  -3   4    6.26    0.66
  -6   3  -5    7.37    0.65
   6  -3   5    6.37    0.69
   6  -3   5    6.10    0.68
   6  -3   5    7.55    0.83
  -6   3  -6   16.85    0.86
   6  -3   6   18.43    1.10
   6  -3   6   19.63    0.82
   6  -3   6   15.86    1.08
   6  -3   6   17.08    1.18
   6  -3   7   15.67    1.04
   6  -3   7   15.17    1.05
   6  -3   7   14.21    1.11
   6  -3   7   16.36    0.81
   6  -3   8   -0.20    0.36
   6  -3   8   -0.16    0.26
   6  -3   9   -0.33    0.36
   6  -3  10    0.38    0.42
   6  -3  11   -0.05    0.42
  -6   4  11    0.56    0.75
  -6   4   9   -0.20    0.39
  -6   4   8   20.30    1.26
   6  -4  -8   20.85    0.99
  -6   4   7   -0.61    0.40
   6  -4  -7    0.19    0.34
  -6   4   6   48.92    2.27
  -6   4   6   51.48    2.14
   6  -4  -6   50.39    2.13
  -6   4   5    0.34    0.27
  -6   4   5    0.44    0.39
   6  -4  -5    1.11    0.38
  -6   4   4   10.56    0.75
  -6   4   4    7.62    0.84
   6  -4  -4    9.50    0.79
   6  -4  -4   11.05    0.61
  -6   4   3    2.37    0.56
  -6   4   3    2.45    0.44
   6  -4  -3    2.33    0.38
   6  -4  -3    2.70    0.49
  -6   4   2  113.51    4.37
  -6   4   2  114.48    4.21
   6  -4  -2  106.72    4.13
  -6   4   1    0.96    0.41
   6  -4  -1    1.10    0.34
  -6   4   0    7.85    0.82
   6  -4   0    7.42    0.71
  -6   4  -1   27.58    1.52
   6  -4   1   29.96    1.45
  -6   4  -2    5.93    0.71
   6  -4   2    4.39    0.58
   6  -4   2    7.11    0.77
  -6   4  -3    2.09    0.46
   6  -4   3    1.14    0.41
   6  -4   3    1.95    0.46
  -6   4  -4    7.95    0.81
  -6   4  -4    7.91    0.79
   6  -4   4    7.85    0.77
   6  -4   4    7.94    0.79
  -6   4  -5   13.11    0.91
   6  -4   5   13.05    0.97
   6  -4   5   12.76    0.95
  -6   4  -6    0.39    0.28
   6  -4   6    0.48    0.41
   6  -4   6   -0.02    0.36
   6  -4   7   -0.02    0.39
   6  -4   7   -0.25    0.37
   6  -4   8    4.35    0.70
   6  -4   9    0.05    0.44
   6  -4  10    0.06    0.44
   6  -4  11    0.69    0.52
  -6   5  11    1.50    0.79
  -6   5  10   -0.30    0.47
  -6   5  10   -0.59    0.58
  -6   5   9    0.13    0.43
  -6   5   8    0.59    0.47
   6  -5  -8    0.15    0.30
  -6   5   7    0.21    0.42
   6  -5  -7    0.12    0.34
  -6   5   6    0.16    0.29
  -6   5   6    1.21    0.49
   6  -5  -6    0.12    0.34
  -6   5   5   -0.24    0.37
  -6   5   5    0.23    0.27
   6  -5  -5    0.14    0.12
   6  -5  -5    0.12    0.35
  -6   5   4    5.77    0.80
  -6   5   4    8.07    0.76
   6  -5  -4    6.99    0.77
   6  -5  -4    7.53    0.58
  -6   5   3    0.84    0.43
   6  -5  -3    0.86    0.40
   6  -5  -3    0.65    0.29
  -6   5   2    8.67    0.97
   6  -5  -2   11.59    0.80
   6  -5  -2   11.08    0.97
  -6   5   1   24.17    1.49
   6  -5  -1   23.44    1.29
   6  -5  -1   24.12    1.37
  -6   5   0   13.67    1.09
   6  -5   0   15.05    0.99
   6  -5   0   17.08    1.12
  -6   5  -1   35.43    1.91
   6  -5   1   39.07    1.91
   6  -5   1   39.67    1.87
  -6   5  -2   -0.48    0.30
   6  -5   2   -0.07    0.37
   6  -5   2    0.03    0.31
  -6   5  -3    5.43    0.74
   6  -5   3    5.56    0.75
   6  -5   3    4.65    0.65
  -6   5  -4    6.73    0.80
   6  -5   4    6.97    0.83
   6  -5   4    6.10    0.74
  -6   5  -5    7.61    0.85
   6  -5   5    7.07    0.83
   6  -5   5    8.43    0.90
  -6   5  -6   10.59    0.86
   6  -5   6   10.73    1.04
   6  -5   6    8.73    0.95
   6  -5   7    0.58    0.45
   6  -5   8    1.04    0.53
   6  -5   9    3.70    0.72
   6  -5  10    2.14    0.66
   6  -5  11    0.02    0.54
  -6   6  10   -0.90    0.55
  -6   6  10    0.19    0.53
  -6   6   9   -0.53    0.54
  -6   6   9    0.78    0.55
  -6   6   8    1.01    0.54
  -6   6   7    0.44    0.48
   6  -6  -7   -0.29    0.31
  -6   6   6    0.76    0.50
   6  -6  -6    0.12    0.39
  -6   6   5    0.49    0.48
   6  -6  -5    0.90    0.44
   6  -6  -5    0.51    0.25
  -6   6   4    0.45    0.50
   6  -6  -4   -0.20    0.34
   6  -6  -4    0.14    0.26
  -6   6   3    1.95    0.62
   6  -6  -3    3.33    0.51
   6  -6  -3    3.65    0.65
  -6   6   2    0.28    0.45
   6  -6  -2    1.71    0.43
   6  -6  -2    1.46    0.52
  -6   6   1    3.10    0.70
   6  -6  -1    3.17    0.61
   6  -6  -1    2.28    0.50
  -6   6   0    0.76    0.49
   6  -6   0    0.34    0.39
   6  -6   0    1.09    0.49
  -6   6  -1    0.15    0.21
  -6   6  -1    0.25    0.41
   6  -6   1    0.41    0.40
   6  -6   1   -0.38    0.30
  -6   6  -2   -0.47    0.29
  -6   6  -2    0.11    0.14
   6  -6   2    0.12    0.34
   6  -6   2    0.07    0.37
  -6   6  -3    1.42    0.53
   6  -6   3    1.31    0.47
   6  -6   3    0.67    0.43
  -6   6  -4    2.07    0.55
   6  -6   4    2.61    0.61
   6  -6   4    3.51    0.68
  -6   6  -5   -0.02    0.37
  -6   6  -5    0.11    0.38
   6  -6   5   -0.15    0.41
   6  -6   5    0.01    0.43
  -6   6  -6   -0.39    0.34
   6  -6   6    0.58    0.47
   6  -6   6   -0.02    0.48
   6  -6   7    0.18    0.45
   6  -6   8    0.14    0.44
   6  -6   9    0.15    0.50
   6  -6  10   -0.35    0.48
  -6   7  10   -0.14    0.63
  -6   7   9    0.35    0.66
  -6   7   9    0.36    0.57
  -6   7   8    0.50    0.57
  -6   7   8    0.23    0.56
  -6   7   7   -0.64    0.45
  -6   7   7   -0.28    0.56
   6  -7  -7   -0.38    0.36
  -6   7   6   -0.02    0.50
  -6   7   6   -0.29    0.47
   6  -7  -6    0.18    0.42
  -6   7   5    1.42    0.65
   6  -7  -5    1.21    0.52
  -6   7   4    0.24    0.52
   6  -7  -4    0.99    0.36
   6  -7  -4    0.57    0.45
  -6   7   3    0.35    0.55
   6  -7  -3   -0.16    0.33
   6  -7  -3    0.22    0.43
  -6   7   2    1.75    0.63
   6  -7  -2    1.67    0.48
   6  -7  -2    1.31    0.54
  -6   7   1    0.46    0.51
  -6   7   1    1.02    0.40
   6  -7  -1    1.14    0.49
   6  -7  -1    0.96    0.46
  -6   7   0    0.17    0.48
  -6   7   0    0.59    0.30
   6  -7   0    0.51    0.44
   6  -7   0    0.16    0.42
  -6   7  -1    5.31    0.48
  -6   7  -1    6.55    0.96
   6  -7   1    3.86    0.75
   6  -7   1    4.98    0.74
  -6   7  -2    0.03    0.39
  -6   7  -2    0.06    0.17
   6  -7   2   -0.28    0.37
   6  -7   2    0.02    0.40
  -6   7  -3    1.75    0.58
   6  -7   3    0.82    0.47
   6  -7   3    1.14    0.54
  -6   7  -4    2.60    0.66
   6  -7   4    2.91    0.65
   6  -7   4    4.18    0.77
  -6   7  -5    4.71    0.79
   6  -7   5    4.76    0.79
   6  -7   5    4.66    0.83
  -6   7  -6   -0.41    0.34
  -6   7  -6    0.31    0.44
   6  -7   6    0.08    0.48
   6  -7   7   -0.22    0.45
   6  -7   8   -0.31    0.47
   6  -7   9   -0.17    0.50
   6  -7  10    0.47    0.63
  -6   8   9   -0.21    0.64
  -6   8   9   -0.30    0.65
  -6   8   8   -0.28    0.58
  -6   8   8   -0.49    0.56
  -6   8   7    0.10    0.60
  -6   8   7    0.25    0.59
   6  -8  -7    1.14    0.55
  -6   8   6   -0.52    0.50
  -6   8   6   -0.53    0.52
   6  -8  -6   -0.28    0.40
  -6   8   5    0.30    0.50
  -6   8   5   -0.18    0.52
   6  -8  -5    0.99    0.51
  -6   8   4    0.72    0.64
  -6   8   4   -0.26    0.39
   6  -8  -4    0.07    0.33
   6  -8  -4    0.61    0.49
  -6   8   3    7.19    0.85
  -6   8   3    4.96    0.97
   6  -8  -3    6.48    0.79
   6  -8  -3    6.40    0.98
  -6   8   2    1.17    0.61
  -6   8   2    0.55    0.42
   6  -8  -2    0.77    0.46
   6  -8  -2    0.18    0.46
  -6   8   1    1.28    0.43
  -6   8   1    2.26    0.75
   6  -8  -1    2.02    0.64
   6  -8  -1    0.42    0.46
  -6   8   0    0.14    0.53
  -6   8   0   -0.11    0.29
   6  -8   0    0.20    0.46
   6  -8   0    0.19    0.44
  -6   8  -1   -0.22    0.22
  -6   8  -1   -0.05    0.53
   6  -8   1    0.40    0.51
   6  -8   1   -0.88    0.42
  -6   8  -2   11.52    0.60
  -6   8  -2    9.92    1.24
   6  -8   2    9.74    1.14
   6  -8   2    9.39    1.13
  -6   8  -3    3.62    0.80
   6  -8   3    2.26    0.63
   6  -8   3    1.80    0.62
  -6   8  -4    0.28    0.52
   6  -8   4    0.65    0.58
   6  -8   4    1.14    0.56
  -6   8  -5   -0.23    0.41
   6  -8   5    0.61    0.58
  -6   8  -6    0.95    0.53
   6  -8   6    1.07    0.60
   6  -8   7    1.67    0.68
   6  -8   8    0.74    0.59
   6  -8   9    0.05    0.58
  -6   9   8   -0.45    0.64
  -6   9   8    0.25    0.67
  -6   9   7   -0.18    0.61
  -6   9   7   -0.21    0.64
  -6   9   6    0.75    0.69
  -6   9   6    1.09    0.65
   6  -9  -6    0.34    0.55
  -6   9   5    0.28    0.59
  -6   9   5   -0.60    0.54
   6  -9  -5   -0.17    0.46
  -6   9   4    2.26    0.67
  -6   9   4    0.93    0.69
   6  -9  -4    0.54    0.43
   6  -9  -4    0.87    0.60
  -6   9   3    0.62    0.49
  -6   9   3   -0.88    0.49
   6  -9  -3   -0.39    0.47
   6  -9  -3   -0.59    0.35
  -6   9   2   12.08    1.48
  -6   9   2   17.39    1.14
   6  -9  -2   12.11    1.33
   6  -9  -2   11.33    1.19
  -6   9   1   -0.33    0.51
  -6   9   1    0.02    0.38
   6  -9  -1    0.15    0.57
   6  -9  -1   -0.16    0.41
  -6   9   0    0.78    0.37
  -6   9   0    0.80    0.65
   6  -9   0    0.13    0.49
   6  -9   0    0.87    0.63
  -6   9  -1    0.28    0.60
  -6   9  -1    2.60    0.40
   6  -9   1    0.94    0.56
   6  -9   1    1.27    0.65
  -6   9  -2    2.49    0.83
   6  -9   2    2.72    0.72
   6  -9   2    3.91    0.86
  -6   9  -3    5.21    0.95
   6  -9   3    5.70    1.00
   6  -9   3    4.68    0.86
  -6   9  -4   -0.39    0.52
   6  -9   4    0.66    0.54
   6  -9   4    1.62    0.66
  -6   9  -5   -0.35    0.44
   6  -9   5    0.26    0.52
   6  -9   6    0.02    0.56
   6  -9   7    1.42    0.73
   6  -9   8   -0.91    0.53
  -6  10   7    1.34    0.72
  -6  10   7    1.36    0.82
  -6  10   6   -0.27    0.68
  -6  10   6   -0.16    0.64
  -6  10   5   -0.07    0.57
  -6  10   5   -0.04    0.70
   6 -10  -5    0.44    0.59
  -6  10   4    0.59    0.59
  -6  10   4   -0.21    0.68
   6 -10  -4   -0.33    0.51
  -6  10   3    0.12    0.51
  -6  10   3   -0.09    0.66
   6 -10  -3    0.18    0.44
   6 -10  -3    0.91    0.69
  -6  10   2   -0.16    0.46
  -6  10   2   -0.39    0.65
   6 -10  -2    0.55    0.54
   6 -10  -2    2.01    0.77
  -6  10   1    0.18    0.41
  -6  10   1    0.40    0.65
   6 -10  -1    0.15    0.56
   6 -10  -1    0.39    0.55
  -6  10   0    0.58    0.39
  -6  10   0    0.20    0.58
   6 -10   0    1.08    0.57
   6 -10   0    1.05    0.69
  -6  10  -1    4.17    1.02
   6 -10   1    4.41    0.94
   6 -10   1    3.54    0.82
  -6  10  -2    0.45    0.63
   6 -10   2   -0.43    0.53
   6 -10   2    0.50    0.59
  -6  10  -3    5.49    1.05
   6 -10   3    6.52    1.08
   6 -10   3    7.74    1.21
  -6  10  -4    1.33    0.73
   6 -10   4    1.10    0.65
  -6  10  -5   -0.13    0.55
   6 -10   5    0.22    0.55
   6 -10   6    1.24    0.72
   6 -10   7    1.89    0.78
  -6  11   6    0.21    0.71
  -6  11   6    1.57    0.89
  -6  11   5    1.05    0.87
  -6  11   5    0.20    0.66
  -6  11   4    0.47    0.76
  -6  11   4    0.17    0.58
   6 -11  -4    0.65    0.61
  -6  11   3    0.75    0.81
  -6  11   3    1.04    0.60
   6 -11  -3    1.76    0.78
  -6  11   2    2.70    0.65
  -6  11   2    5.76    1.22
   6 -11  -2    3.31    0.78
   6 -11  -2    2.96    0.91
  -6  11   1    0.09    0.43
  -6  11   1    0.27    0.70
   6 -11  -1    0.17    0.57
   6 -11  -1   -0.14    0.61
  -6  11   0    0.42    0.65
   6 -11   0    0.01    0.65
   6 -11   0   -0.08    0.54
  -6  11  -1    0.36    0.74
   6 -11   1    0.07    0.69
   6 -11   1    1.61    0.72
  -6  11  -2    0.39    0.69
   6 -11   2    0.34    0.55
   6 -11   2    0.36    0.66
  -6  11  -3    0.14    0.61
   6 -11   3    0.21    0.59
  -6  11  -4    0.32    0.66
   6 -11   4   -0.09    0.59
   6 -11   5    0.16    0.60
   6 -11   6    0.42    0.62
  -6  12   4   -0.22    0.82
  -6  12   4    0.22    0.68
  -6  12   3   -0.83    0.62
  -6  12   3    0.14    0.59
  -6  12   2   -0.31    0.69
  -6  12   2    0.66    0.56
   6 -12  -2    0.11    0.67
  -6  12   1   -0.09    0.70
   6 -12  -1    0.15    0.70
   6 -12  -1    0.34    0.61
  -6  12   0    2.24    0.93
   6 -12   0    0.37    0.67
   6 -12   0    0.45    0.77
  -6  12  -1    2.17    0.88
   6 -12   1    0.75    0.70
   6 -12   1   -0.63    0.67
  -6  12  -2    0.15    0.75
   6 -12   2    0.28    0.64
  -6  12  -3    0.62    0.73
   6 -12   3    1.00    0.75
  -6  12  -4   -0.13    0.60
   6 -12   4   -0.41    0.62
  -7 -12   4    0.10    0.63
   7  12  -4    0.26    0.71
  -7 -12   3    0.21    0.62
   7  12  -3   -0.15    0.66
  -7 -12   2   -0.05    0.55
   7  12  -2    0.09    0.70
  -7 -12   1    0.32    0.56
   7  12  -1    0.72    0.72
  -7 -12   0   -0.10    0.60
   7  12   0    0.42    0.76
  -7 -12  -1   -0.30    0.55
   7  12   1    0.23    0.74
  -7 -12  -2    1.01    0.65
   7  12   2    0.25    0.70
   7  12   2   -0.78    0.53
   7  12   3   -0.45    0.60
   7  12   3    0.91    0.86
   7  12   4    0.31    0.87
  -7 -11   6   -0.60    0.53
  -7 -11   5   -0.52    0.51
  -7 -11   4   -0.16    0.55
   7  11  -4    0.15    0.55
  -7 -11   3    0.70    0.67
   7  11  -3    0.47    0.62
  -7 -11   2    1.41    0.72
   7  11  -2    2.14    0.85
  -7 -11   1    0.46    0.61
   7  11  -1    1.12    0.70
  -7 -11   0    0.00    0.54
   7  11   0   -0.19    0.58
  -7 -11  -1    1.05    0.64
   7  11   1    1.46    0.77
  -7 -11  -2    0.14    0.57
   7  11   2    1.11    0.75
   7  11   2    1.30    0.61
   7  11   3    1.81    0.67
   7  11   3    1.46    0.85
   7  11   4    0.15    0.58
   7  11   4   -0.42    0.69
   7  11   5    0.27    0.56
   7  11   5    0.50    0.82
   7  11   6    1.17    0.88
  -7 -10   7    0.79    0.70
  -7 -10   6    0.19    0.59
  -7 -10   5   -1.20    0.42
   7  10  -5    0.09    0.59
  -7 -10   4    1.08    0.64
   7  10  -4    0.63    0.61
  -7 -10   3    0.29    0.58
   7  10  -3   -0.28    0.49
  -7 -10   2    0.06    0.50
   7  10  -2   -0.34    0.51
  -7 -10   1    0.54    0.56
   7  10  -1    0.63    0.58
  -7 -10   0    2.25    0.72
   7  10   0    0.78    0.66
  -7 -10  -1    1.79    0.62
   7  10   1    0.93    0.70
   7  10   1    0.87    0.50
  -7 -10  -2    1.17    0.54
   7  10   2    0.25    0.50
   7  10   2   -0.11    0.56
  -7 -10  -3    2.28    0.68
   7  10   3    2.63    0.87
   7  10   3    3.86    0.75
   7  10   4    0.78    0.52
   7  10   4    0.17    0.71
   7  10   5    0.63    0.73
   7  10   5    0.63    0.55
   7  10   6    0.34    0.73
   7  10   6   -0.11    0.63
   7  10   7   -0.53    0.57
   7  10   7    0.31    0.80
  -7  -9   8    0.75    0.64
  -7  -9   7    0.15    0.61
  -7  -9   6    0.36    0.56
  -7  -9   5    0.34    0.54
   7   9  -5    0.46    0.54
  -7  -9   4    0.33    0.55
   7   9  -4    1.71    0.69
  -7  -9   3    1.21    0.60
   7   9  -3   -0.07    0.45
  -7  -9   2    1.02    0.61
   7   9  -2    1.91    0.68
  -7  -9   1    0.30    0.52
   7   9  -1    1.31    0.68
  -7  -9   0    0.31    0.50
   7   9   0   -0.38    0.47
  -7  -9  -1    0.74    0.51
   7   9   1    0.68    0.61
   7   9   1    0.62    0.47
  -7  -9  -2   20.21    1.47
   7   9   2   22.75    1.39
   7   9   2   22.32    1.81
  -7  -9  -3    0.02    0.44
   7   9   3    0.79    0.51
   7   9   3    0.68    0.64
  -7  -9  -4    1.82    0.55
   7   9   4    1.21    0.60
   7   9   4    1.15    0.76
   7   9   5   -0.09    0.62
   7   9   5    0.73    0.54
   7   9   6    1.15    0.74
   7   9   6    1.42    0.64
   7   9   7    0.50    0.72
   7   9   7    0.39    0.58
   7   9   8    0.46    0.69
   7   9   8   -0.22    0.62
  -7  -8   9    0.00    0.56
  -7  -8   8    0.11    0.52
  -7  -8   7    0.36    0.53
  -7  -8   6   -0.40    0.50
  -7  -8   5    0.70    0.58
   7   8  -5   -0.62    0.40
  -7  -8   4    0.05    0.45
   7   8  -4    0.61    0.51
  -7  -8   3    3.78    0.76
   7   8  -3    4.37    0.85
   7   8  -3    3.45    0.83
  -7  -8   2    0.21    0.49
   7   8  -2   -0.08    0.50
   7   8  -2    0.96    0.57
  -7  -8   1    1.94    0.63
   7   8  -1    2.20    0.69
  -7  -8   0   -0.13    0.41
   7   8   0    1.39    0.64
  -7  -8  -1    0.50    0.44
   7   8   1    0.22    0.55
   7   8   1    0.28    0.38
  -7  -8  -2    0.00    0.41
   7   8   2   -0.40    0.37
   7   8   2    0.41    0.58
  -7  -8  -3    0.67    0.46
   7   8   3    0.95    0.65
   7   8   3    0.53    0.47
  -7  -8  -4    0.50    0.43
   7   8   4    0.14    0.62
   7   8   4    0.74    0.47
   7   8   5   -0.08    0.47
   7   8   5    0.23    0.58
   7   8   6    0.02    0.56
   7   8   6   -0.41    0.45
   7   8   7   -0.86    0.53
   7   8   7    0.09    0.56
   7   8   8    2.11    0.75
   7   8   8    0.59    0.61
   7   8   9    1.65    0.74
   7   8   9    1.83    0.78
  -7  -7  10   -0.23    0.60
  -7  -7   9   -0.32    0.49
  -7  -7   8    0.20    0.52
  -7  -7   7    0.01    0.51
  -7  -7   6   -0.12    0.44
   7   7  -6   -0.29    0.39
  -7  -7   5   -0.04    0.46
   7   7  -5    0.30    0.43
  -7  -7   4   -0.48    0.38
   7   7  -4    0.47    0.44
   7   7  -4    0.46    0.45
  -7  -7   3    0.22    0.48
   7   7  -3    0.84    0.55
   7   7  -3    0.12    0.43
  -7  -7   2    2.83    0.64
   7   7  -2    2.72    0.66
   7   7  -2    1.91    0.58
  -7  -7   1   -0.19    0.39
   7   7  -1    0.55    0.46
   7   7  -1    0.91    0.51
  -7  -7   0    0.20    0.38
   7   7   0    0.22    0.49
   7   7   0   -0.03    0.40
  -7  -7  -1    0.19    0.37
   7   7   1    0.95    0.49
   7   7   1    1.12    0.41
  -7  -7  -2    0.44    0.41
   7   7   2    0.00    0.48
   7   7   2    0.31    0.39
  -7  -7  -3    9.83    0.96
   7   7   3    8.35    1.07
   7   7   3   11.16    0.99
  -7  -7  -4    0.26    0.33
   7   7   4   -0.76    0.38
   7   7   4   -0.49    0.45
  -7  -7  -5   11.80    0.87
   7   7   5   10.14    1.03
   7   7   5   10.53    1.21
   7   7   6    1.61    0.58
   7   7   6    0.66    0.58
   7   7   7   -0.39    0.49
   7   7   7   -0.18    0.47
   7   7   8    0.88    0.63
   7   7   8   -0.29    0.51
   7   7   9    0.19    0.52
   7   7   9    0.57    0.63
  -7  -6  10    0.81    0.58
  -7  -6   9    0.46    0.51
  -7  -6   8    0.32    0.46
  -7  -6   7    0.59    0.50
  -7  -6   6    0.94    0.51
   7   6  -6    0.35    0.40
  -7  -6   5    8.62    1.00
   7   6  -5    7.58    0.94
   7   6  -5    8.62    0.96
  -7  -6   4    0.64    0.48
   7   6  -4    0.75    0.44
   7   6  -4    0.20    0.45
  -7  -6   3    0.82    0.45
   7   6  -3    1.57    0.56
   7   6  -3    1.35    0.51
  -7  -6   2    8.81    0.97
   7   6  -2   12.19    1.15
   7   6  -2   12.80    1.03
  -7  -6   1   14.52    1.10
   7   6  -1   11.22    1.15
   7   6  -1   14.23    1.12
  -7  -6   0    0.16    0.37
   7   6   0    1.48    0.53
   7   6   0    1.28    0.49
  -7  -6  -1    4.20    0.64
   7   6   1    4.46    0.71
   7   6   1    3.33    0.67
   7   6   1    3.98    0.52
  -7  -6  -2    0.20    0.32
   7   6   2    0.13    0.40
   7   6   2    0.24    0.33
  -7  -6  -3    0.70    0.38
   7   6   3    1.14    0.40
   7   6   3   -0.09    0.40
  -7  -6  -4    5.88    0.67
   7   6   4    4.87    0.67
   7   6   4    6.32    0.90
  -7  -6  -5    0.25    0.28
   7   6   5   -0.32    0.43
   7   6   5    0.64    0.44
   7   6   6    3.24    0.66
   7   6   6    2.26    0.63
   7   6   7    0.16    0.49
   7   6   7   -0.01    0.45
   7   6   8   -0.06    0.47
   7   6   8    0.48    0.52
   7   6   9    0.20    0.56
   7   6   9    0.01    0.50
   7   6  10    0.96    0.68
   7   6  10    1.00    0.61
  -7  -5  11    0.94    0.55
  -7  -5  10   -0.30    0.44
  -7  -5   9    0.13    0.47
  -7  -5   8    0.10    0.46
  -7  -5   7   -0.13    0.40
  -7  -5   6    0.75    0.48
   7   5  -6    1.06    0.46
   7   5  -6    1.27    0.41
  -7  -5   5    1.12    0.46
   7   5  -5    0.66    0.40
   7   5  -5    0.37    0.36
  -7  -5   4    1.97    0.55
   7   5  -4    2.79    0.54
   7   5  -4    2.44    0.52
  -7  -5   3    0.50    0.41
   7   5  -3   -0.28    0.35
   7   5  -3    0.11    0.33
  -7  -5   2   13.64    0.99
   7   5  -2   12.34    1.00
  -7  -5   1   37.47    1.85
   7   5  -1   36.95    1.90
  -7  -5   0    4.41    0.64
   7   5   0    5.96    0.78
  -7  -5  -1    1.40    0.41
   7   5   1    0.98    0.33
   7   5   1    1.52    0.48
  -7  -5  -2    0.25    0.31
   7   5   2    0.36    0.31
   7   5   2    0.14    0.37
  -7  -5  -3    9.87    0.78
   7   5   3   10.02    0.77
   7   5   3    9.03    0.93
  -7  -5  -4    3.08    0.47
   7   5   4    3.13    0.53
   7   5   4    3.89    0.67
  -7  -5  -5    0.23    0.23
   7   5   5    0.27    0.37
   7   5   5    0.15    0.39
   7   5   6   -0.20    0.38
   7   5   6   -0.09    0.41
   7   5   7    0.84    0.51
   7   5   7    1.02    0.49
   7   5   8    5.31    0.88
   7   5   8    4.58    0.77
   7   5   9   -0.11    0.43
   7   5   9    0.05    0.55
   7   5  10    0.25    0.48
   7   5  10   -0.16    0.56
  -7  -4  11    8.44    1.00
  -7  -4  10    0.87    0.48
  -7  -4   9   -0.53    0.39
  -7  -4   8    0.63    0.47
  -7  -4   7    1.58    0.54
   7   4  -7    1.79    0.48
  -7  -4   6    1.84    0.52
   7   4  -6    2.18    0.40
  -7  -4   5    0.44    0.38
   7   4  -5    0.39    0.34
   7   4  -5    0.11    0.26
  -7  -4   4   11.82    0.95
   7   4  -4   13.51    0.93
  -7  -4   3   30.61    1.63
   7   4  -3   33.67    1.66
  -7  -4   2   16.05    1.06
   7   4  -2   13.95    1.03
  -7  -4   1   64.57    2.72
   7   4  -1   65.67    2.78
  -7  -4   0  113.56    4.39
   7   4   0  116.20    4.47
  -7  -4  -1   24.17    1.30
   7   4   1   23.83    1.37
   7   4   1   25.58    1.20
  -7  -4  -2   37.49    1.73
   7   4   2   39.62    1.68
   7   4   2   34.02    1.75
  -7  -4  -3    1.25    0.34
   7   4   3    0.91    0.38
   7   4   3    1.36    0.38
  -7  -4  -4    1.32    0.30
   7   4   4    0.71    0.35
   7   4   4    0.40    0.27
   7   4   4    0.42    0.34
  -7  -4  -5   -0.16    0.16
   7   4   5   -0.07    0.28
   7   4   5   -0.57    0.29
   7   4   5   -0.27    0.31
   7   4   6    6.45    0.75
   7   4   6    5.46    0.68
   7   4   6    6.74    0.80
   7   4   7    8.79    0.93
   7   4   7    9.66    0.93
   7   4   8    0.37    0.39
   7   4   8   -0.15    0.43
   7   4   9    1.43    0.58
   7   4   9    0.32    0.40
   7   4  10    1.75    0.66
   7   4  10    1.36    0.54
   7   4  11   -0.30    0.51
  -7  -3  11    0.23    0.47
  -7  -3  10    0.54    0.45
  -7  -3   9    0.66    0.43
  -7  -3   8    7.92    0.86
   7   3  -8    7.50    0.77
  -7  -3   7   38.93    1.94
   7   3  -7   42.22    1.90
  -7  -3   6    5.01    0.67
  -7  -3   6    5.97    0.71
   7   3  -6    5.54    0.37
   7   3  -6    4.53    0.59
  -7  -3   5   -0.07    0.27
  -7  -3   5    0.43    0.35
   7   3  -5    0.31    0.24
  -7  -3   4    1.25    0.40
  -7  -3   4    1.44    0.39
   7   3  -4    0.98    0.31
  -7  -3   3   47.65    2.11
  -7  -3   3   50.61    2.13
   7   3  -3   44.64    2.06
  -7  -3   2    0.09    0.25
  -7  -3   2   -0.21    0.29
   7   3  -2    0.25    0.31
  -7  -3   1    6.31    0.64
  -7  -3   1    5.62    0.64
   7   3  -1    5.35    0.63
  -7  -3   0   22.71    1.21
   7   3   0   24.04    1.25
  -7  -3  -1   15.74    0.93
   7   3   1   14.86    0.92
   7   3   1   14.93    0.94
  -7  -3  -2   21.86    1.16
   7   3   2   23.27    1.23
   7   3   2   21.62    1.12
   7   3   2   23.42    1.22
  -7  -3  -3   20.26    1.07
   7   3   3   23.30    1.20
   7   3   3   21.68    1.12
   7   3   3   19.47    1.13
  -7  -3  -4   11.99    0.70
   7   3   4   10.82    0.79
   7   3   4   10.09    0.79
   7   3   4   10.77    0.76
  -7  -3  -5    2.33    0.27
  -7  -3  -5    3.72    0.32
   7   3   5    3.59    0.53
   7   3   5    2.81    0.49
   7   3   5    3.48    0.53
   7   3   6    9.98    0.93
   7   3   6   12.18    0.86
   7   3   6   10.81    0.83
   7   3   7    1.40    0.45
   7   3   7    2.32    0.57
   7   3   8    1.79    0.47
   7   3   8    1.96    0.54
   7   3   9    4.72    0.77
   7   3   9    2.62    0.54
   7   3  10    0.37    0.39
   7   3  10    0.28    0.53
   7   3  11    0.01    0.54
  -7  -2  10    0.37    0.39
  -7  -2   9    0.17    0.37
   7   2  -9    0.67    0.30
  -7  -2   8    6.88    0.74
   7   2  -8    6.18    0.62
  -7  -2   7    2.87    0.52
  -7  -2   7    2.52    0.47
   7   2  -7    2.59    0.44
  -7  -2   6    2.26    0.44
  -7  -2   6    1.98    0.43
  -7  -2   5    2.39    0.45
  -7  -2   5    2.13    0.41
   7   2  -5    2.13    0.29
   7   2  -5    2.98    0.34
  -7  -2   4    7.94    0.71
  -7  -2   4    7.52    0.71
   7   2  -4    7.33    0.57
  -7  -2   3    3.29    0.47
  -7  -2   3    2.04    0.42
   7   2  -3    2.00    0.38
  -7  -2   2  101.98    3.91
  -7  -2   2  105.29    3.91
   7   2  -2  105.32    3.91
   7   2  -2  101.38    3.89
  -7  -2   1    9.20    0.68
  -7  -2   1    8.37    0.68
   7   2  -1   10.46    0.72
   7   2  -1    9.80    0.69
  -7  -2   0    3.93    0.47
  -7  -2   0    3.37    0.46
  -7  -2   0    2.74    0.35
   7   2   0    3.25    0.48
   7   2   0    3.07    0.45
  -7  -2  -1   32.71    1.50
  -7  -2  -1   32.35    1.45
   7   2   1   34.75    1.53
   7   2   1   30.30    1.45
  -7  -2  -2   46.23    1.96
  -7  -2  -2   48.93    1.94
   7   2   2   46.57    2.00
   7   2   2   46.01    1.97
   7   2   2   47.91    1.91
  -7  -2  -3   54.79    2.17
   7   2   3   53.45    2.21
   7   2   3   59.24    2.29
   7   2   3   50.22    2.16
  -7  -2  -4   12.98    0.73
  -7  -2  -4   14.11    0.72
   7   2   4   15.63    0.89
   7   2   4   12.69    0.84
   7   2   4   12.62    0.81
  -7  -2  -5    4.30    0.30
   7   2   5    4.36    0.54
   7   2   5    4.63    0.54
   7   2   5    4.51    0.56
   7   2   6   77.05    3.05
   7   2   6   73.72    2.99
   7   2   6   73.84    2.95
   7   2   7    2.36    0.48
   7   2   7    2.85    0.50
   7   2   7    2.29    0.53
   7   2   8   34.00    1.73
   7   2   8   30.18    1.53
   7   2   9    0.18    0.33
   7   2   9    0.49    0.46
   7   2  10   -0.20    0.35
   7   2  10   -0.22    0.45
   7   2  11    0.51    0.55
  -7  -1  10   -0.21    0.34
  -7  -1   9    5.09    0.61
  -7  -1   8    2.16    0.43
   7   1  -8    0.79    0.29
  -7  -1   7    7.92    0.71
  -7  -1   7    8.59    0.67
  -7  -1   6    1.44    0.34
  -7  -1   6    1.94    0.41
  -7  -1   5    0.33    0.24
  -7  -1   5    0.09    0.25
  -7  -1   4   10.63    0.70
  -7  -1   4   10.80    0.74
   7   1  -4    9.89    0.59
   7   1  -4    9.77    0.61
  -7  -1   3    7.50    0.66
  -7  -1   3    7.68    0.59
   7   1  -3    7.39    0.58
   7   1  -3    6.12    0.52
  -7  -1   2    7.30    0.59
  -7  -1   2    7.07    0.65
   7   1  -2    8.14    0.61
   7   1  -2    6.56    0.55
  -7  -1   1    0.60    0.24
  -7  -1   1    0.56    0.27
   7   1  -1    0.50    0.26
   7   1  -1    0.56    0.27
  -7  -1   0   43.43    1.87
  -7  -1   0   45.85    1.83
   7   1   0   44.58    1.83
   7   1   0   43.57    1.88
  -7  -1  -1    7.45    0.58
  -7  -1  -1    7.58    0.51
  -7  -1  -1    6.63    0.55
   7   1   1    7.33    0.59
   7   1   1    7.48    0.56
  -7  -1  -2   55.44    2.12
  -7  -1  -2   53.41    2.12
  -7  -1  -2   54.72    2.17
   7   1   2   53.17    2.15
   7   1   2   55.42    2.23
   7   1   2   51.24    2.08
  -7  -1  -3   13.87    0.77
  -7  -1  -3   13.71    0.73
   7   1   3   14.34    0.75
   7   1   3   13.84    0.85
   7   1   3   12.46    0.78
  -7  -1  -4   22.30    1.01
  -7  -1  -4   23.32    1.00
   7   1   4   21.52    1.07
   7   1   4   23.45    1.17
   7   1   4   20.57    1.09
  -7  -1  -5    4.82    0.29
   7   1   5    4.35    0.52
   7   1   5    5.03    0.56
   7   1   5    4.87    0.53
   7   1   6    2.17    0.44
   7   1   6    2.44    0.45
   7   1   6    1.47    0.37
   7   1   7    1.11    0.47
   7   1   7    0.13    0.30
   7   1   7    0.60    0.35
   7   1   8   32.27    1.64
   7   1   8   29.56    1.49
   7   1   9    1.13    0.49
   7   1   9    1.44    0.39
   7   1  10    0.21    0.37
   7   1  10    0.46    0.48
   7   1  11    0.37    0.51
  -7   0  10    1.49    0.41
  -7   0   9    0.04    0.29
  -7   0   8    0.69    0.35
   7   0  -8    0.75    0.23
  -7   0   7    0.04    0.23
  -7   0   7   -0.08    0.26
  -7   0   6   22.91    1.17
  -7   0   6   24.02    1.15
  -7   0   5   -0.02    0.19
  -7   0   5   -0.14    0.22
  -7   0   4   19.18    1.06
  -7   0   4   20.44    1.03
   7   0  -4   20.92    0.91
   7   0  -4   22.94    0.95
  -7   0   3    0.31    0.26
  -7   0   3   -0.27    0.17
   7   0  -3   -0.10    0.21
   7   0  -3    0.20    0.18
  -7   0   2   56.84    2.21
  -7   0   2   55.55    2.27
   7   0  -2   54.55    2.19
   7   0  -2   56.44    2.25
   7   0  -2   57.96    2.27
  -7   0   1   -0.62    0.18
  -7   0   1    0.10    0.18
   7   0  -1   -0.12    0.23
   7   0  -1    0.21    0.22
  -7   0   0    0.10    0.24
  -7   0   0   -0.11    0.18
   7   0   0   -0.49    0.17
   7   0   0    0.03    0.21
  -7   0  -1   -0.03    0.21
  -7   0  -1    0.11    0.18
   7   0   1    0.16    0.25
   7   0   1   -0.30    0.18
  -7   0  -2    0.21    0.23
  -7   0  -2    0.57    0.26
  -7   0  -2    1.00    0.24
   7   0   2   -0.10    0.22
   7   0   2    0.62    0.28
  -7   0  -3    0.00    0.17
  -7   0  -3   -0.18    0.18
  -7   0  -3   -0.26    0.19
   7   0   3    0.27    0.25
   7   0   3   -0.10    0.18
   7   0   3    0.18    0.24
  -7   0  -4   15.76    0.78
  -7   0  -4   15.57    0.87
  -7   0  -4   15.23    0.80
   7   0   4   15.74    0.87
   7   0   4   16.62    0.97
   7   0   4   16.01    0.83
  -7   0  -5   -0.10    0.13
  -7   0  -5   -0.06    0.08
   7   0   5   -0.19    0.22
   7   0   5   -0.04    0.22
   7   0   5   -0.13    0.24
   7   0   6    9.39    0.72
   7   0   6   11.26    0.81
   7   0   6   10.61    0.76
   7   0   7   -0.16    0.27
   7   0   7    0.31    0.31
   7   0   7   -1.00    0.32
   7   0   8    0.59    0.42
   7   0   8    1.08    0.35
   7   0   8    0.58    0.36
   7   0   9   -0.01    0.31
   7   0   9   -0.07    0.35
   7   0  10    3.14    0.54
   7   0  10    2.07    0.57
   7   0  11   -0.80    0.45
  -7   1  10   -0.01    0.32
  -7   1   9    6.19    0.63
  -7   1   8    1.59    0.38
  -7   1   7    9.21    0.63
  -7   1   7    8.05    0.68
  -7   1   6    1.90    0.40
  -7   1   6    2.45    0.36
  -7   1   5    0.03    0.25
  -7   1   5    0.06    0.19
  -7   1   4    9.87    0.70
  -7   1   4   10.28    0.63
   7  -1  -4    9.20    0.52
   7  -1  -4    8.88    0.48
  -7   1   3    7.47    0.68
  -7   1   3    8.10    0.56
   7  -1  -3    7.22    0.51
   7  -1  -3    7.03    0.55
  -7   1   2    6.54    0.65
  -7   1   2    7.79    0.56
   7  -1  -2    6.45    0.61
   7  -1  -2    7.62    0.56
  -7   1   1    0.30    0.20
  -7   1   1    0.88    0.34
   7  -1  -1    0.52    0.24
   7  -1  -1    0.54    0.28
  -7   1   0   45.77    1.96
  -7   1   0   46.14    1.86
   7  -1   0   47.47    1.98
   7  -1   0   44.63    1.95
   7  -1   0   45.32    1.86
  -7   1  -1    6.60    0.57
  -7   1  -1    6.14    0.60
   7  -1   1    6.28    0.63
   7  -1   1    6.73    0.53
   7  -1   1    7.34    0.68
  -7   1  -2   55.30    2.04
  -7   1  -2   55.19    2.16
  -7   1  -2   52.71    2.22
   7  -1   2   52.44    2.17
   7  -1   2   55.98    2.30
  -7   1  -3   11.20    0.77
  -7   1  -3   14.02    0.72
  -7   1  -3   14.89    0.79
   7  -1   3   14.01    0.82
   7  -1   3   14.58    0.92
  -7   1  -4   22.77    1.04
  -7   1  -4   23.85    1.09
  -7   1  -4   24.07    1.07
   7  -1   4   20.71    1.11
   7  -1   4   22.33    1.01
   7  -1   4   21.82    1.21
  -7   1  -5    4.81    0.41
  -7   1  -5    4.81    0.38
  -7   1  -5    4.63    0.47
   7  -1   5    3.98    0.42
   7  -1   5    4.91    0.60
   7  -1   5    5.28    0.55
   7  -1   6    1.89    0.43
   7  -1   6    1.50    0.39
   7  -1   6    1.82    0.43
   7  -1   6    2.10    0.37
   7  -1   7    0.63    0.34
   7  -1   7    0.65    0.35
   7  -1   7    0.65    0.35
   7  -1   7    1.17    0.38
   7  -1   8   29.95    1.45
   7  -1   8   28.92    1.41
   7  -1   8   29.46    1.48
   7  -1   9    0.94    0.39
   7  -1   9    1.84    0.46
   7  -1  10    0.00    0.35
   7  -1  10    0.10    0.38
   7  -1  11   -0.14    0.39
  -7   2  10   -0.24    0.32
  -7   2   9    1.35    0.38
  -7   2   8    6.04    0.65
   7  -2  -8    6.22    0.42
  -7   2   7    2.64    0.49
  -7   2   7    3.14    0.42
  -7   2   7    2.83    0.50
  -7   2   6    1.41    0.41
  -7   2   6    1.81    0.33
  -7   2   5    3.33    0.49
  -7   2   5    2.74    0.38
  -7   2   4    8.86    0.61
  -7   2   4    7.88    0.73
   7  -2  -4    7.76    0.45
   7  -2  -4    7.53    0.50
  -7   2   3    1.86    0.41
  -7   2   3    2.61    0.37
   7  -2  -3    2.58    0.40
   7  -2  -3    2.26    0.33
  -7   2   2  106.43    3.86
  -7   2   2  100.37    3.94
   7  -2  -2  105.94    3.93
   7  -2  -2  102.59    3.81
  -7   2   1    9.27    0.77
  -7   2   1   10.62    0.68
   7  -2  -1   10.75    0.78
   7  -2  -1   10.63    0.69
  -7   2   0    2.82    0.49
  -7   2   0    2.74    0.46
  -7   2   0    4.05    0.45
   7  -2   0    2.79    0.46
   7  -2   0    2.48    0.39
  -7   2  -1   32.74    1.57
  -7   2  -1   33.19    1.45
   7  -2   1   31.11    1.46
   7  -2   1   32.74    1.57
  -7   2  -2   50.22    2.11
   7  -2   2   49.08    2.15
   7  -2   2   46.75    2.02
  -7   2  -3   57.94    2.11
  -7   2  -3   53.62    2.33
   7  -2   3   57.05    2.44
   7  -2   3   57.62    2.33
  -7   2  -4   13.41    0.69
  -7   2  -4   13.27    0.82
   7  -2   4   11.94    0.83
   7  -2   4   14.28    0.95
  -7   2  -5    5.14    0.50
   7  -2   5    4.29    0.38
   7  -2   5    4.51    0.55
   7  -2   5    3.93    0.61
  -7   2  -6   78.43    2.78
   7  -2   6   77.45    3.23
   7  -2   6   73.98    3.09
   7  -2   6   80.26    2.91
   7  -2   7    2.23    0.49
   7  -2   7    3.20    0.62
   7  -2   7    3.53    0.45
   7  -2   7    2.75    0.51
   7  -2   8   28.70    1.54
   7  -2   8   31.95    1.44
   7  -2   9   -0.14    0.32
   7  -2   9    0.45    0.37
   7  -2  10   -0.18    0.37
   7  -2  11    0.06    0.42
  -7   3  10    0.32    0.40
  -7   3   9    1.15    0.44
  -7   3   9    1.87    0.48
  -7   3   8    9.01    0.84
   7  -3  -8    7.82    0.55
  -7   3   7   42.35    1.94
   7  -3  -7   39.38    1.73
  -7   3   6    6.44    0.61
  -7   3   6    6.31    0.71
   7  -3  -6    5.19    0.57
  -7   3   5    0.30    0.34
  -7   3   5    0.30    0.24
  -7   3   4    1.04    0.30
  -7   3   4    1.61    0.45
   7  -3  -4    1.21    0.24
   7  -3  -4    1.26    0.28
  -7   3   3   42.73    2.00
  -7   3   3   46.11    1.88
   7  -3  -3   42.36    1.78
  -7   3   2    0.06    0.21
  -7   3   2   -0.41    0.30
   7  -3  -2   -0.22    0.21
  -7   3   1    6.40    0.61
  -7   3   1    6.51    0.71
   7  -3  -1    5.66    0.58
  -7   3   0   24.08    1.33
   7  -3   0   23.41    1.19
  -7   3  -1   14.74    0.98
   7  -3   1   14.06    0.91
  -7   3  -2   20.73    1.21
  -7   3  -2   19.70    1.19
   7  -3   2   22.80    1.19
  -7   3  -3   20.71    0.87
  -7   3  -3   23.73    1.25
   7  -3   3   21.02    1.16
   7  -3   3   21.96    1.29
  -7   3  -4   11.81    0.56
  -7   3  -4   11.07    0.83
   7  -3   4    9.89    0.81
   7  -3   4   11.37    1.03
  -7   3  -5    3.16    0.47
   7  -3   5    2.58    0.51
   7  -3   5    3.27    0.60
  -7   3  -6   10.44    0.67
   7  -3   6   10.78    1.03
   7  -3   6   10.40    0.92
   7  -3   6    9.10    0.89
   7  -3   7    1.93    0.31
   7  -3   7    1.42    0.48
   7  -3   7    1.44    0.46
   7  -3   8    1.24    0.46
   7  -3   8    1.48    0.34
   7  -3   9    2.63    0.57
   7  -3  10   -0.36    0.39
   7  -3  11    0.49    0.47
  -7   4  10    0.94    0.47
  -7   4   9    0.33    0.43
  -7   4   8   -0.63    0.37
   7  -4  -8    0.44    0.28
  -7   4   7    0.92    0.47
   7  -4  -7    0.94    0.36
  -7   4   6    2.07    0.42
  -7   4   6    1.51    0.53
   7  -4  -6    0.84    0.39
  -7   4   5    0.11    0.27
  -7   4   5    0.08    0.38
   7  -4  -5    0.24    0.15
   7  -4  -5    0.03    0.33
  -7   4   4   12.93    0.99
  -7   4   4   12.61    0.85
   7  -4  -4   12.88    0.73
  -7   4   3   31.53    1.55
  -7   4   3   32.58    1.71
   7  -4  -3   33.08    1.47
  -7   4   2   16.80    1.00
  -7   4   2   16.87    1.15
   7  -4  -2   15.53    0.94
  -7   4   1   65.20    2.89
   7  -4  -1   69.54    2.75
  -7   4   0  116.92    4.61
   7  -4   0  118.12    4.45
  -7   4  -1   27.34    1.51
   7  -4   1   25.12    1.37
  -7   4  -2   38.33    1.88
   7  -4   2   38.00    1.81
  -7   4  -3    1.32    0.15
  -7   4  -3    2.17    0.50
  -7   4  -3    1.61    0.47
   7  -4   3    0.68    0.38
  -7   4  -4    0.17    0.32
   7  -4   4    0.08    0.33
   7  -4   4    0.60    0.41
  -7   4  -5   -0.53    0.25
   7  -4   5    0.09    0.35
   7  -4   5    0.23    0.36
  -7   4  -6    5.54    0.62
   7  -4   6    5.21    0.73
   7  -4   6    5.48    0.74
   7  -4   7    7.34    0.86
   7  -4   7   10.30    0.98
   7  -4   8    0.19    0.41
   7  -4   9    1.33    0.51
   7  -4  10    1.30    0.54
   7  -4  11   -0.04    0.45
  -7   5  10    0.53    0.50
  -7   5   9   -0.28    0.44
  -7   5   8    0.39    0.44
   7  -5  -8    0.06    0.31
  -7   5   7   -0.06    0.46
   7  -5  -7    0.19    0.32
  -7   5   6    0.51    0.49
   7  -5  -6    0.86    0.43
  -7   5   5    1.78    0.41
  -7   5   5    1.24    0.51
   7  -5  -5    1.24    0.25
   7  -5  -5    0.41    0.41
  -7   5   4    3.48    0.69
   7  -5  -4    2.78    0.41
   7  -5  -4    3.35    0.57
  -7   5   3    0.52    0.43
   7  -5  -3    0.38    0.28
   7  -5  -3   -0.23    0.34
  -7   5   2   12.42    1.07
   7  -5  -2   15.53    0.95
   7  -5  -2   13.57    1.02
  -7   5   1   40.72    2.04
   7  -5  -1   37.95    1.89
   7  -5  -1   35.86    1.76
  -7   5   0    3.93    0.69
   7  -5   0    5.60    0.69
   7  -5   0    5.48    0.72
  -7   5  -1    1.38    0.52
   7  -5   1    2.09    0.56
   7  -5   1    0.77    0.42
  -7   5  -2    0.23    0.42
   7  -5   2    0.63    0.42
   7  -5   2    0.41    0.38
  -7   5  -3    8.93    0.94
   7  -5   3    9.90    0.99
   7  -5   3    9.50    0.93
  -7   5  -4    4.13    0.67
  -7   5  -4    3.38    0.62
   7  -5   4    3.37    0.60
   7  -5   4    3.34    0.63
  -7   5  -5   -0.50    0.28
   7  -5   5    0.49    0.41
   7  -5   5   -1.00    0.34
  -7   5  -6    0.16    0.33
   7  -5   6   -0.13    0.41
   7  -5   6    0.20    0.43
   7  -5   7    0.90    0.47
   7  -5   8    4.43    0.74
   7  -5   9    0.07    0.46
   7  -5  10    1.01    0.58
   7  -5  11    0.81    0.56
  -7   6  10   -0.32    0.52
  -7   6  10   -0.10    0.64
  -7   6   9   -0.35    0.47
  -7   6   8   -0.64    0.48
   7  -6  -8   -0.22    0.37
  -7   6   7    0.43    0.55
   7  -6  -7    0.70    0.43
  -7   6   6    0.48    0.50
   7  -6  -6    0.40    0.39
  -7   6   5    7.24    0.98
   7  -6  -5    6.37    0.81
   7  -6  -5    7.19    0.56
  -7   6   4    0.21    0.50
   7  -6  -4    1.13    0.36
   7  -6  -4    0.02    0.39
  -7   6   3   -0.33    0.44
   7  -6  -3    1.22    0.38
   7  -6  -3    1.10    0.48
  -7   6   2    8.87    1.08
   7  -6  -2   10.84    1.06
   7  -6  -2   13.13    0.93
  -7   6   1   12.90    1.26
   7  -6  -1   13.15    1.17
   7  -6  -1   14.45    1.01
  -7   6   0    0.36    0.43
   7  -6   0    0.69    0.44
   7  -6   0    0.99    0.44
  -7   6  -1    3.55    0.72
   7  -6   1    4.49    0.71
   7  -6   1    3.57    0.63
  -7   6  -2    0.25    0.40
  -7   6  -2    0.24    0.18
   7  -6   2    0.37    0.39
   7  -6   2    0.50    0.42
  -7   6  -3   -0.06    0.38
   7  -6   3    1.30    0.51
   7  -6   3    1.48    0.49
  -7   6  -4    6.75    0.88
   7  -6   4    6.04    0.82
   7  -6   4    6.97    0.88
  -7   6  -5   -0.44    0.34
  -7   6  -5    0.16    0.38
   7  -6   5    0.03    0.44
   7  -6   5   -0.05    0.39
  -7   6  -6    3.40    0.66
   7  -6   6    3.15    0.67
   7  -6   6    3.18    0.69
   7  -6   7    0.11    0.46
   7  -6   8   -0.35    0.42
   7  -6   9    0.45    0.50
   7  -6  10   -0.01    0.54
  -7   7  10    0.40    0.65
  -7   7   9   -0.07    0.62
  -7   7   9   -0.59    0.59
  -7   7   8    0.02    0.57
  -7   7   8    0.70    0.63
   7  -7  -8    0.71    0.44
  -7   7   7    0.07    0.49
   7  -7  -7    1.00    0.46
  -7   7   6   -0.05    0.53
   7  -7  -6    0.12    0.41
  -7   7   5    0.25    0.52
   7  -7  -5   -0.14    0.38
  -7   7   4   -0.55    0.50
   7  -7  -4    0.14    0.30
   7  -7  -4   -0.05    0.44
  -7   7   3   -0.03    0.54
   7  -7  -3   -0.19    0.32
   7  -7  -3   -0.07    0.45
  -7   7   2    2.84    0.75
   7  -7  -2    3.05    0.59
   7  -7  -2    3.74    0.68
  -7   7   1   -0.49    0.44
   7  -7  -1   -0.11    0.32
   7  -7  -1    0.30    0.48
  -7   7   0   -0.54    0.42
  -7   7   0    0.18    0.29
   7  -7   0    0.96    0.52
   7  -7   0    0.24    0.40
  -7   7  -1    0.85    0.53
  -7   7  -1    0.39    0.26
   7  -7   1    0.44    0.47
   7  -7   1    0.43    0.52
  -7   7  -2   -0.17    0.40
  -7   7  -2    0.45    0.20
   7  -7   2    0.17    0.42
   7  -7   2    0.85    0.47
  -7   7  -3   10.41    1.18
   7  -7   3    8.30    1.01
   7  -7   3    9.71    1.06
  -7   7  -4   -0.21    0.41
   7  -7   4    0.29    0.45
   7  -7   4    0.22    0.43
  -7   7  -5   11.46    1.20
   7  -7   5   10.47    1.17
   7  -7   5   11.62    1.22
  -7   7  -6    2.82    0.66
   7  -7   6    1.16    0.60
   7  -7   7    0.20    0.50
   7  -7   8    1.06    0.57
   7  -7   9   -0.41    0.54
   7  -7  10    0.60    0.62
  -7   8   9   -0.34    0.64
  -7   8   9   -1.30    0.67
  -7   8   8   -0.50    0.56
  -7   8   8    0.04    0.66
  -7   8   7    0.52    0.64
  -7   8   7    0.19    0.63
   7  -8  -7    0.06    0.46
  -7   8   6    0.17    0.59
  -7   8   6    0.87    0.64
   7  -8  -6    0.52    0.50
  -7   8   5    0.30    0.56
  -7   8   5    0.23    0.58
   7  -8  -5    0.14    0.49
  -7   8   4    1.26    0.72
  -7   8   4    0.83    0.56
   7  -8  -4    0.48    0.50
   7  -8  -4    1.01    0.41
  -7   8   3    4.11    0.69
  -7   8   3    5.60    1.06
   7  -8  -3    4.58    0.69
   7  -8  -3    3.49    0.77
  -7   8   2    0.70    0.42
  -7   8   2   -0.11    0.51
   7  -8  -2   -0.38    0.43
   7  -8  -2   -0.28    0.38
  -7   8   1    2.03    0.47
  -7   8   1    3.03    0.80
   7  -8  -1    1.28    0.53
   7  -8  -1    1.77    0.65
  -7   8   0    0.36    0.34
  -7   8   0   -0.21    0.54
   7  -8   0   -0.06    0.49
   7  -8   0   -0.10    0.43
  -7   8  -1    0.35    0.57
  -7   8  -1    0.03    0.25
   7  -8   1   -0.03    0.47
   7  -8   1   -0.70    0.41
  -7   8  -2   -0.23    0.46
  -7   8  -2    0.52    0.23
   7  -8   2    0.61    0.55
   7  -8   2    0.53    0.57
  -7   8  -3    0.24    0.48
   7  -8   3    0.79    0.51
   7  -8   3    0.00    0.44
  -7   8  -4    0.55    0.55
   7  -8   4    1.73    0.61
   7  -8   4    0.81    0.54
  -7   8  -5    0.28    0.47
   7  -8   5   -0.15    0.48
   7  -8   6   -0.09    0.52
   7  -8   7   -0.43    0.47
   7  -8   8    0.80    0.65
   7  -8   9    0.00    0.58
  -7   9   8    0.39    0.73
  -7   9   8    2.10    0.91
  -7   9   7    1.05    0.71
  -7   9   7    0.70    0.63
   7  -9  -7    0.25    0.50
  -7   9   6    0.21    0.73
  -7   9   6   -0.54    0.51
   7  -9  -6    0.07    0.51
  -7   9   5    0.51    0.63
  -7   9   5    0.32    0.65
   7  -9  -5    0.48    0.53
  -7   9   4   -0.01    0.62
  -7   9   4    0.84    0.58
   7  -9  -4    0.34    0.54
  -7   9   3   -0.57    0.55
  -7   9   3    0.26    0.48
   7  -9  -3   -0.11    0.42
   7  -9  -3    0.17    0.58
  -7   9   2    3.05    0.65
  -7   9   2    2.31    0.83
   7  -9  -2    2.16    0.64
   7  -9  -2    1.03    0.64
  -7   9   1    1.14    0.71
  -7   9   1    0.53    0.43
   7  -9  -1    1.73    0.62
   7  -9  -1    0.74    0.59
  -7   9   0   -0.97    0.51
  -7   9   0   -0.18    0.31
   7  -9   0   -0.17    0.48
   7  -9   0    0.16    0.57
  -7   9  -1   -0.78    0.54
  -7   9  -1    1.14    0.35
   7  -9   1    0.38    0.59
   7  -9   1    1.10    0.56
  -7   9  -2   16.37    1.70
   7  -9   2   22.71    1.58
   7  -9   2   21.06    1.66
  -7   9  -3   -0.58    0.46
   7  -9   3   -0.14    0.46
   7  -9   3    0.24    0.56
  -7   9  -4    1.94    0.73
   7  -9   4    1.98    0.69
   7  -9   4    1.65    0.64
  -7   9  -5   -0.42    0.43
   7  -9   5    0.38    0.51
   7  -9   6    0.60    0.62
   7  -9   7    1.35    0.71
   7  -9   8    0.39    0.60
  -7  10   7    1.40    0.83
  -7  10   7    0.32    0.79
  -7  10   6   -0.18    0.58
  -7  10   6    0.35    0.71
  -7  10   5   -0.20    0.59
  -7  10   5   -0.11    0.58
   7 -10  -5    0.08    0.56
  -7  10   4    1.57    0.66
  -7  10   4    0.81    0.74
   7 -10  -4    0.35    0.58
  -7  10   3    0.07    0.67
  -7  10   3    1.61    0.58
   7 -10  -3   -0.09    0.54
   7 -10  -3    0.55    0.48
  -7  10   2    1.01    0.71
  -7  10   2    0.28    0.46
   7 -10  -2    0.12    0.50
   7 -10  -2   -0.03    0.55
  -7  10   1    0.93    0.45
  -7  10   1    1.47    0.73
   7 -10  -1    0.65    0.55
   7 -10  -1    1.16    0.64
  -7  10   0    0.50    0.39
  -7  10   0    0.63    0.65
   7 -10   0    0.14    0.48
   7 -10   0    0.62    0.63
  -7  10  -1    0.41    0.65
   7 -10   1    2.76    0.81
   7 -10   1    2.20    0.76
  -7  10  -2   -0.35    0.52
   7 -10   2    0.25    0.63
   7 -10   2    0.53    0.58
  -7  10  -3    2.19    0.81
   7 -10   3    1.96    0.83
   7 -10   3    3.43    0.83
  -7  10  -4    0.48    0.62
   7 -10   4   -0.13    0.54
  -7  10  -5    0.67    0.61
   7 -10   5    0.14    0.55
   7 -10   6   -0.16    0.60
   7 -10   7    0.90    0.73
  -7  11   6    0.12    0.83
  -7  11   5    0.20    0.82
  -7  11   5    0.70    0.70
  -7  11   4    0.87    0.63
  -7  11   4   -0.66    0.64
   7 -11  -4   -0.25    0.58
  -7  11   3   -0.59    0.62
  -7  11   3    1.05    0.58
   7 -11  -3   -0.27    0.66
  -7  11   2    1.13    0.80
  -7  11   2    1.56    0.60
   7 -11  -2    2.11    0.70
   7 -11  -2    0.69    0.76
  -7  11   1    0.81    0.47
  -7  11   1    1.11    0.83
   7 -11  -1    1.26    0.68
   7 -11  -1    1.89    0.78
  -7  11   0    0.27    0.67
   7 -11   0   -0.69    0.52
   7 -11   0    2.09    0.80
  -7  11  -1    0.82    0.70
   7 -11   1    1.87    0.77
   7 -11   1    1.88    0.82
  -7  11  -2    0.93    0.72
   7 -11   2    1.34    0.68
   7 -11   2    1.92    0.75
  -7  11  -3    0.92    0.69
   7 -11   3    0.85    0.68
  -7  11  -4    0.63    0.66
   7 -11   4   -0.84    0.48
   7 -11   5    0.03    0.62
   7 -11   6   -0.36    0.62
  -7  12   4   -0.09    0.85
  -7  12   3   -0.71    0.74
  -7  12   3    0.47    0.61
  -7  12   2    0.00    0.77
   7 -12  -2    1.06    0.74
  -7  12   1   -0.47    0.70
   7 -12  -1    0.09    0.59
   7 -12  -1   -0.71    0.67
  -7  12   0   -0.25    0.65
   7 -12   0    0.29    0.65
   7 -12   0    0.01    0.70
  -7  12  -1   -0.69    0.56
   7 -12   1   -0.06    0.65
   7 -12   1   -0.22    0.70
  -7  12  -2    1.08    0.76
   7 -12   2    0.86    0.71
  -7  12  -3    0.20    0.71
   7 -12   3    1.00    0.70
  -7  12  -4    0.60    0.73
   7 -12   4   -0.34    0.61
  -8 -12   4    0.80    0.70
  -8 -12   3   -0.56    0.61
   8  12  -3   -0.68    0.58
  -8 -12   2    0.76    0.65
   8  12  -2   -0.29    0.63
  -8 -12   1   -0.30    0.59
   8  12  -1    0.81    0.77
  -8 -12   0    0.36    0.56
   8  12   0    0.30    0.70
  -8 -12  -1   -0.23    0.57
   8  12   1   -0.80    0.60
  -8 -12  -2    0.62    0.62
   8  12   2   -0.46    0.71
   8  12   3    0.80    0.81
   8  12   3    0.67    0.66
  -8 -11   6    0.44    0.64
  -8 -11   5    0.09    0.62
  -8 -11   4   -0.03    0.52
   8  11  -4   -0.04    0.57
  -8 -11   3    0.14    0.62
   8  11  -3    1.07    0.74
  -8 -11   2    1.20    0.63
   8  11  -2   -0.59    0.51
  -8 -11   1   -0.29    0.52
   8  11  -1    0.37    0.67
  -8 -11   0    1.52    0.66
   8  11   0    1.12    0.77
  -8 -11  -1    3.38    0.83
   8  11   1    3.20    0.99
  -8 -11  -2    0.72    0.59
   8  11   2    2.15    0.87
   8  11   2    1.05    0.62
   8  11   3    0.84    0.78
   8  11   3    0.20    0.58
   8  11   4    0.81    0.84
   8  11   4    0.45    0.62
   8  11   5    0.29    0.64
   8  11   5    0.39    0.78
  -8 -10   7   -0.11    0.62
  -8 -10   6    0.42    0.68
  -8 -10   5    0.56    0.64
  -8 -10   4    0.01    0.51
   8  10  -4    0.30    0.57
  -8 -10   3    0.84    0.63
   8  10  -3    1.50    0.72
  -8 -10   2    0.56    0.57
   8  10  -2   -0.59    0.48
  -8 -10   1    1.13    0.60
   8  10  -1    1.56    0.70
  -8 -10   0    0.26    0.52
   8  10   0    0.25    0.65
  -8 -10  -1   -0.16    0.45
   8  10   1    0.44    0.60
  -8 -10  -2    0.19    0.50
   8  10   2    0.10    0.50
   8  10   2    0.45    0.66
  -8 -10  -3    0.09    0.49
   8  10   3   -0.38    0.55
   8  10   3    0.47    0.56
   8  10   4   -0.62    0.50
   8  10   4   -1.05    0.60
   8  10   5    0.16    0.57
   8  10   5    0.37    0.75
   8  10   6    0.46    0.62
   8  10   6   -0.70    0.65
   8  10   7    0.18    0.68
   8  10   7    0.61    0.80
  -8  -9   8   -0.31    0.60
  -8  -9   7    0.08    0.61
  -8  -9   6    0.42    0.56
  -8  -9   5   -0.63    0.46
   8   9  -5    0.27    0.51
  -8  -9   4    1.35    0.66
   8   9  -4    1.77    0.67
  -8  -9   3    3.09    0.77
   8   9  -3    2.27    0.74
  -8  -9   2    0.93    0.54
   8   9  -2   -0.08    0.52
  -8  -9   1    1.20    0.58
   8   9  -1    1.08    0.66
  -8  -9   0    3.29    0.73
   8   9   0    3.36    0.87
  -8  -9  -1    4.77    0.84
   8   9   1    6.46    1.08
  -8  -9  -2    0.72    0.52
   8   9   2    1.17    0.52
   8   9   2    1.30    0.75
  -8  -9  -3    1.28    0.54
   8   9   3    1.58    0.76
   8   9   3    0.85    0.57
  -8  -9  -4   -0.07    0.37
   8   9   4   -0.48    0.59
   8   9   4    0.45    0.52
   8   9   5    0.96    0.59
   8   9   5   -0.23    0.59
   8   9   6    0.05    0.57
   8   9   6    1.63    0.78
   8   9   7    0.82    0.74
   8   9   7    0.44    0.66
   8   9   8   -0.11    0.63
   8   9   8   -0.21    0.70
  -8  -8   9    0.96    0.65
  -8  -8   8    0.66    0.60
  -8  -8   7   -0.09    0.53
  -8  -8   6    0.46    0.56
  -8  -8   5   -0.51    0.44
   8   8  -5    0.44    0.46
  -8  -8   4    0.43    0.53
   8   8  -4    0.36    0.48
  -8  -8   3    0.56    0.52
   8   8  -3    0.45    0.49
  -8  -8   2    2.44    0.67
   8   8  -2    1.07    0.65
   8   8  -2    1.91    0.64
  -8  -8   1    0.55    0.48
   8   8  -1    0.42    0.50
  -8  -8   0    0.46    0.46
   8   8   0    0.49    0.55
  -8  -8  -1   12.23    1.18
   8   8   1   10.21    0.95
   8   8   1    9.99    1.26
  -8  -8  -2   11.88    1.16
   8   8   2    9.87    1.25
   8   8   2   11.82    1.00
  -8  -8  -3    0.52    0.45
   8   8   3    3.51    0.86
   8   8   3    2.08    0.59
  -8  -8  -4    0.07    0.38
   8   8   4   -0.70    0.38
   8   8   4    0.08    0.61
   8   8   5    2.78    0.69
   8   8   5    2.05    0.75
   8   8   6    2.89    0.85
   8   8   6    3.73    0.76
   8   8   7    0.22    0.60
   8   8   7   -0.48    0.51
   8   8   8   -0.41    0.59
   8   8   8    0.19    0.60
   8   8   9    0.23    0.66
  -8  -7   9   -0.40    0.51
  -8  -7   8    1.51    0.65
  -8  -7   7    0.03    0.49
  -8  -7   6    0.76    0.55
  -8  -7   5   -0.17    0.45
   8   7  -5   -0.10    0.36
  -8  -7   4   -0.45    0.42
   8   7  -4   -0.35    0.37
   8   7  -4   -0.14    0.43
  -8  -7   3   18.41    1.39
   8   7  -3   18.14    1.42
   8   7  -3   23.28    1.57
  -8  -7   2    0.52    0.47
   8   7  -2    1.73    0.63
   8   7  -2    0.99    0.49
  -8  -7   1    5.64    0.84
   8   7  -1    5.79    0.93
   8   7  -1    9.29    1.07
  -8  -7   0    9.90    1.04
   8   7   0   10.27    1.16
  -8  -7  -1    9.05    1.02
   8   7   1   10.49    0.84
   8   7   1    8.30    1.08
  -8  -7  -2   -0.01    0.37
   8   7   2    0.65    0.52
   8   7   2   -0.26    0.35
  -8  -7  -3    0.37    0.38
   8   7   3    0.18    0.53
   8   7   3   -0.28    0.34
  -8  -7  -4    1.08    0.45
   8   7   4    0.85    0.46
   8   7   4    0.12    0.53
   8   7   5    0.45    0.50
   8   7   5    0.47    0.55
   8   7   6    0.52    0.49
   8   7   6    0.77    0.57
   8   7   7    0.54    0.59
   8   7   7    0.05    0.53
   8   7   8    1.71    0.67
   8   7   8    1.09    0.64
   8   7   9    0.08    0.54
   8   7   9    0.23    0.61
  -8  -6  10   -0.63    0.51
  -8  -6   9    0.42    0.55
  -8  -6   8    0.06    0.44
  -8  -6   7    0.31    0.51
  -8  -6   6    1.68    0.58
   8   6  -6    1.17    0.46
  -8  -6   5    1.50    0.61
   8   6  -5    0.53    0.42
   8   6  -5    0.48    0.44
  -8  -6   4   11.11    1.15
   8   6  -4   12.64    1.21
   8   6  -4   12.94    1.07
  -8  -6   3    0.31    0.41
   8   6  -3   -0.11    0.36
   8   6  -3    0.25    0.44
  -8  -6   2    5.09    0.76
   8   6  -2    5.60    0.82
   8   6  -2    5.09    0.80
  -8  -6   1   -0.15    0.36
   8   6  -1    0.67    0.47
   8   6  -1    1.09    0.48
  -8  -6   0    1.08    0.46
   8   6   0    0.22    0.43
  -8  -6  -1    5.68    0.74
   8   6   1    6.90    0.67
   8   6   1    6.15    0.84
  -8  -6  -2    8.58    0.90
   8   6   2    9.58    0.86
   8   6   2    9.22    1.07
  -8  -6  -3    6.99    0.78
   8   6   3    7.68    0.95
   8   6   3    6.55    0.72
  -8  -6  -4   10.07    0.82
   8   6   4    8.96    0.89
   8   6   4    9.50    1.07
  -8  -6  -5    1.23    0.36
   8   6   5    1.27    0.48
   8   6   5    1.03    0.53
   8   6   6   -0.03    0.46
   8   6   6    0.03    0.47
   8   6   7    0.42    0.48
   8   6   7    0.12    0.48
   8   6   8    0.33    0.48
   8   6   8    0.43    0.53
   8   6   9    0.15    0.54
   8   6   9   -0.19    0.54
   8   6  10    1.22    0.70
   8   6  10    2.17    0.70
  -8  -5  10   -0.68    0.48
  -8  -5   9   -0.39    0.47
  -8  -5   8    2.86    0.68
  -8  -5   7    5.23    0.80
  -8  -5   6    0.95    0.49
   8   5  -6    0.81    0.45
   8   5  -6    0.77    0.36
  -8  -5   5    5.31    0.78
   8   5  -5    4.94    0.69
   8   5  -5    6.06    0.79
  -8  -5   4    1.29    0.52
   8   5  -4    1.92    0.54
   8   5  -4    1.42    0.45
  -8  -5   3   16.85    1.20
   8   5  -3   16.09    1.14
  -8  -5   2    5.20    0.73
   8   5  -2    7.07    0.84
  -8  -5   1   21.97    1.32
   8   5  -1   21.55    1.36
  -8  -5   0   24.16    1.40
   8   5   0   22.91    1.41
  -8  -5  -1   16.97    1.13
   8   5   1   16.70    0.96
   8   5   1   14.94    1.12
  -8  -5  -2    5.22    0.67
   8   5   2    6.30    0.79
   8   5   2    5.25    0.60
  -8  -5  -3    3.98    0.57
   8   5   3    3.40    0.66
   8   5   3    4.61    0.60
  -8  -5  -4    0.49    0.29
   8   5   4   -0.74    0.25
   8   5   4   -0.13    0.38
  -8  -5  -5    6.93    0.63
   8   5   5    5.59    0.79
   8   5   5    5.48    0.72
   8   5   6    1.37    0.53
   8   5   6    1.81    0.56
   8   5   7    3.69    0.71
   8   5   7    5.37    0.80
   8   5   8    0.66    0.48
   8   5   8    0.93    0.53
   8   5   9    0.00    0.52
   8   5   9    0.59    0.50
   8   5  10    3.73    0.75
   8   5  10    2.03    0.72
  -8  -4  11    0.21    0.49
  -8  -4  10   -0.19    0.44
  -8  -4   9    1.21    0.54
  -8  -4   8    0.28    0.44
  -8  -4   7    1.38    0.52
   8   4  -7    1.42    0.45
  -8  -4   6    0.03    0.39
   8   4  -6   -0.03    0.21
   8   4  -6   -0.08    0.26
  -8  -4   5    0.09    0.38
   8   4  -5    1.68    0.40
  -8  -4   4    6.96    0.80
   8   4  -4    7.03    0.75
  -8  -4   3   32.97    1.73
   8   4  -3   35.01    1.75
  -8  -4   2    0.36    0.38
   8   4  -2    0.42    0.35
  -8  -4   1   13.16    0.98
   8   4  -1   15.76    1.04
  -8  -4   0    0.93    0.39
   8   4   0    0.84    0.40
  -8  -4  -1   39.11    1.89
   8   4   1   42.90    1.97
  -8  -4  -2   14.59    0.97
   8   4   2   15.84    0.92
   8   4   2   13.49    0.98
  -8  -4  -3    2.69    0.47
   8   4   3    3.53    0.56
   8   4   3    2.66    0.44
  -8  -4  -4    2.63    0.43
   8   4   4    2.44    0.45
   8   4   4    2.43    0.52
  -8  -4  -5    6.79    0.54
   8   4   5    5.52    0.72
   8   4   5    5.67    0.67
   8   4   6    0.77    0.42
   8   4   6    1.07    0.41
   8   4   6    0.61    0.41
   8   4   7    0.69    0.43
   8   4   7    0.16    0.43
   8   4   8   -0.30    0.38
   8   4   8    0.25    0.43
   8   4   9    1.08    0.54
   8   4   9    0.08    0.42
   8   4  10    0.02    0.48
   8   4  10    0.02    0.53
   8   4  11    1.28    0.64
  -8  -3  11    0.06    0.45
  -8  -3  10    0.67    0.48
  -8  -3   9    5.48    0.75
  -8  -3   8    2.76    0.57
  -8  -3   7   24.68    1.46
   8   3  -7   27.93    1.44
  -8  -3   6    2.23    0.55
  -8  -3   6    3.96    0.59
  -8  -3   5   27.23    1.44
  -8  -3   5   26.18    1.47
   8   3  -5   27.52    1.34
  -8  -3   4    0.35    0.30
  -8  -3   4    0.27    0.34
   8   3  -4    0.32    0.28
  -8  -3   3   81.78    3.46
   8   3  -3   92.76    3.49
  -8  -3   2   -0.23    0.29
   8   3  -2    0.22    0.34
  -8  -3   1    7.41    0.76
   8   3  -1    6.44    0.70
  -8  -3   0   22.78    1.25
   8   3   0   21.15    1.19
  -8  -3  -1    2.99    0.48
   8   3   1    2.57    0.49
  -8  -3  -2   -0.24    0.25
   8   3   2    0.49    0.27
   8   3   2   -0.01    0.28
  -8  -3  -3    4.84    0.54
   8   3   3    4.07    0.56
   8   3   3    3.28    0.45
   8   3   3    4.71    0.59
  -8  -3  -4    0.67    0.27
   8   3   4    0.48    0.30
   8   3   4    0.60    0.33
   8   3   4    0.76    0.33
  -8  -3  -5    5.37    0.46
   8   3   5    4.98    0.63
   8   3   5    5.02    0.63
   8   3   5    5.20    0.65
   8   3   6   10.45    0.86
   8   3   6   11.33    0.88
   8   3   6   11.15    0.86
   8   3   7   -0.24    0.39
   8   3   7    0.31    0.36
   8   3   8    3.41    0.64
   8   3   8    2.60    0.53
   8   3   9    1.32    0.47
   8   3   9    1.06    0.50
   8   3  10    0.86    0.55
   8   3  10    0.50    0.43
   8   3  11    0.98    0.59
  -8  -2  10    0.58    0.45
  -8  -2   9    1.05    0.46
  -8  -2   8    2.88    0.55
   8   2  -8    1.53    0.42
  -8  -2   7   27.55    1.47
  -8  -2   6    1.29    0.43
  -8  -2   6    1.45    0.39
  -8  -2   5   -0.21    0.24
  -8  -2   5   -0.04    0.30
   8   2  -5    0.62    0.24
  -8  -2   4    1.42    0.40
  -8  -2   4    0.69    0.32
   8   2  -4    1.44    0.34
  -8  -2   3   56.59    2.41
  -8  -2   3   59.00    2.40
   8   2  -3   54.74    2.34
  -8  -2   2   23.63    1.19
  -8  -2   2   22.41    1.23
   8   2  -2   20.18    1.16
  -8  -2   1    0.18    0.30
  -8  -2   1    0.23    0.25
   8   2  -1    0.06    0.25
  -8  -2   0   10.26    0.77
   8   2   0   10.10    0.73
  -8  -2  -1   26.16    1.33
   8   2   1   26.32    1.30
   8   2   1   26.74    1.36
  -8  -2  -2   14.41    0.90
   8   2   2   14.22    0.84
   8   2   2   14.86    0.91
   8   2   2   15.19    0.94
  -8  -2  -3   16.22    0.93
   8   2   3   16.46    0.99
   8   2   3   16.17    0.96
   8   2   3   17.15    0.91
  -8  -2  -4    2.83    0.40
   8   2   4    3.51    0.52
   8   2   4    3.11    0.45
   8   2   4    3.32    0.50
  -8  -2  -5   30.30    1.27
  -8  -2  -5   30.22    1.25
   8   2   5   29.22    1.45
   8   2   5   33.15    1.56
   8   2   5   31.24    1.48
   8   2   6    0.53    0.38
   8   2   6    0.54    0.35
   8   2   6    0.22    0.35
   8   2   7    7.75    0.76
   8   2   7    4.44    0.67
   8   2   8    2.73    0.59
   8   2   8    2.46    0.51
   8   2   9    0.21    0.39
   8   2   9    0.50    0.47
   8   2  10   -0.16    0.43
   8   2  10   -0.04    0.38
   8   2  11    1.00    0.59
  -8  -1  10    0.36    0.38
  -8  -1   9   -0.13    0.31
   8   1  -9   -0.04    0.24
  -8  -1   8    0.81    0.39
   8   1  -8    0.77    0.31
  -8  -1   7    4.16    0.59
  -8  -1   7    3.98    0.54
  -8  -1   6    2.04    0.43
  -8  -1   6    1.98    0.40
  -8  -1   5   -0.21    0.22
  -8  -1   5   -0.05    0.27
   8   1  -5   -0.13    0.15
   8   1  -5    0.01    0.09
  -8  -1   4    0.18    0.27
  -8  -1   4    0.14    0.25
   8   1  -4    0.40    0.22
   8   1  -4    0.07    0.23
  -8  -1   3   23.86    1.28
  -8  -1   3   26.04    1.27
   8   1  -3   26.82    1.24
  -8  -1   2   36.58    1.67
  -8  -1   2   37.45    1.62
   8   1  -2   35.54    1.60
  -8  -1   1   22.88    1.22
  -8  -1   1   25.99    1.21
   8   1  -1   25.21    1.25
   8   1  -1   23.37    1.18
  -8  -1   0   12.68    0.85
  -8  -1   0   12.99    0.77
   8   1   0   12.56    0.83
   8   1   0   12.76    0.79
  -8  -1  -1   37.73    1.53
  -8  -1  -1   35.36    1.62
  -8  -1  -1   35.96    1.58
   8   1   1   35.49    1.61
   8   1   1   37.31    1.69
  -8  -1  -2   26.78    1.29
   8   1   2   26.07    1.26
   8   1   2   26.05    1.33
  -8  -1  -3   15.41    0.94
   8   1   3   20.56    1.03
   8   1   3   18.12    1.07
   8   1   3   19.23    0.95
  -8  -1  -4    9.81    0.62
   8   1   4    8.99    0.67
   8   1   4    8.84    0.65
   8   1   4    8.89    0.73
  -8  -1  -5    2.94    0.31
  -8  -1  -5    2.96    0.32
   8   1   5    2.98    0.49
   8   1   5    2.03    0.41
   8   1   5    2.75    0.43
   8   1   6   10.92    0.83
   8   1   6   11.94    0.86
   8   1   6   14.46    0.94
   8   1   7    8.58    0.82
   8   1   7    9.02    0.85
   8   1   7    9.57    0.76
   8   1   8    3.68    0.55
   8   1   8    3.82    0.64
   8   1   9    2.63    0.59
   8   1   9    1.37    0.43
   8   1  10    1.01    0.42
   8   1  10    0.99    0.50
   8   1  11    1.26    0.58
  -8   0  10    0.25    0.34
  -8   0   9   -0.09    0.32
  -8   0   8    9.07    0.82
  -8   0   7   -0.16    0.25
  -8   0   7    0.11    0.30
  -8   0   6    2.21    0.39
  -8   0   6    1.03    0.38
  -8   0   5   -0.42    0.24
  -8   0   5   -0.19    0.20
  -8   0   4    3.45    0.45
  -8   0   4    3.23    0.48
   8   0  -4    3.12    0.39
   8   0  -4    3.61    0.38
  -8   0   3   -0.08    0.20
  -8   0   3    0.29    0.28
   8   0  -3    0.26    0.21
   8   0  -3   -0.32    0.21
  -8   0   2   35.76    1.60
  -8   0   2   35.00    1.66
   8   0  -2   35.39    1.58
   8   0  -2   39.91    1.68
   8   0  -2   39.27    1.68
  -8   0   1    0.06    0.19
  -8   0   1    0.28    0.28
   8   0  -1    0.03    0.23
   8   0  -1   -0.08    0.20
  -8   0   0    4.62    0.50
  -8   0   0    4.04    0.52
   8   0   0    4.32    0.49
   8   0   0    3.12    0.47
  -8   0  -1   -0.36    0.17
  -8   0  -1   -0.20    0.23
   8   0   1   -0.46    0.18
   8   0   1   -0.34    0.22
  -8   0  -2    3.86    0.39
  -8   0  -2    2.42    0.43
   8   0   2    3.05    0.43
   8   0   2    3.08    0.49
  -8   0  -3    0.07    0.22
  -8   0  -3   -0.15    0.22
   8   0   3    0.10    0.26
   8   0   3   -0.31    0.24
  -8   0  -4   17.82    0.95
   8   0   4   19.28    0.95
   8   0   4   17.72    1.00
   8   0   4   21.02    1.13
  -8   0  -5   -0.27    0.15
   8   0   5    0.36    0.26
   8   0   5    0.04    0.26
   8   0   5   -0.11    0.25
   8   0   6    7.54    0.68
   8   0   6    8.14    0.74
   8   0   6    9.89    0.88
   8   0   7    0.07    0.33
   8   0   7   -0.75    0.31
   8   0   7   -0.16    0.29
   8   0   8    5.01    0.63
   8   0   8    4.59    0.62
   8   0   9   -0.06    0.33
   8   0   9   -0.15    0.37
   8   0  10    1.45    0.51
   8   0  10    1.21    0.48
   8   0  11   -0.05    0.42
  -8   1  10    0.03    0.35
  -8   1   9    0.37    0.36
  -8   1   8    1.26    0.41
  -8   1   7    4.41    0.50
  -8   1   7    4.14    0.57
  -8   1   6    2.12    0.36
  -8   1   6    1.57    0.41
  -8   1   5    0.08    0.28
  -8   1   5   -0.09    0.21
  -8   1   4    0.04    0.21
  -8   1   4    0.29    0.28
   8  -1  -4    0.04    0.20
   8  -1  -4    0.20    0.18
  -8   1   3   25.01    1.29
  -8   1   3   26.67    1.22
   8  -1  -3   23.22    1.21
   8  -1  -3   26.23    1.17
  -8   1   2   38.64    1.61
  -8   1   2   37.04    1.70
   8  -1  -2   35.40    1.57
   8  -1  -2   36.93    1.68
  -8   1   1   23.16    1.15
  -8   1   1   26.87    1.30
   8  -1  -1   25.20    1.28
   8  -1  -1   23.06    1.14
  -8   1   0   13.61    0.79
  -8   1   0   12.74    0.86
   8  -1   0   12.88    0.79
   8  -1   0   12.89    0.86
   8  -1   0   14.07    0.89
  -8   1  -1   35.80    1.68
  -8   1  -1   36.70    1.60
   8  -1   1   37.14    1.73
   8  -1   1   37.33    1.62
   8  -1   1   36.44    1.70
  -8   1  -2   25.17    1.31
  -8   1  -2   26.85    1.14
   8  -1   2   26.47    1.28
   8  -1   2   26.85    1.39
  -8   1  -3   18.08    1.02
  -8   1  -3   18.37    0.90
   8  -1   3   18.99    1.04
   8  -1   3   19.31    1.13
  -8   1  -4    9.29    0.66
  -8   1  -4   10.47    0.67
   8  -1   4    8.93    0.70
   8  -1   4    9.81    0.80
  -8   1  -5    2.47    0.36
   8  -1   5    2.61    0.44
   8  -1   5    3.33    0.40
   8  -1   5    2.91    0.52
  -8   1  -6   12.04    0.53
   8  -1   6   11.99    0.86
   8  -1   6   11.44    0.91
   8  -1   6   12.59    0.95
   8  -1   6   13.15    0.77
   8  -1   7    9.03    0.91
   8  -1   7    9.60    0.94
   8  -1   7    8.47    0.79
   8  -1   7    8.75    0.71
   8  -1   8    4.28    0.61
   8  -1   8    3.54    0.55
   8  -1   9    1.43    0.42
   8  -1   9    1.32    0.45
   8  -1  10    1.42    0.46
   8  -1  10    1.06    0.45
   8  -1  11    0.57    0.47
  -8   2  10    0.09    0.36
  -8   2   9    1.39    0.45
  -8   2   8    1.54    0.45
   8  -2  -8    2.25    0.35
  -8   2   7   28.40    1.49
  -8   2   7   29.87    1.40
  -8   2   6    0.68    0.38
  -8   2   6    0.96    0.30
  -8   2   6    1.35    0.41
  -8   2   5    0.15    0.31
  -8   2   5    0.50    0.35
  -8   2   5    0.53    0.27
  -8   2   4    2.35    0.47
  -8   2   4    1.50    0.34
   8  -2  -4    1.89    0.29
   8  -2  -4    1.71    0.32
  -8   2   3   54.96    2.41
  -8   2   3   57.75    2.31
   8  -2  -3   57.70    2.25
  -8   2   2   21.88    1.23
  -8   2   2   22.51    1.27
  -8   2   2   24.26    1.18
   8  -2  -2   23.43    1.14
  -8   2   1    0.36    0.36
  -8   2   1    0.32    0.24
  -8   2   1   -0.10    0.26
   8  -2  -1    0.40    0.26
  -8   2   0   10.54    0.71
  -8   2   0   11.24    0.82
   8  -2   0   10.08    0.71
  -8   2  -1   25.42    1.35
   8  -2   1   24.34    1.26
   8  -2   1   28.52    1.42
  -8   2  -2   14.10    0.97
   8  -2   2   14.59    1.01
   8  -2   2   13.98    0.88
  -8   2  -3   17.25    1.03
  -8   2  -3   17.63    0.80
   8  -2   3   17.80    1.11
   8  -2   3   15.30    0.96
  -8   2  -4    3.66    0.37
  -8   2  -4    3.48    0.49
   8  -2   4    2.69    0.47
   8  -2   4    3.03    0.54
  -8   2  -5   29.84    1.33
  -8   2  -5   31.82    1.43
   8  -2   5   28.64    1.49
   8  -2   5   32.53    1.65
  -8   2  -6    0.42    0.24
   8  -2   6    1.39    0.31
   8  -2   6    0.48    0.40
   8  -2   6    0.93    0.43
   8  -2   7    5.98    0.72
   8  -2   7    5.90    0.55
   8  -2   7    5.28    0.70
   8  -2   8    3.08    0.46
   8  -2   8    2.79    0.57
   8  -2   9    0.21    0.33
   8  -2   9    1.16    0.46
   8  -2  10    0.10    0.39
   8  -2  11    0.66    0.48
  -8   3  10    0.54    0.42
  -8   3   9    4.97    0.73
  -8   3   8    2.19    0.52
   8  -3  -8    2.20    0.40
  -8   3   7   27.70    1.51
   8  -3  -7   27.85    1.35
  -8   3   6    3.44    0.49
  -8   3   6    3.03    0.58
  -8   3   5   25.49    1.46
  -8   3   5   29.07    1.36
  -8   3   4   -0.04    0.31
  -8   3   4    0.10    0.23
   8  -3  -4   -0.03    0.18
  -8   3   3   87.46    3.63
  -8   3   3   94.75    3.52
   8  -3  -3   90.10    3.41
  -8   3   2    0.02    0.36
  -8   3   2    0.11    0.23
   8  -3  -2    0.27    0.25
  -8   3   1    6.37    0.75
   8  -3  -1    8.13    0.64
  -8   3   0   18.52    1.19
   8  -3   0   21.22    1.11
  -8   3  -1    3.47    0.59
  -8   3  -1    3.09    0.55
   8  -3   1    3.64    0.52
  -8   3  -2   -0.26    0.31
   8  -3   2   -0.29    0.29
  -8   3  -3    4.38    0.35
  -8   3  -3    5.95    0.68
   8  -3   3    5.50    0.64
  -8   3  -4    0.79    0.33
  -8   3  -4    0.48    0.17
   8  -3   4    0.59    0.35
  -8   3  -5    6.63    0.68
   8  -3   5    4.59    0.63
  -8   3  -6   10.64    0.73
   8  -3   6   11.56    0.91
   8  -3   6   10.91    0.98
   8  -3   7    0.46    0.40
   8  -3   7   -0.01    0.39
   8  -3   8    3.73    0.64
   8  -3   9    0.99    0.46
   8  -3  10    0.67    0.49
   8  -3  11   -0.12    0.46
  -8   4  10    0.65    0.48
  -8   4  10    0.20    0.45
  -8   4   9    0.79    0.49
  -8   4   8    0.22    0.45
   8  -4  -8    0.17    0.31
  -8   4   7    1.87    0.57
   8  -4  -7    0.80    0.38
  -8   4   6    0.01    0.28
  -8   4   6   -0.01    0.42
   8  -4  -6    0.63    0.37
  -8   4   5    1.00    0.44
  -8   4   5    0.38    0.28
   8  -4  -5    0.90    0.24
   8  -4  -5    0.19    0.13
  -8   4   4    7.69    0.87
  -8   4   4    7.00    0.70
   8  -4  -4    6.75    0.55
  -8   4   3   33.79    1.80
   8  -4  -3   35.03    1.58
  -8   4   2    0.70    0.44
   8  -4  -2    0.27    0.29
  -8   4   1   14.68    1.13
   8  -4  -1   15.10    0.97
  -8   4   0    0.71    0.44
   8  -4   0    0.54    0.33
  -8   4  -1   39.03    1.99
   8  -4   1   42.67    1.93
  -8   4  -2   17.44    1.18
   8  -4   2   16.94    1.07
  -8   4  -3    3.74    0.62
  -8   4  -3    3.50    0.62
  -8   4  -3    3.27    0.27
   8  -4   3    3.07    0.56
  -8   4  -4    2.38    0.52
   8  -4   4    2.08    0.49
  -8   4  -5    6.20    0.74
   8  -4   5    6.59    0.82
   8  -4   5    4.84    0.70
  -8   4  -6    1.55    0.40
   8  -4   6    0.70    0.46
   8  -4   6    0.81    0.45
   8  -4   7    0.23    0.41
   8  -4   8   -0.29    0.36
   8  -4   9   -0.05    0.43
   8  -4  10    0.57    0.51
   8  -4  11   -0.52    0.45
  -8   5  10    1.14    0.53
  -8   5   9   -0.16    0.47
  -8   5   8    2.90    0.70
   8  -5  -8    3.18    0.53
  -8   5   7    5.86    0.84
   8  -5  -7    3.11    0.57
  -8   5   6    0.70    0.49
   8  -5  -6    1.10    0.43
  -8   5   5    6.03    0.87
   8  -5  -5    5.95    0.49
   8  -5  -5    6.46    0.76
  -8   5   4    1.24    0.53
   8  -5  -4    1.85    0.37
   8  -5  -4    1.47    0.47
  -8   5   3   16.34    1.22
   8  -5  -3   17.51    1.17
   8  -5  -3   16.19    0.99
  -8   5   2    5.50    0.81
   8  -5  -2    7.08    0.71
  -8   5   1   22.41    1.45
   8  -5  -1   23.38    1.30
  -8   5   0   22.31    1.49
   8  -5   0   23.86    1.36
  -8   5  -1   17.09    1.25
   8  -5   1   15.94    1.12
  -8   5  -2    4.22    0.74
   8  -5   2    4.33    0.63
   8  -5   2    4.67    0.69
  -8   5  -3    3.30    0.23
  -8   5  -3    2.92    0.60
   8  -5   3    3.39    0.62
   8  -5   3    2.63    0.56
  -8   5  -4   -0.30    0.31
  -8   5  -4    0.06    0.35
   8  -5   4   -0.22    0.34
   8  -5   4    0.27    0.39
  -8   5  -5    5.31    0.78
   8  -5   5    7.46    0.87
   8  -5   5    6.77    0.86
  -8   5  -6    2.91    0.57
   8  -5   6    2.91    0.67
   8  -5   6    2.64    0.63
   8  -5   7    4.01    0.74
   8  -5   8    0.22    0.46
   8  -5   9    0.27    0.49
   8  -5  10    3.15    0.73
  -8   6  10    0.24    0.71
  -8   6  10   -0.37    0.56
  -8   6   9    0.29    0.59
  -8   6   8    0.32    0.54
   8  -6  -8    0.01    0.39
  -8   6   7    0.67    0.54
   8  -6  -7    0.47    0.41
  -8   6   6    1.07    0.60
   8  -6  -6    1.00    0.46
  -8   6   5    1.20    0.61
   8  -6  -5    1.66    0.35
   8  -6  -5    1.50    0.50
  -8   6   4   13.06    1.33
   8  -6  -4   11.00    0.82
   8  -6  -4   12.02    1.11
  -8   6   3    0.35    0.49
   8  -6  -3   -0.11    0.31
   8  -6  -3    0.20    0.41
  -8   6   2    3.25    0.73
   8  -6  -2    4.03    0.72
   8  -6  -2    4.56    0.64
  -8   6   1    0.78    0.50
   8  -6  -1    1.02    0.47
   8  -6  -1    0.68    0.40
  -8   6   0    0.54    0.45
   8  -6   0    0.38    0.38
   8  -6   0    0.40    0.41
  -8   6  -1    6.76    0.96
   8  -6   1    6.12    0.77
   8  -6   1    6.18    0.85
  -8   6  -2    8.23    1.02
   8  -6   2    9.00    0.99
   8  -6   2    9.15    0.96
  -8   6  -3    6.00    0.87
   8  -6   3    7.17    0.89
   8  -6   3    6.13    0.83
  -8   6  -4    8.27    1.01
  -8   6  -4   10.62    1.11
   8  -6   4   10.48    1.09
   8  -6   4    9.09    1.03
  -8   6  -5    2.00    0.59
   8  -6   5    0.42    0.52
   8  -6   5    1.71    0.57
  -8   6  -6    1.13    0.50
   8  -6   6    0.54    0.52
   8  -6   7    0.26    0.45
   8  -6   8    0.42    0.50
   8  -6   9   -0.30    0.49
   8  -6  10    0.74    0.63
  -8   7   9    1.14    0.67
  -8   7   9    1.24    0.78
  -8   7   8    2.06    0.73
   8  -7  -8    1.65    0.54
  -8   7   7    0.36    0.58
   8  -7  -7    0.23    0.44
  -8   7   6   -0.85    0.48
   8  -7  -6   -0.40    0.40
  -8   7   5    0.55    0.59
   8  -7  -5    0.50    0.48
  -8   7   4   -0.05    0.53
   8  -7  -4   -0.32    0.27
   8  -7  -4    0.27    0.45
  -8   7   3   19.16    1.53
   8  -7  -3   18.56    1.37
   8  -7  -3   19.79    1.24
  -8   7   2    0.85    0.62
   8  -7  -2    0.76    0.50
   8  -7  -2    0.67    0.42
  -8   7   1    7.44    1.08
   8  -7  -1    6.57    0.96
   8  -7  -1    9.60    0.97
  -8   7   0   10.84    1.25
   8  -7   0   10.01    1.05
   8  -7   0   10.08    1.11
  -8   7  -1    7.72    1.08
  -8   7  -1    8.89    0.64
   8  -7   1    8.74    1.07
   8  -7   1    7.58    0.95
  -8   7  -2   -0.23    0.19
  -8   7  -2   -0.08    0.45
   8  -7   2   -0.39    0.39
   8  -7   2   -0.31    0.41
  -8   7  -3    0.06    0.44
   8  -7   3   -0.40    0.40
   8  -7   3   -0.21    0.41
  -8   7  -4    0.92    0.52
   8  -7   4    1.56    0.57
   8  -7   4    0.57    0.47
  -8   7  -5    0.34    0.52
  -8   7  -5    1.47    0.54
   8  -7   5    1.10    0.60
   8  -7   5    0.25    0.55
  -8   7  -6    0.41    0.48
   8  -7   6    0.81    0.54
   8  -7   7    1.08    0.59
   8  -7   8    0.59    0.59
   8  -7   9    0.62    0.64
  -8   8   9    0.45    0.71
  -8   8   8   -0.20    0.60
  -8   8   8    0.51    0.67
  -8   8   7    0.09    0.61
  -8   8   7   -0.31    0.64
   8  -8  -7   -0.82    0.43
  -8   8   6   -0.25    0.50
  -8   8   6    0.28    0.60
   8  -8  -6   -0.35    0.42
  -8   8   5   -0.04    0.57
   8  -8  -5    0.33    0.48
  -8   8   4    0.66    0.64
   8  -8  -4   -0.24    0.34
   8  -8  -4   -0.15    0.45
  -8   8   3    1.33    0.68
   8  -8  -3   -0.84    0.44
   8  -8  -3   -0.15    0.38
  -8   8   2    1.29    0.71
   8  -8  -2    1.87    0.64
   8  -8  -2    1.83    0.53
  -8   8   1    0.44    0.38
  -8   8   1   -0.50    0.46
   8  -8  -1   -0.04    0.43
   8  -8  -1    0.07    0.51
  -8   8   0    0.90    0.37
  -8   8   0    0.52    0.60
   8  -8   0   -0.08    0.44
   8  -8   0   -0.14    0.54
  -8   8  -1    7.17    1.11
  -8   8  -1   11.12    0.73
   8  -8   1    9.69    1.13
   8  -8   1    8.88    1.12
  -8   8  -2   13.81    1.45
  -8   8  -2   12.62    0.69
   8  -8   2   10.62    1.22
   8  -8   2   11.96    1.27
  -8   8  -3    2.10    0.68
   8  -8   3    2.05    0.65
   8  -8   3    1.87    0.65
  -8   8  -4   -0.24    0.41
   8  -8   4    0.71    0.59
   8  -8   4   -0.30    0.45
  -8   8  -5    2.10    0.68
   8  -8   5    2.18    0.70
   8  -8   6    3.00    0.79
   8  -8   7    0.15    0.55
   8  -8   8   -0.44    0.56
   8  -8   9   -0.23    0.56
  -8   9   8   -0.75    0.60
  -8   9   8    0.27    0.70
  -8   9   7    0.30    0.69
  -8   9   7    0.65    0.76
  -8   9   6   -0.25    0.67
  -8   9   6    1.03    0.67
   8  -9  -6    0.01    0.51
  -8   9   5    0.35    0.68
  -8   9   5   -0.11    0.58
   8  -9  -5    0.99    0.57
  -8   9   4    0.37    0.58
  -8   9   4   -0.21    0.62
   8  -9  -4    2.19    0.71
  -8   9   3    2.07    0.63
  -8   9   3    3.40    0.97
   8  -9  -3    2.79    0.77
   8  -9  -3    4.22    0.73
  -8   9   2    0.49    0.63
  -8   9   2    0.63    0.50
   8  -9  -2    0.32    0.49
   8  -9  -2   -0.26    0.48
  -8   9   1    0.85    0.70
  -8   9   1    2.08    0.53
   8  -9  -1    1.36    0.59
   8  -9  -1    0.97    0.65
  -8   9   0    4.33    0.93
  -8   9   0    3.60    0.55
   8  -9   0    3.19    0.82
   8  -9   0    3.37    0.79
  -8   9  -1    5.60    1.02
  -8   9  -1    6.88    0.63
   8  -9   1    6.71    1.02
   8  -9   1    5.82    0.95
  -8   9  -2    1.50    0.70
   8  -9   2    2.28    0.72
   8  -9   2    2.86    0.81
  -8   9  -3    2.02    0.75
   8  -9   3    1.41    0.65
   8  -9   3    0.72    0.56
  -8   9  -4    0.63    0.59
   8  -9   4    0.01    0.51
  -8   9  -5    0.91    0.61
   8  -9   5    0.03    0.51
   8  -9   6    0.20    0.60
   8  -9   7   -0.17    0.55
   8  -9   8    0.12    0.60
  -8  10   7    0.25    0.82
  -8  10   6    0.18    0.66
  -8  10   6    0.62    0.80
  -8  10   5   -0.01    0.59
  -8  10   5    1.16    0.80
   8 -10  -5   -0.03    0.58
  -8  10   4   -0.46    0.54
  -8  10   4   -0.69    0.66
   8 -10  -4    0.72    0.64
  -8  10   3    0.41    0.53
  -8  10   3    1.98    0.85
   8 -10  -3    0.56    0.60
   8 -10  -3    1.68    0.64
  -8  10   2    0.84    0.81
  -8  10   2    0.43    0.49
   8 -10  -2    0.54    0.52
   8 -10  -2    0.89    0.62
  -8  10   1    1.65    0.49
  -8  10   1    1.37    0.78
   8 -10  -1    0.69    0.55
   8 -10  -1    1.20    0.68
  -8  10   0   -0.74    0.52
  -8  10   0    0.87    0.42
   8 -10   0   -0.54    0.48
   8 -10   0   -0.57    0.51
  -8  10  -1    1.36    0.72
   8 -10   1   -0.16    0.57
   8 -10   1    0.78    0.63
  -8  10  -2    0.73    0.66
   8 -10   2    0.23    0.55
   8 -10   2    0.97    0.66
  -8  10  -3   -0.12    0.61
   8 -10   3   -0.80    0.46
   8 -10   3    1.23    0.68
  -8  10  -4    0.21    0.58
   8 -10   4   -0.33    0.55
  -8  10  -5    0.75    0.61
   8 -10   5   -0.16    0.51
   8 -10   6    0.57    0.69
   8 -10   7    0.09    0.61
  -8  11   5    0.06    0.80
  -8  11   5    0.10    0.68
  -8  11   4    0.91    0.65
  -8  11   4   -0.55    0.72
  -8  11   3    0.56    0.58
  -8  11   3    0.01    0.71
   8 -11  -3    0.19    0.65
  -8  11   2    0.23    0.53
  -8  11   2   -0.71    0.66
   8 -11  -2   -0.02    0.54
   8 -11  -2    0.34    0.68
  -8  11   1   -0.12    0.65
  -8  11   1    0.36    0.44
   8 -11  -1    0.80    0.68
   8 -11  -1    0.10    0.57
  -8  11   0    0.95    0.71
   8 -11   0    2.00    0.83
   8 -11   0    1.13    0.63
  -8  11  -1    2.43    0.91
   8 -11   1    2.98    0.85
   8 -11   1    4.10    0.94
  -8  11  -2    1.42    0.84
   8 -11   2    1.42    0.71
   8 -11   2    0.77    0.72
  -8  11  -3   -0.14    0.64
   8 -11   3   -0.05    0.55
  -8  11  -4    0.15    0.66
   8 -11   4   -0.14    0.57
   8 -11   5   -0.59    0.61
  -8  12   3    0.75    0.87
  -8  12   3   -0.07    0.56
  -8  12   2    0.30    0.84
   8 -12  -2    0.56    0.68
  -8  12   1   -0.36    0.71
   8 -12  -1   -0.03    0.72
   8 -12  -1   -0.15    0.59
  -8  12   0   -0.02    0.68
   8 -12   0    0.55    0.68
   8 -12   0   -0.36    0.67
  -8  12  -1   -0.15    0.66
   8 -12   1    0.82    0.66
   8 -12   1   -0.45    0.64
  -8  12  -2   -0.12    0.68
   8 -12   2    0.11    0.69
  -8  12  -3    0.22    0.75
   8 -12   3    0.59    0.78
  -9 -12   3    1.18    0.72
   9  12  -3    0.55    0.74
  -9 -12   2   -0.40    0.53
   9  12  -2   -0.23    0.63
  -9 -12   1   -0.21    0.57
   9  12  -1    0.10    0.67
  -9 -12   0    0.12    0.65
   9  12   0    1.46    0.91
  -9 -12  -1    0.75    0.64
   9  12   1    0.55    0.77
   9  12   2    0.25    0.75
   9  12   3    0.56    0.81
  -9 -11   5    0.52    0.68
  -9 -11   4    0.57    0.62
   9  11  -4   -0.04    0.63
  -9 -11   3   -0.57    0.50
   9  11  -3   -0.19    0.59
  -9 -11   2    1.03    0.60
   9  11  -2    0.55    0.67
  -9 -11   1    0.13    0.55
   9  11  -1   -0.23    0.57
  -9 -11   0    0.64    0.61
   9  11   0   -0.59    0.58
  -9 -11  -1    1.13    0.60
   9  11   1   -1.10    0.54
  -9 -11  -2   -0.50    0.49
   9  11   2   -0.39    0.58
   9  11   3    0.58    0.73
   9  11   3   -0.28    0.55
   9  11   4   -0.53    0.68
   9  11   4    0.31    0.63
   9  11   5   -0.35    0.80
   9  11   5   -0.49    0.63
  -9 -10   7   -0.68    0.57
  -9 -10   6    0.43    0.67
  -9 -10   5    0.99    0.71
  -9 -10   4    0.63    0.63
   9  10  -4    0.44    0.59
  -9 -10   3    0.06    0.51
   9  10  -3   -0.60    0.48
  -9 -10   2    2.17    0.71
   9  10  -2    2.05    0.77
  -9 -10   1    2.17    0.71
   9  10  -1    2.68    0.83
  -9 -10   0   -0.57    0.47
   9  10   0   -0.38    0.51
  -9 -10  -1    0.41    0.49
   9  10   1   -0.38    0.58
  -9 -10  -2    1.18    0.61
   9  10   2    1.59    0.82
   9  10   2    0.64    0.58
  -9 -10  -3    0.34    0.51
   9  10   3   -0.52    0.59
   9  10   3   -0.55    0.51
   9  10   4    0.50    0.56
   9  10   4    1.12    0.77
   9  10   5    0.52    0.59
   9  10   5   -0.37    0.72
   9  10   6    0.77    0.65
   9  10   6    0.87    0.81
   9  10   7    0.02    0.75
  -9  -9   8    0.76    0.68
  -9  -9   7   -0.22    0.56
  -9  -9   6    0.76    0.59
  -9  -9   5   -0.39    0.47
   9   9  -5    0.26    0.49
  -9  -9   4   -0.08    0.52
   9   9  -4    0.32    0.50
  -9  -9   3    1.43    0.63
   9   9  -3    0.98    0.59
  -9  -9   2    1.24    0.60
   9   9  -2    2.27    0.79
  -9  -9   1    0.60    0.51
   9   9  -1    1.17    0.66
  -9  -9   0    1.91    0.64
   9   9   0    1.15    0.64
  -9  -9  -1    0.25    0.53
   9   9   1    0.88    0.62
  -9  -9  -2    1.07    0.56
   9   9   2    1.30    0.70
   9   9   2    0.93    0.55
  -9  -9  -3    0.63    0.49
   9   9   3    0.08    0.47
   9   9   3    0.95    0.73
   9   9   4    3.52    0.74
   9   9   4    4.98    1.08
   9   9   5    0.42    0.68
   9   9   5    0.00    0.53
   9   9   6   -0.82    0.49
   9   9   6   -0.58    0.60
   9   9   7    0.44    0.69
   9   9   7   -0.38    0.55
   9   9   8    0.10    0.68
  -9  -8   9    0.73    0.68
  -9  -8   8   -0.64    0.52
  -9  -8   7   -0.39    0.54
  -9  -8   6    0.20    0.58
  -9  -8   5   -0.20    0.48
   9   8  -5    0.19    0.50
  -9  -8   4   -0.03    0.50
   9   8  -4    0.04    0.45
  -9  -8   3   10.87    1.21
   9   8  -3    8.74    1.15
  -9  -8   2    1.56    0.58
   9   8  -2    2.29    0.77
   9   8  -2    2.27    0.68
  -9  -8   1    0.46    0.45
   9   8  -1    0.29    0.51
  -9  -8   0    0.60    0.53
   9   8   0    0.29    0.54
  -9  -8  -1   12.82    1.27
   9   8   1   12.87    1.43
  -9  -8  -2    4.10    0.76
   9   8   2    2.27    0.72
   9   8   2    5.69    0.75
  -9  -8  -3    1.55    0.54
   9   8   3    2.15    0.63
   9   8   3    1.31    0.70
  -9  -8  -4    0.45    0.45
   9   8   4    0.08    0.60
   9   8   4    0.80    0.48
   9   8   5   -0.48    0.51
   9   8   5    0.12    0.48
   9   8   6   -0.28    0.56
   9   8   6    0.62    0.58
   9   8   7    0.38    0.63
   9   8   7    0.87    0.60
   9   8   8    0.71    0.68
   9   8   8    2.20    0.72
  -9  -7   9   -0.11    0.52
  -9  -7   8    0.65    0.58
  -9  -7   7   -0.64    0.44
  -9  -7   6    0.58    0.54
  -9  -7   5    1.31    0.57
   9   7  -5    1.12    0.53
  -9  -7   4    0.43    0.53
   9   7  -4    0.97    0.52
  -9  -7   3   10.02    1.13
   9   7  -3    8.60    1.08
   9   7  -3    9.11    1.12
  -9  -7   2    2.29    0.65
   9   7  -2    2.18    0.66
   9   7  -2    0.32    0.48
  -9  -7   1    0.58    0.50
   9   7  -1    1.66    0.61
   9   7  -1    1.41    0.56
  -9  -7   0    6.68    0.93
   9   7   0    8.06    1.06
  -9  -7  -1   25.10    1.56
   9   7   1   24.01    1.67
  -9  -7  -2    2.33    0.56
   9   7   2    1.61    0.64
   9   7   2    1.31    0.52
  -9  -7  -3    6.30    0.81
   9   7   3    6.80    1.01
   9   7   3    5.76    0.74
  -9  -7  -4    1.34    0.45
   9   7   4    0.42    0.58
   9   7   4    0.86    0.47
   9   7   5    2.99    0.69
   9   7   5    2.13    0.69
   9   7   6    0.66    0.55
   9   7   6    0.35    0.48
   9   7   7    2.99    0.75
   9   7   7    2.76    0.68
   9   7   8    1.44    0.67
   9   7   8    1.64    0.68
   9   7   9    1.42    0.71
   9   7   9    1.54    0.70
  -9  -6  10    0.86    0.59
  -9  -6   9   -0.48    0.46
  -9  -6   8    0.44    0.54
  -9  -6   7    0.77    0.55
  -9  -6   6    0.78    0.51
   9   6  -6   -0.12    0.38
  -9  -6   5    1.49    0.60
   9   6  -5    1.37    0.50
  -9  -6   4    0.45    0.50
   9   6  -4    0.33    0.46
   9   6  -4   -0.31    0.35
  -9  -6   3    8.13    0.99
   9   6  -3    7.82    0.99
   9   6  -3    7.42    0.95
  -9  -6   2   11.33    1.13
   9   6  -2    9.99    1.10
  -9  -6   1    0.48    0.46
   9   6  -1    0.86    0.49
  -9  -6   0    0.13    0.38
   9   6   0   -0.15    0.38
  -9  -6  -1    2.28    0.55
   9   6   1    1.23    0.52
  -9  -6  -2    0.03    0.35
   9   6   2    0.22    0.35
   9   6   2    0.55    0.50
  -9  -6  -3    0.31    0.37
   9   6   3    0.16    0.45
   9   6   3    0.43    0.40
  -9  -6  -4    1.14    0.43
   9   6   4    0.63    0.51
   9   6   4    1.17    0.46
  -9  -6  -5   -0.09    0.29
   9   6   5    0.65    0.54
   9   6   5    0.51    0.46
   9   6   6    3.49    0.76
   9   6   6    4.00    0.73
   9   6   7    0.96    0.53
   9   6   7    0.77    0.54
   9   6   8   -0.01    0.51
   9   6   8    0.55    0.53
   9   6   9    0.06    0.52
   9   6   9   -0.06    0.56
   9   6  10   -0.93    0.45
   9   6  10    0.05    0.58
  -9  -5  10   -0.28    0.48
  -9  -5   9    0.79    0.56
  -9  -5   8   -0.05    0.46
  -9  -5   7    0.29    0.45
  -9  -5   6    0.37    0.46
   9   5  -6    0.12    0.34
  -9  -5   5   -0.41    0.40
   9   5  -5    0.22    0.35
   9   5  -5    0.41    0.41
  -9  -5   4   -0.12    0.41
   9   5  -4    0.58    0.40
  -9  -5   3    1.05    0.45
   9   5  -3    1.14    0.47
  -9  -5   2   -0.34    0.35
   9   5  -2    0.23    0.35
  -9  -5   1   -0.10    0.34
   9   5  -1   -0.17    0.34
  -9  -5   0    2.87    0.60
   9   5   0    3.77    0.67
  -9  -5  -1    2.42    0.53
   9   5   1    3.38    0.63
  -9  -5  -2    3.05    0.58
   9   5   2    3.19    0.64
   9   5   2    3.90    0.54
  -9  -5  -3    2.92    0.54
   9   5   3    4.80    0.74
   9   5   3    4.97    0.63
  -9  -5  -4    2.29    0.47
   9   5   4    2.41    0.60
   9   5   4    1.62    0.45
  -9  -5  -5   -0.28    0.23
   9   5   5    0.06    0.41
   9   5   5   -0.21    0.34
   9   5   6    1.90    0.56
   9   5   6    2.18    0.57
   9   5   7    0.31    0.45
   9   5   7    0.44    0.45
   9   5   8    0.27    0.48
   9   5   8    1.15    0.53
   9   5   9    0.00    0.48
   9   5   9    0.13    0.53
   9   5  10    0.76    0.67
   9   5  10    1.50    0.66
  -9  -4  11    0.12    0.49
  -9  -4  10    0.49    0.50
  -9  -4   9   -0.28    0.42
  -9  -4   8    1.29    0.54
  -9  -4   7    0.17    0.42
  -9  -4   6   -0.02    0.38
   9   4  -6    0.01    0.27
   9   4  -6   -0.54    0.23
  -9  -4   5    7.78    0.90
   9   4  -5    8.08    0.81
  -9  -4   4    2.56    0.58
   9   4  -4    3.41    0.57
  -9  -4   3    1.18    0.44
   9   4  -3    1.22    0.42
  -9  -4   2   25.57    1.46
   9   4  -2   26.32    1.48
  -9  -4   1    1.05    0.45
   9   4  -1    0.62    0.40
  -9  -4   0   32.69    1.68
   9   4   0   33.23    1.71
  -9  -4  -1    2.33    0.50
   9   4   1    2.28    0.53
  -9  -4  -2   27.01    1.44
   9   4   2   28.77    1.39
   9   4   2   27.31    1.51
  -9  -4  -3    0.99    0.39
   9   4   3    2.17    0.44
   9   4   3    2.16    0.50
  -9  -4  -4    1.88    0.40
   9   4   4    2.37    0.48
   9   4   4    2.54    0.54
  -9  -4  -5   -0.04    0.23
   9   4   5   -0.10    0.36
   9   4   5    0.19    0.34
   9   4   6    1.57    0.51
   9   4   6    1.01    0.46
   9   4   7   -0.47    0.40
   9   4   7   -0.47    0.34
   9   4   8    0.54    0.50
   9   4   8    0.26    0.43
   9   4   9   -0.07    0.41
   9   4   9    0.35    0.53
   9   4  10   -0.13    0.53
   9   4  10    0.38    0.48
  -9  -3  11    0.67    0.55
  -9  -3  10   -0.16    0.45
  -9  -3   9    0.58    0.45
  -9  -3   8    0.01    0.40
  -9  -3   7    1.09    0.49
   9   3  -7    0.39    0.37
  -9  -3   6   18.54    1.23
   9   3  -6   17.81    0.94
  -9  -3   5    3.21    0.58
   9   3  -5    2.11    0.43
  -9  -3   4    0.33    0.36
   9   3  -4    0.71    0.34
  -9  -3   3    4.32    0.63
   9   3  -3    4.82    0.63
  -9  -3   2   14.24    0.99
   9   3  -2   14.96    0.98
  -9  -3   1    6.80    0.74
   9   3  -1    6.89    0.76
  -9  -3   0    0.40    0.36
   9   3   0    0.44    0.35
  -9  -3  -1    6.04    0.70
   9   3   1    6.43    0.72
  -9  -3  -2   -0.29    0.22
   9   3   2    0.01    0.29
  -9  -3  -3   -0.37    0.24
   9   3   3   -0.01    0.24
   9   3   3   -0.34    0.27
  -9  -3  -4    0.20    0.26
   9   3   4    0.31    0.34
   9   3   4    1.07    0.35
  -9  -3  -5    6.07    0.55
   9   3   5    5.39    0.69
   9   3   5    5.99    0.67
   9   3   5    5.95    0.73
   9   3   6    6.41    0.76
   9   3   6    4.64    0.66
   9   3   6    6.62    0.76
   9   3   7    0.11    0.35
   9   3   7    0.04    0.38
   9   3   8    4.57    0.72
   9   3   8    3.71    0.64
   9   3   9    0.60    0.53
   9   3   9    1.09    0.45
   9   3  10    0.28    0.49
   9   3  10    0.18    0.53
   9   3  11    0.22    0.56
  -9  -2  11    0.63    0.46
  -9  -2  10    0.14    0.40
  -9  -2   9    0.54    0.43
  -9  -2   8   18.59    1.21
   9   2  -8   18.11    1.09
  -9  -2   7    0.06    0.42
  -9  -2   6    3.98    0.58
  -9  -2   6    3.53    0.58
  -9  -2   5   10.24    0.89
  -9  -2   5   13.71    0.92
   9   2  -5   12.46    0.76
  -9  -2   4   -0.16    0.30
  -9  -2   4    1.02    0.35
   9   2  -4   -0.08    0.25
  -9  -2   3    5.93    0.67
  -9  -2   3    6.12    0.70
   9   2  -3    5.51    0.63
  -9  -2   2    3.82    0.57
   9   2  -2    4.48    0.57
  -9  -2   1   10.52    0.80
   9   2  -1   10.13    0.77
  -9  -2   0    1.75    0.42
   9   2   0    1.60    0.40
  -9  -2  -1    5.08    0.61
   9   2   1    4.15    0.55
  -9  -2  -2   71.82    2.88
   9   2   2   70.48    2.87
  -9  -2  -3    5.20    0.59
   9   2   3    5.88    0.64
   9   2   3    6.17    0.69
   9   2   3    5.91    0.57
  -9  -2  -4    0.52    0.27
   9   2   4    0.05    0.26
   9   2   4    0.68    0.33
   9   2   4    0.46    0.32
  -9  -2  -5   12.34    0.72
   9   2   5   13.02    0.85
   9   2   5   12.25    0.92
   9   2   5   12.51    0.89
   9   2   6    2.52    0.52
   9   2   6    3.43    0.55
   9   2   6    1.97    0.49
   9   2   7   15.54    1.08
   9   2   7   15.86    1.05
   9   2   8    0.14    0.36
   9   2   8   -0.51    0.36
   9   2   9    0.83    0.45
   9   2   9    0.23    0.46
   9   2  10    0.56    0.43
   9   2  10    1.75    0.57
   9   2  11    0.00    0.54
  -9  -1  10    0.72    0.42
  -9  -1   9    0.11    0.37
   9   1  -9   -0.08    0.29
  -9  -1   8    5.43    0.70
  -9  -1   7    0.98    0.42
  -9  -1   6    1.45    0.43
  -9  -1   6    2.16    0.42
  -9  -1   5    0.65    0.37
  -9  -1   5    1.37    0.35
   9   1  -5    1.37    0.27
   9   1  -5    1.36    0.29
  -9  -1   4   12.40    0.88
  -9  -1   4   11.66    0.87
   9   1  -4   14.36    0.81
  -9  -1   3    9.82    0.73
  -9  -1   3    8.72    0.81
   9   1  -3    8.72    0.71
  -9  -1   2   69.71    2.73
  -9  -1   2   64.01    2.74
   9   1  -2   66.95    2.68
  -9  -1   1    4.30    0.57
  -9  -1   1    5.05    0.56
   9   1  -1    4.34    0.54
  -9  -1   0   20.87    1.16
   9   1   0   21.85    1.14
  -9  -1  -1   21.33    1.18
   9   1   1   21.12    1.14
   9   1   1   21.98    1.21
  -9  -1  -2   73.19    3.00
   9   1   2   74.58    3.00
   9   1   2   79.78    3.11
  -9  -1  -3    5.00    0.55
   9   1   3    4.81    0.62
   9   1   3    4.75    0.57
  -9  -1  -4    0.36    0.25
   9   1   4    0.64    0.31
   9   1   4    0.28    0.27
   9   1   4   -0.02    0.26
  -9  -1  -5   11.71    0.70
   9   1   5   13.31    0.93
   9   1   5   10.55    0.81
   9   1   5   12.39    0.80
   9   1   6   25.40    1.31
   9   1   6   24.62    1.30
   9   1   6   23.57    1.36
   9   1   7   16.76    1.10
   9   1   7   17.55    1.08
   9   1   8    3.38    0.59
   9   1   8    1.37    0.44
   9   1   9   -0.26    0.33
   9   1   9   -0.40    0.41
   9   1  10    0.21    0.47
   9   1  10   -0.02    0.39
   9   1  11    1.32    0.58
   9   1  11    0.90    0.52
  -9   0  10   -0.27    0.36
  -9   0   9    0.46    0.36
   9   0  -9   -0.03    0.23
  -9   0   8    0.59    0.39
  -9   0   7   -0.35    0.32
  -9   0   6    5.73    0.68
  -9   0   6    7.59    0.69
  -9   0   5    0.27    0.31
  -9   0   5   -0.01    0.23
   9   0  -5   -0.02    0.16
   9   0  -5   -0.03    0.10
  -9   0   4   14.67    0.93
  -9   0   4   15.49    1.00
   9   0  -4   15.92    0.85
  -9   0   3    0.29    0.25
  -9   0   3   -0.05    0.28
   9   0  -3   -0.05    0.21
  -9   0   2   40.04    1.86
  -9   0   2   42.21    1.77
   9   0  -2   39.70    1.76
  -9   0   1    0.06    0.30
  -9   0   1   -0.31    0.18
   9   0  -1   -0.32    0.22
  -9   0   0    9.67    0.77
  -9   0   0   11.74    0.74
   9   0   0   11.00    0.74
  -9   0  -1   -0.14    0.23
   9   0   1   -0.39    0.20
   9   0   1   -0.02    0.27
  -9   0  -2   67.81    2.81
   9   0   2   69.66    2.87
   9   0   2   71.00    2.79
  -9   0  -3   -0.30    0.22
   9   0   3   -0.10    0.24
   9   0   3    0.28    0.28
  -9   0  -4   18.79    0.97
   9   0   4   18.23    1.10
   9   0   4   14.21    0.95
   9   0   4   16.43    0.88
  -9   0  -5   -0.25    0.19
   9   0   5    0.36    0.32
   9   0   5   -0.50    0.27
   9   0   5    0.19    0.27
  -9   0  -6   13.87    0.61
   9   0   6   13.65    1.01
   9   0   6   11.38    0.91
   9   0   6   14.98    0.93
   9   0   7    0.22    0.37
   9   0   7    0.07    0.35
   9   0   8    8.74    0.81
   9   0   8    8.80    0.86
   9   0   9   -0.23    0.38
   9   0   9    0.14    0.37
   9   0  10    0.74    0.45
   9   0  10    0.17    0.44
   9   0  11   -0.71    0.41
  -9   1  10    0.32    0.40
  -9   1   9    0.57    0.38
  -9   1   8    4.99    0.67
  -9   1   7    2.09    0.49
  -9   1   6    1.24    0.45
  -9   1   6    2.56    0.42
  -9   1   5    1.26    0.40
  -9   1   5    1.07    0.32
   9  -1  -5    1.41    0.20
  -9   1   4   11.87    0.79
  -9   1   4   12.48    0.88
   9  -1  -4   11.23    0.68
  -9   1   3   12.00    0.77
  -9   1   3   10.38    0.82
   9  -1  -3   11.11    0.72
  -9   1   2   69.19    2.69
  -9   1   2   65.56    2.75
   9  -1  -2   65.92    2.64
  -9   1   1    4.44    0.51
  -9   1   1    4.44    0.57
   9  -1  -1    3.70    0.49
  -9   1   0   23.32    1.28
   9  -1   0   22.12    1.17
  -9   1  -1   22.34    1.23
   9  -1   1   21.55    1.16
  -9   1  -2   69.53    2.93
  -9   1  -2   74.97    2.74
   9  -1   2   76.41    3.06
   9  -1   2   71.19    2.90
  -9   1  -3    6.36    0.51
  -9   1  -3    4.33    0.57
   9  -1   3    5.68    0.67
   9  -1   3    4.31    0.56
  -9   1  -4    0.15    0.23
  -9   1  -4    0.44    0.27
   9  -1   4    0.45    0.31
   9  -1   4   -0.13    0.28
  -9   1  -5   11.64    0.75
   9  -1   5   12.33    0.94
   9  -1   5   12.28    0.87
  -9   1  -6   21.24    1.02
   9  -1   6   25.67    1.44
   9  -1   6   24.44    1.17
   9  -1   6   26.51    1.45
   9  -1   6   22.96    1.31
   9  -1   7   16.72    1.10
   9  -1   7   17.34    0.99
   9  -1   8    1.28    0.41
   9  -1   8    3.17    0.57
   9  -1   9   -0.12    0.37
   9  -1   9    0.24    0.36
   9  -1  10    0.48    0.46
   9  -1  11    0.39    0.47
  -9   2  10   -0.38    0.39
  -9   2   9   -0.08    0.40
   9  -2  -9    0.42    0.23
  -9   2   8   18.17    1.19
  -9   2   7    0.49    0.44
  -9   2   6    3.45    0.50
  -9   2   6    4.12    0.63
  -9   2   5   13.31    0.95
  -9   2   5   13.00    0.95
  -9   2   5   13.90    0.87
   9  -2  -5   12.54    0.60
  -9   2   4    0.47    0.36
  -9   2   4    0.24    0.36
  -9   2   4    0.67    0.30
   9  -2  -4    0.97    0.26
  -9   2   3    6.84    0.78
  -9   2   3    7.27    0.67
  -9   2   3    6.27    0.73
   9  -2  -3    5.23    0.55
  -9   2   2    2.99    0.45
  -9   2   2    2.24    0.53
  -9   2   2    2.09    0.48
   9  -2  -2    2.82    0.42
  -9   2   1    9.73    0.83
   9  -2  -1   12.31    0.78
  -9   2   0    2.45    0.49
   9  -2   0    2.38    0.41
  -9   2  -1    5.00    0.66
   9  -2   1    4.66    0.55
  -9   2  -2   73.40    3.02
   9  -2   2   72.39    2.94
  -9   2  -3    5.64    0.44
  -9   2  -3    5.36    0.64
   9  -2   3    4.24    0.58
  -9   2  -4    0.14    0.28
  -9   2  -4    0.79    0.22
   9  -2   4    0.16    0.33
  -9   2  -5   11.91    0.83
  -9   2  -5   13.69    0.78
   9  -2   5   12.31    0.91
  -9   2  -6    3.23    0.44
   9  -2   6    3.56    0.61
   9  -2   7   12.96    1.01
   9  -2   7   14.50    0.84
   9  -2   8   -0.01    0.38
   9  -2   8   -0.64    0.29
   9  -2   9    1.52    0.51
   9  -2  10   -0.20    0.39
   9  -2  11    0.51    0.51
  -9   3  10    0.17    0.48
  -9   3   9    0.29    0.44
   9  -3  -9    0.13    0.25
  -9   3   8    0.16    0.43
  -9   3   8    0.34    0.42
   9  -3  -8    0.15    0.31
  -9   3   7    0.30    0.41
  -9   3   7   -0.17    0.38
  -9   3   6   20.84    1.19
  -9   3   6   20.06    1.29
  -9   3   5    2.40    0.54
  -9   3   5    1.91    0.42
   9  -3  -5    1.79    0.28
  -9   3   4    1.03    0.42
  -9   3   4    0.52    0.30
   9  -3  -4    0.42    0.24
  -9   3   3    6.55    0.65
  -9   3   3    4.16    0.67
   9  -3  -3    5.36    0.56
  -9   3   2   11.90    1.01
   9  -3  -2   16.36    0.92
  -9   3   1    5.25    0.73
   9  -3  -1    5.98    0.62
  -9   3   0    1.40    0.45
  -9   3   0    1.26    0.43
   9  -3   0    0.97    0.34
  -9   3  -1    7.26    0.82
  -9   3  -1    7.28    0.81
   9  -3   1    6.71    0.70
  -9   3  -2    0.40    0.36
   9  -3   2    0.02    0.29
  -9   3  -3   -0.05    0.15
  -9   3  -3   -0.26    0.28
   9  -3   3    0.00    0.29
  -9   3  -4    0.52    0.20
  -9   3  -4    0.33    0.32
   9  -3   4    0.63    0.37
  -9   3  -5    5.88    0.47
  -9   3  -5    4.50    0.61
   9  -3   5    5.11    0.68
  -9   3  -6    6.09    0.62
   9  -3   6    4.46    0.68
   9  -3   7   -0.57    0.38
   9  -3   7    0.35    0.38
   9  -3   8    3.77    0.68
   9  -3   9    0.24    0.45
   9  -3  10    1.01    0.51
   9  -3  11   -0.01    0.50
  -9   4  10    0.29    0.52
  -9   4   9    1.66    0.58
  -9   4   9    1.22    0.50
   9  -4  -9    0.30    0.31
  -9   4   8    1.21    0.51
   9  -4  -8    0.50    0.36
  -9   4   7   -0.07    0.43
   9  -4  -7   -0.12    0.30
  -9   4   6    0.42    0.45
   9  -4  -6   -0.23    0.33
  -9   4   5    7.76    0.92
  -9   4   5    9.20    0.82
   9  -4  -5    7.47    0.53
  -9   4   4    3.22    0.66
   9  -4  -4    2.55    0.39
  -9   4   3    1.13    0.51
   9  -4  -3    1.79    0.38
  -9   4   2   26.34    1.56
   9  -4  -2   27.92    1.39
  -9   4   1    0.63    0.41
   9  -4  -1    1.74    0.40
  -9   4   0   33.00    1.74
   9  -4   0   30.59    1.57
  -9   4  -1    2.97    0.64
   9  -4   1    3.09    0.56
  -9   4  -2   27.98    1.61
  -9   4  -2   27.21    1.57
   9  -4   2   29.47    1.54
  -9   4  -3    1.40    0.46
  -9   4  -3    1.74    0.22
   9  -4   3    1.12    0.40
  -9   4  -4    2.47    0.53
  -9   4  -4    2.38    0.24
   9  -4   4    1.78    0.51
  -9   4  -5    0.20    0.32
   9  -4   5   -0.32    0.40
   9  -4   5   -0.03    0.38
  -9   4  -6    1.67    0.44
   9  -4   6    2.75    0.62
   9  -4   6    1.54    0.51
   9  -4   7   -0.19    0.41
   9  -4   8    0.17    0.41
   9  -4   9   -0.03    0.43
   9  -4  10    0.19    0.49
   9  -4  11    0.97    0.59
  -9   5  10    0.63    0.54
  -9   5   9    0.32    0.54
   9  -5  -9    0.19    0.34
  -9   5   8    0.32    0.52
   9  -5  -8    0.49    0.37
  -9   5   7   -0.32    0.44
   9  -5  -7    0.37    0.39
  -9   5   6    0.24    0.49
   9  -5  -6    0.61    0.42
  -9   5   5    0.54    0.49
   9  -5  -5    0.33    0.23
   9  -5  -5    0.42    0.42
  -9   5   4    0.29    0.47
   9  -5  -4   -0.08    0.24
   9  -5  -4   -0.44    0.35
  -9   5   3    1.95    0.58
   9  -5  -3    0.97    0.36
  -9   5   2   -0.16    0.41
   9  -5  -2    0.96    0.36
  -9   5   1    0.91    0.52
   9  -5  -1    0.22    0.34
  -9   5   0    4.70    0.78
   9  -5   0    3.87    0.62
  -9   5  -1    3.65    0.69
   9  -5   1    2.94    0.58
  -9   5  -2    1.55    0.53
   9  -5   2    2.23    0.52
  -9   5  -3    4.08    0.70
  -9   5  -3    3.56    0.29
  -9   5  -3    4.71    0.75
   9  -5   3    3.85    0.63
   9  -5   3    4.21    0.72
  -9   5  -4    1.46    0.52
   9  -5   4    2.42    0.60
   9  -5   4    1.31    0.49
  -9   5  -5   -0.14    0.36
   9  -5   5   -0.64    0.30
   9  -5   5   -0.18    0.39
  -9   5  -6    2.42    0.57
   9  -5   6    2.60    0.68
   9  -5   6    2.00    0.60
   9  -5   7    0.36    0.45
   9  -5   8   -0.35    0.42
   9  -5   9   -0.19    0.46
   9  -5  10    0.59    0.52
  -9   6  10    1.45    0.71
  -9   6   9    0.94    0.63
   9  -6  -9   -0.13    0.37
  -9   6   8    1.63    0.68
   9  -6  -8    1.23    0.48
  -9   6   7    1.04    0.62
   9  -6  -7    1.57    0.50
  -9   6   6    0.01    0.50
   9  -6  -6    0.46    0.43
  -9   6   5    1.57    0.64
   9  -6  -5    0.44    0.27
   9  -6  -5    0.74    0.47
  -9   6   4   -0.14    0.52
   9  -6  -4    0.26    0.31
   9  -6  -4    0.72    0.46
  -9   6   3    7.48    1.02
   9  -6  -3    7.15    0.78
   9  -6  -3    6.55    0.88
  -9   6   2   12.46    1.26
   9  -6  -2   10.93    1.13
   9  -6  -2   11.79    0.94
  -9   6   1    0.19    0.51
   9  -6  -1    0.25    0.33
   9  -6  -1    0.46    0.42
  -9   6   0   -0.12    0.42
   9  -6   0    0.15    0.41
   9  -6   0   -0.43    0.33
  -9   6  -1    2.66    0.68
   9  -6   1    1.29    0.52
   9  -6   1    2.55    0.61
  -9   6  -2    0.45    0.45
   9  -6   2    0.51    0.46
   9  -6   2    0.17    0.42
  -9   6  -3    0.49    0.45
  -9   6  -3    0.28    0.12
   9  -6   3    0.44    0.41
   9  -6   3    0.20    0.43
  -9   6  -4    0.64    0.48
  -9   6  -4    1.31    0.52
   9  -6   4    0.83    0.49
   9  -6   4    1.13    0.55
  -9   6  -5    0.36    0.45
   9  -6   5   -0.40    0.47
   9  -6   5    0.51    0.50
  -9   6  -6    4.33    0.74
   9  -6   6    2.81    0.69
   9  -6   7    0.58    0.52
   9  -6   8    1.20    0.58
   9  -6   9    0.24    0.51
   9  -6  10    0.24    0.58
  -9   7   9    1.01    0.73
  -9   7   8    0.71    0.60
   9  -7  -8   -0.33    0.40
  -9   7   7    0.43    0.58
   9  -7  -7    0.69    0.51
  -9   7   6    0.05    0.51
   9  -7  -6    0.05    0.42
  -9   7   5    0.23    0.56
   9  -7  -5    1.09    0.55
  -9   7   4    0.37    0.54
   9  -7  -4   -0.34    0.43
   9  -7  -4    0.15    0.31
  -9   7   3   12.74    1.41
   9  -7  -3   11.66    1.07
   9  -7  -3    9.45    1.13
  -9   7   2    1.80    0.67
   9  -7  -2    1.68    0.52
   9  -7  -2    2.29    0.64
  -9   7   1    1.23    0.61
   9  -7  -1    1.89    0.62
   9  -7  -1    2.33    0.60
  -9   7   0    6.53    1.03
   9  -7   0    7.03    0.94
   9  -7   0    7.89    1.02
  -9   7  -1   21.55    1.61
   9  -7   1   18.56    1.46
   9  -7   1   20.80    1.42
  -9   7  -2    1.46    0.29
  -9   7  -2    1.66    0.63
   9  -7   2    1.96    0.62
   9  -7   2    1.38    0.61
  -9   7  -3    7.76    1.04
   9  -7   3    6.10    0.89
   9  -7   3    5.94    0.94
  -9   7  -4    0.25    0.48
   9  -7   4    0.38    0.51
   9  -7   4    0.54    0.52
  -9   7  -5    2.88    0.73
  -9   7  -5    1.04    0.54
   9  -7   5    1.36    0.63
   9  -7   5    2.28    0.70
  -9   7  -6    0.34    0.46
   9  -7   6   -1.03    0.43
   9  -7   7    2.54    0.75
   9  -7   8    1.11    0.60
   9  -7   9    0.67    0.61
  -9   8   8    1.01    0.79
  -9   8   8    0.74    0.71
  -9   8   7    0.69    0.63
   9  -8  -7    0.30    0.51
  -9   8   6   -1.07    0.51
   9  -8  -6    0.83    0.56
  -9   8   5    0.37    0.60
   9  -8  -5    0.66    0.52
  -9   8   4   -0.14    0.61
   9  -8  -4    0.23    0.36
   9  -8  -4    0.00    0.50
  -9   8   3    8.54    1.25
   9  -8  -3   10.57    1.19
   9  -8  -3   10.26    1.04
  -9   8   2    1.79    0.73
   9  -8  -2    1.42    0.54
   9  -8  -2    1.57    0.60
  -9   8   1    0.55    0.58
   9  -8  -1   -0.03    0.42
   9  -8  -1    0.11    0.55
  -9   8   0    0.88    0.39
  -9   8   0    0.15    0.56
   9  -8   0    0.51    0.52
   9  -8   0   -0.54    0.45
  -9   8  -1   17.58    0.97
  -9   8  -1   15.99    1.64
   9  -8   1   13.70    1.38
   9  -8   1   16.86    1.55
  -9   8  -2    3.36    0.39
  -9   8  -2    3.25    0.82
   9  -8   2    3.50    0.77
   9  -8   2    3.14    0.71
  -9   8  -3    1.04    0.62
   9  -8   3    1.53    0.69
   9  -8   3    2.41    0.69
  -9   8  -4    0.29    0.51
   9  -8   4    0.70    0.56
   9  -8   4    0.66    0.58
  -9   8  -5    0.38    0.55
  -9   8  -5    1.03    0.56
   9  -8   5    0.59    0.60
   9  -8   6    0.42    0.56
   9  -8   7    1.13    0.62
   9  -8   8    0.49    0.60
   9  -8   9   -0.19    0.61
  -9   9   8    0.93    0.80
  -9   9   7   -0.20    0.61
  -9   9   7    0.16    0.74
  -9   9   6   -0.51    0.63
  -9   9   6    0.28    0.66
   9  -9  -6   -0.32    0.50
  -9   9   5    0.42    0.61
  -9   9   5   -0.24    0.57
   9  -9  -5    0.69    0.59
  -9   9   4    0.08    0.65
  -9   9   4    1.32    0.63
   9  -9  -4    0.76    0.60
  -9   9   3    2.07    0.87
  -9   9   3    1.93    0.63
   9  -9  -3    3.05    0.67
   9  -9  -3    1.74    0.72
  -9   9   2    2.45    0.81
  -9   9   2    1.71    0.58
   9  -9  -2    1.52    0.56
   9  -9  -2    2.93    0.80
  -9   9   1    0.29    0.42
  -9   9   1    0.47    0.64
   9  -9  -1    0.62    0.65
   9  -9  -1    0.00    0.45
  -9   9   0    2.30    0.48
  -9   9   0    1.66    0.77
   9  -9   0   -0.18    0.53
   9  -9   0    2.77    0.72
  -9   9  -1    0.18    0.58
  -9   9  -1    0.26    0.31
   9  -9   1    0.19    0.57
   9  -9   1    0.21    0.51
  -9   9  -2    0.87    0.69
   9  -9   2    0.85    0.62
   9  -9   2    1.48    0.64
  -9   9  -3    1.13    0.68
   9  -9   3    0.96    0.63
   9  -9   3    0.58    0.58
  -9   9  -4    3.05    0.82
   9  -9   4    3.47    0.84
  -9   9  -5   -0.39    0.50
   9  -9   5    0.54    0.59
   9  -9   6   -0.09    0.59
   9  -9   7    1.17    0.69
   9  -9   8    0.12    0.60
  -9  10   7    0.18    0.79
  -9  10   6   -1.04    0.64
  -9  10   6   -0.80    0.56
  -9  10   5   -0.33    0.71
  -9  10   5    0.97    0.68
   9 -10  -5    0.23    0.61
  -9  10   4    1.13    0.75
  -9  10   4   -0.62    0.54
   9 -10  -4   -0.70    0.51
  -9  10   3   -0.27    0.68
  -9  10   3   -0.32    0.52
   9 -10  -3   -0.22    0.45
   9 -10  -3    0.03    0.59
  -9  10   2    2.76    0.92
  -9  10   2    3.42    0.69
   9 -10  -2    3.30    0.77
   9 -10  -2    1.89    0.76
  -9  10   1    2.94    0.59
  -9  10   1    1.94    0.80
   9 -10  -1    1.32    0.71
   9 -10  -1    3.14    0.78
  -9  10   0   -0.24    0.60
  -9  10   0    0.42    0.38
   9 -10   0    0.38    0.58
   9 -10   0    0.31    0.55
  -9  10  -1    1.56    0.71
   9 -10   1    0.69    0.67
   9 -10   1   -0.21    0.48
  -9  10  -2    1.06    0.71
   9 -10   2    0.88    0.62
   9 -10   2    1.04    0.66
  -9  10  -3   -0.06    0.58
   9 -10   3   -0.52    0.47
  -9  10  -4    0.32    0.60
   9 -10   4    2.19    0.75
  -9  10  -5   -0.55    0.51
   9 -10   5    0.11    0.56
   9 -10   6    1.10    0.73
   9 -10   7    0.02    0.66
  -9  11   5    0.81    0.88
  -9  11   5    0.38    0.73
  -9  11   4   -0.76    0.73
  -9  11   4   -0.34    0.58
  -9  11   3   -0.18    0.55
  -9  11   3   -0.25    0.72
   9 -11  -3    0.63    0.70
  -9  11   2    0.89    0.55
  -9  11   2    0.87    0.83
   9 -11  -2    0.49    0.70
   9 -11  -2    0.01    0.56
  -9  11   1    0.19    0.77
   9 -11  -1   -0.31    0.54
   9 -11  -1   -0.01    0.65
  -9  11   0   -0.61    0.62
   9 -11   0   -0.46    0.50
   9 -11   0    1.48    0.74
  -9  11  -1    0.23    0.67
   9 -11   1    0.25    0.63
   9 -11   1   -0.18    0.63
  -9  11  -2    0.07    0.70
   9 -11   2    0.03    0.68
   9 -11   2    1.16    0.68
  -9  11  -3    0.08    0.62
   9 -11   3   -0.50    0.51
  -9  11  -4    0.44    0.69
   9 -11   4    0.17    0.64
   9 -11   5    0.02    0.65
  -9  12   3   -0.05    0.81
  -9  12   2    0.76    0.83
  -9  12   1    0.62    0.77
   9 -12  -1   -0.02    0.62
   9 -12  -1    0.00    0.67
  -9  12   0    0.61    0.84
   9 -12   0    0.10    0.61
   9 -12   0    0.54    0.78
  -9  12  -1    0.55    0.75
   9 -12   1    1.00    0.81
   9 -12   1   -0.59    0.58
  -9  12  -2    0.08    0.75
   9 -12   2    0.50    0.66
  -9  12  -3    1.47    0.81
   9 -12   3   -0.67    0.66
 -10 -12   2   -0.04    0.59
  10  12  -2    0.18    0.67
 -10 -12   1    0.48    0.67
  10  12  -1   -0.16    0.64
 -10 -12   0    0.06    0.59
  10  12   0    0.15    0.72
 -10 -12  -1    0.80    0.70
  10  12   1   -0.30    0.75
  10  12   2    0.49    0.67
 -10 -11   5    0.29    0.68
 -10 -11   4   -0.29    0.64
  10  11  -4    0.57    0.70
 -10 -11   3    1.01    0.69
  10  11  -3   -0.69    0.55
 -10 -11   2   -0.38    0.54
  10  11  -2    0.27    0.62
 -10 -11   1    0.76    0.61
  10  11  -1    0.65    0.70
 -10 -11   0   -0.09    0.55
  10  11   0    0.34    0.68
 -10 -11  -1    0.53    0.60
  10  11   1    0.38    0.67
 -10 -11  -2    1.36    0.69
  10  11   2    0.73    0.71
  10  11   3    0.43    0.70
  10  11   3   -0.01    0.51
  10  11   4    0.71    0.85
  10  11   4   -0.46    0.61
  10  11   5   -0.08    0.79
 -10 -10   6    0.36    0.64
 -10 -10   5    0.48    0.61
 -10 -10   4    1.03    0.63
  10  10  -4    0.37    0.59
 -10 -10   3    0.56    0.58
  10  10  -3    0.12    0.59
 -10 -10   2    0.11    0.55
  10  10  -2    0.48    0.60
 -10 -10   1    1.24    0.62
  10  10  -1    1.66    0.73
 -10 -10   0    1.39    0.66
  10  10   0    1.44    0.77
 -10 -10  -1   -0.36    0.47
  10  10   1   -0.30    0.57
 -10 -10  -2    1.04    0.57
  10  10   2    0.41    0.73
 -10 -10  -3   -0.82    0.42
  10  10   3   -0.12    0.59
  10  10   3    0.08    0.51
  10  10   4    0.60    0.60
  10  10   4    0.38    0.71
  10  10   5   -0.69    0.69
  10  10   5    0.08    0.56
  10  10   6   -0.55    0.60
  10  10   6    0.28    0.78
 -10  -9   7   -0.02    0.62
 -10  -9   6   -0.39    0.54
 -10  -9   5    0.29    0.55
  10   9  -5   -0.12    0.49
 -10  -9   4    0.61    0.58
  10   9  -4    0.37    0.51
 -10  -9   3    0.23    0.53
  10   9  -3    0.42    0.50
 -10  -9   2    2.82    0.79
  10   9  -2    2.25    0.74
 -10  -9   1    0.33    0.49
  10   9  -1    0.61    0.61
 -10  -9   0    0.91    0.53
  10   9   0   -0.88    0.40
 -10  -9  -1    0.43    0.55
  10   9   1    1.25    0.68
 -10  -9  -2   -0.12    0.44
  10   9   2   -0.21    0.54
 -10  -9  -3   -0.16    0.46
  10   9   3    1.00    0.64
  10   9   3    1.18    0.59
  10   9   4    1.36    0.64
  10   9   4    0.55    0.64
  10   9   5   -0.68    0.59
  10   9   5    1.39    0.58
  10   9   6   -0.45    0.55
  10   9   6    1.17    0.80
  10   9   7    0.32    0.71
  10   9   7   -0.08    0.62
 -10  -8   8    2.37    0.80
 -10  -8   7    0.38    0.61
 -10  -8   6    0.07    0.57
 -10  -8   5    0.15    0.52
  10   8  -5   -0.32    0.40
 -10  -8   4    5.96    0.97
  10   8  -4    5.06    0.92
 -10  -8   3    0.94    0.61
  10   8  -3    0.91    0.57
 -10  -8   2    0.14    0.50
  10   8  -2   -0.08    0.46
 -10  -8   1    1.12    0.54
  10   8  -1    1.61    0.64
 -10  -8   0   23.48    1.60
  10   8   0   19.82    1.63
 -10  -8  -1    0.96    0.54
  10   8   1    0.05    0.53
 -10  -8  -2    0.17    0.42
  10   8   2    0.20    0.43
  10   8   2    0.95    0.64
 -10  -8  -3   -0.15    0.40
  10   8   3   -0.26    0.45
  10   8   3    0.41    0.57
 -10  -8  -4    2.47    0.57
  10   8   4    1.06    0.68
  10   8   4    3.09    0.71
  10   8   5    0.24    0.60
  10   8   5    1.21    0.57
  10   8   6    0.89    0.66
  10   8   6    0.52    0.56
  10   8   7    0.13    0.60
  10   8   7    0.18    0.64
  10   8   8   -0.99    0.53
  10   8   8    0.07    0.59
 -10  -7   9   -0.02    0.58
 -10  -7   8    1.89    0.70
 -10  -7   7    0.49    0.55
 -10  -7   6    0.41    0.56
 -10  -7   5    0.39    0.52
  10   7  -5    1.58    0.58
 -10  -7   4    2.65    0.74
  10   7  -4    3.20    0.71
 -10  -7   3    1.23    0.61
  10   7  -3    1.14    0.56
  10   7  -3    1.92    0.64
 -10  -7   2    9.06    1.09
  10   7  -2    7.96    1.09
  10   7  -2   11.55    1.25
 -10  -7   1    1.54    0.60
  10   7  -1    1.34    0.59
  10   7  -1    2.20    0.69
 -10  -7   0   19.93    1.44
  10   7   0   19.64    1.54
 -10  -7  -1    0.60    0.51
  10   7   1    1.36    0.62
 -10  -7  -2   17.29    1.27
  10   7   2   17.32    1.17
  10   7   2   13.41    1.41
 -10  -7  -3    1.53    0.52
  10   7   3    0.25    0.51
  10   7   3    0.45    0.49
 -10  -7  -4    1.75    0.54
  10   7   4    1.24    0.64
  10   7   4    2.41    0.61
  10   7   5    0.95    0.52
  10   7   5    1.37    0.66
  10   7   6   -0.39    0.44
  10   7   6   -0.13    0.51
  10   7   7    0.10    0.48
  10   7   7   -0.32    0.52
  10   7   8    0.49    0.62
  10   7   8    0.04    0.51
  10   7   9   -0.28    0.57
  10   7   9   -0.44    0.56
 -10  -6  10    2.20    0.73
 -10  -6   9    0.01    0.55
 -10  -6   8    0.12    0.52
 -10  -6   7   -0.01    0.50
 -10  -6   6    0.29    0.49
 -10  -6   5    7.34    1.00
  10   6  -5    7.56    0.93
 -10  -6   4    0.77    0.54
  10   6  -4    0.38    0.47
  10   6  -4    1.19    0.50
 -10  -6   3    9.59    1.10
  10   6  -3    8.26    1.04
 -10  -6   2    0.34    0.46
  10   6  -2    0.95    0.52
 -10  -6   1    2.92    0.67
  10   6  -1    2.57    0.66
 -10  -6   0    2.82    0.65
  10   6   0    3.45    0.71
 -10  -6  -1    1.52    0.54
  10   6   1    0.31    0.46
 -10  -6  -2    0.01    0.36
  10   6   2   -0.24    0.35
  10   6   2    0.85    0.48
 -10  -6  -3   -0.03    0.37
  10   6   3    0.35    0.51
  10   6   3    0.26    0.37
 -10  -6  -4    0.46    0.35
  10   6   4    0.15    0.49
  10   6   4   -0.44    0.31
 -10  -6  -5    1.32    0.41
  10   6   5    1.02    0.54
  10   6   5    2.01    0.53
  10   6   6    0.73    0.54
  10   6   6    0.98    0.51
  10   6   7    0.56    0.56
  10   6   7    0.74    0.53
  10   6   8   -0.17    0.51
  10   6   8    1.50    0.60
  10   6   9    0.95    0.65
  10   6   9    0.40    0.57
  10   6  10    0.33    0.59
 -10  -5  10    0.65    0.56
 -10  -5   9    0.05    0.51
 -10  -5   8   -0.02    0.49
 -10  -5   7    4.99    0.85
 -10  -5   6    1.94    0.61
  10   5  -6    3.12    0.57
 -10  -5   5    3.77    0.74
  10   5  -5    3.19    0.61
 -10  -5   4   39.39    2.11
  10   5  -4   40.39    2.08
 -10  -5   3    1.40    0.51
  10   5  -3    2.00    0.56
 -10  -5   2    2.21    0.55
  10   5  -2    1.84    0.55
 -10  -5   1   -0.33    0.33
  10   5  -1   -0.35    0.35
 -10  -5   0    4.30    0.69
  10   5   0    4.60    0.74
 -10  -5  -1   19.66    1.26
  10   5   1   18.03    1.27
 -10  -5  -2    0.73    0.42
  10   5   2    1.11    0.49
 -10  -5  -3    0.81    0.38
  10   5   3    0.59    0.44
  10   5   3    0.10    0.37
 -10  -5  -4    0.01    0.30
  10   5   4    0.15    0.42
  10   5   4   -0.22    0.31
 -10  -5  -5    4.63    0.60
  10   5   5    4.06    0.73
  10   5   5    4.16    0.67
  10   5   6    1.03    0.50
  10   5   6    0.22    0.48
  10   5   7    0.48    0.49
  10   5   7    0.06    0.43
  10   5   8    0.49    0.48
  10   5   8   -0.17    0.47
  10   5   9   -0.39    0.46
  10   5   9    0.21    0.50
  10   5  10    2.21    0.72
  10   5  10    1.66    0.71
 -10  -4  10    0.33    0.52
 -10  -4   9    1.01    0.55
 -10  -4   8    3.59    0.72
 -10  -4   7    1.67    0.59
 -10  -4   6    1.52    0.53
  10   4  -6    0.69    0.35
 -10  -4   5    6.91    0.85
  10   4  -5    6.12    0.73
 -10  -4   4    3.15    0.64
  10   4  -4    2.12    0.51
 -10  -4   3    4.71    0.72
  10   4  -3    4.40    0.66
 -10  -4   2    7.09    0.84
  10   4  -2    7.76    0.85
 -10  -4   1    1.91    0.54
  10   4  -1    1.90    0.50
 -10  -4   0    2.41    0.55
  10   4   0    2.95    0.59
 -10  -4  -1    3.95    0.61
  10   4   1    3.78    0.64
 -10  -4  -2    2.95    0.53
  10   4   2    2.06    0.50
 -10  -4  -3    0.34    0.31
  10   4   3    0.08    0.34
  10   4   3    0.36    0.31
 -10  -4  -4    4.16    0.58
  10   4   4    3.55    0.57
  10   4   4    3.45    0.63
 -10  -4  -5    8.22    0.68
  10   4   5    8.08    0.82
  10   4   5    8.54    0.92
  10   4   6    2.79    0.60
  10   4   6    3.51    0.65
  10   4   7    1.53    0.52
  10   4   7    1.05    0.47
  10   4   8    2.56    0.61
  10   4   8    3.50    0.70
  10   4   9   -0.03    0.46
  10   4   9   -1.28    0.42
  10   4  10    0.76    0.56
  10   4  10    0.11    0.57
 -10  -3  11    0.49    0.56
 -10  -3  10   -0.38    0.45
 -10  -3   9    1.75    0.58
 -10  -3   8    2.91    0.63
 -10  -3   7    0.54    0.45
 -10  -3   6    3.56    0.66
  10   3  -6    3.26    0.45
 -10  -3   5    0.62    0.42
  10   3  -5    0.47    0.31
 -10  -3   4    0.00    0.37
  10   3  -4    0.29    0.30
 -10  -3   3    1.02    0.43
  10   3  -3    0.52    0.34
 -10  -3   2    0.96    0.40
  10   3  -2    0.39    0.39
 -10  -3   1    7.35    0.80
  10   3  -1    7.95    0.83
 -10  -3   0    5.51    0.69
  10   3   0    5.59    0.68
 -10  -3  -1   -0.15    0.29
  10   3   1    0.02    0.33
 -10  -3  -2    1.20    0.41
  10   3   2    1.03    0.42
 -10  -3  -3    0.57    0.33
  10   3   3    0.62    0.37
  10   3   3    0.87    0.33
 -10  -3  -4    1.27    0.36
  10   3   4    1.59    0.41
  10   3   4    1.47    0.45
 -10  -3  -5    1.99    0.38
  10   3   5    1.14    0.44
  10   3   5    1.65    0.45
 -10  -3  -6    0.07    0.14
  10   3   6    0.26    0.39
  10   3   6    0.44    0.42
  10   3   7   -0.33    0.35
  10   3   7   -0.02    0.39
  10   3   8    0.92    0.48
  10   3   8    0.35    0.45
  10   3   9    2.93    0.63
  10   3   9    2.24    0.64
  10   3  10    0.35    0.46
  10   3  10    0.89    0.56
  10   3  11    0.24    0.52
  10   3  11    0.43    0.58
 -10  -2  11    0.24    0.51
 -10  -2  10   -0.11    0.42
 -10  -2   9    3.59    0.66
 -10  -2   8    1.53    0.51
 -10  -2   7    2.93    0.60
 -10  -2   6   16.31    1.17
 -10  -2   6   19.42    1.19
 -10  -2   5    7.15    0.80
  10   2  -5    7.95    0.71
 -10  -2   4    3.52    0.58
  10   2  -4    4.58    0.56
 -10  -2   3   10.40    0.96
  10   2  -3   11.31    0.81
 -10  -2   2   12.51    0.97
  10   2  -2   15.49    0.99
 -10  -2   1    7.73    0.80
  10   2  -1    7.06    0.75
 -10  -2   0    0.19    0.32
  10   2   0   -0.21    0.25
 -10  -2  -1   11.93    0.87
  10   2   1   12.58    0.88
 -10  -2  -2   23.48    1.24
  10   2   2   18.77    1.15
 -10  -2  -3    0.12    0.27
  10   2   3    0.11    0.31
 -10  -2  -4    1.53    0.37
  10   2   4    2.16    0.47
  10   2   4    2.40    0.44
 -10  -2  -5    4.21    0.49
  10   2   5    3.38    0.57
  10   2   5    3.50    0.52
 -10  -2  -6    0.07    0.12
  10   2   6    0.03    0.36
  10   2   6   -0.07    0.35
  10   2   6    0.14    0.31
  10   2   7    0.42    0.43
  10   2   7    0.10    0.38
  10   2   8    2.17    0.57
  10   2   8    2.43    0.58
  10   2   9   -0.15    0.39
  10   2   9    0.53    0.48
  10   2  10    0.12    0.52
  10   2  10    0.33    0.46
  10   2  11    0.52    0.52
  10   2  11   -0.37    0.53
 -10  -1  10    0.49    0.44
 -10  -1   9    5.56    0.75
 -10  -1   8   22.18    1.35
 -10  -1   7   23.66    1.39
 -10  -1   6    1.90    0.45
 -10  -1   6    1.24    0.45
 -10  -1   5    0.11    0.35
 -10  -1   5    0.47    0.31
  10   1  -5   -0.22    0.22
 -10  -1   4   34.25    1.73
 -10  -1   4   37.26    1.70
  10   1  -4   33.96    1.61
 -10  -1   3    5.90    0.71
 -10  -1   3    6.09    0.65
  10   1  -3    6.14    0.64
 -10  -1   2   21.01    1.23
  10   1  -2   19.42    1.09
 -10  -1   1    6.00    0.69
  10   1  -1    6.02    0.64
 -10  -1   0   -0.06    0.29
  10   1   0    0.44    0.28
 -10  -1  -1   -0.20    0.26
  10   1   1    0.05    0.28
 -10  -1  -2   27.25    1.43
  10   1   2   28.32    1.41
 -10  -1  -3   -0.08    0.24
  10   1   3    0.25    0.31
 -10  -1  -4    5.80    0.60
  10   1   4    4.61    0.60
  10   1   4    4.97    0.53
 -10  -1  -5    3.14    0.43
  10   1   5    2.15    0.47
  10   1   5    2.90    0.46
  10   1   5    3.12    0.56
 -10  -1  -6    0.02    0.12
  10   1   6   -0.14    0.30
  10   1   6    0.24    0.38
  10   1   6    0.38    0.31
  10   1   7    0.37    0.37
  10   1   7   -0.44    0.34
  10   1   8    4.97    0.69
  10   1   8    4.31    0.64
  10   1   9   -0.02    0.39
  10   1   9    0.20    0.38
  10   1  10   -0.23    0.40
  10   1  10    0.15    0.46
  10   1  11    1.73    0.59
  10   1  11    3.05    0.67
 -10   0  10    0.20    0.44
 -10   0   9   -0.42    0.35
 -10   0   8   17.55    1.18
 -10   0   7    0.30    0.39
 -10   0   6   17.74    1.16
 -10   0   6   19.80    1.13
 -10   0   5    0.05    0.32
 -10   0   5   -0.12    0.23
  10   0  -5    0.11    0.19
 -10   0   4   34.10    1.69
 -10   0   4   35.60    1.63
  10   0  -4   32.83    1.52
 -10   0   3    0.20    0.32
 -10   0   3   -0.14    0.22
  10   0  -3    0.13    0.25
 -10   0   2   45.71    1.94
 -10   0   2   42.24    1.98
  10   0  -2   41.66    1.89
 -10   0   1   -0.71    0.26
  10   0  -1   -0.22    0.23
 -10   0   0    0.33    0.34
  10   0   0    0.65    0.30
 -10   0  -1   -0.05    0.26
  10   0   1    0.03    0.26
 -10   0  -2  139.06    5.28
  10   0   2  143.12    5.24
 -10   0  -3    0.26    0.26
  10   0   3   -0.17    0.28
 -10   0  -4    7.54    0.71
  10   0   4    8.55    0.79
 -10   0  -5    0.09    0.23
  10   0   5    0.22    0.32
  10   0   5   -0.01    0.25
  10   0   5   -0.06    0.30
 -10   0  -6  184.59    6.68
  10   0   6  201.40    7.19
  10   0   6  185.16    7.00
  10   0   6  195.78    6.94
  10   0   7    0.10    0.34
  10   0   7    0.49    0.38
  10   0   8    5.72    0.67
  10   0   8    5.07    0.70
  10   0   9   -0.03    0.38
  10   0   9   -0.27    0.37
  10   0  10   10.19    0.95
  10   0  10    7.86    0.93
  10   0  11   -0.49    0.44
 -10   1  10    0.05    0.41
 -10   1   9    4.83    0.71
 -10   1   8   21.23    1.31
 -10   1   7   27.69    1.52
 -10   1   6    1.48    0.47
 -10   1   6    1.54    0.42
 -10   1   5    0.90    0.31
 -10   1   5    0.97    0.40
  10  -1  -5    0.13    0.17
  10  -1  -5    0.58    0.22
 -10   1   4   36.54    1.66
 -10   1   4   34.20    1.73
  10  -1  -4   34.06    1.53
 -10   1   3    3.76    0.59
 -10   1   3    8.45    0.74
  10  -1  -3    5.93    0.60
 -10   1   2   20.98    1.13
 -10   1   2   18.70    1.22
  10  -1  -2   22.12    1.14
 -10   1   1    6.66    0.73
  10  -1  -1    6.64    0.66
 -10   1   0   -0.11    0.29
  10  -1   0   -0.11    0.24
 -10   1  -1    0.15    0.32
  10  -1   1    0.71    0.34
 -10   1  -2   26.39    1.40
  10  -1   2   25.46    1.34
 -10   1  -3    0.44    0.31
  10  -1   3    0.37    0.29
 -10   1  -4    4.72    0.57
  10  -1   4    4.29    0.57
 -10   1  -5    3.04    0.45
  10  -1   5    1.87    0.47
 -10   1  -6   -0.63    0.24
  10  -1   6   -1.02    0.37
  10  -1   7   -0.44    0.30
  10  -1   7   -0.15    0.35
  10  -1   8    4.21    0.67
  10  -1   8    5.16    0.63
  10  -1   9   -0.24    0.38
  10  -1   9    0.04    0.37
  10  -1  10   -0.46    0.41
  10  -1  11    0.81    0.52
 -10   2  10   -0.09    0.40
 -10   2   9    4.47    0.71
  10  -2  -9    4.04    0.46
 -10   2   8    2.17    0.58
 -10   2   7    3.09    0.62
 -10   2   6   18.18    1.08
 -10   2   6   17.59    1.19
 -10   2   5    9.37    0.93
 -10   2   5    9.83    0.74
  10  -2  -5    8.31    0.54
 -10   2   4    3.26    0.60
 -10   2   4    3.83    0.53
  10  -2  -4    4.18    0.48
 -10   2   3   12.19    0.83
 -10   2   3   10.29    0.97
  10  -2  -3   10.69    0.75
 -10   2   2   12.97    1.01
  10  -2  -2   14.74    0.90
 -10   2   1    7.31    0.79
  10  -2  -1    6.76    0.69
 -10   2   0    0.32    0.35
  10  -2   0    0.30    0.27
 -10   2  -1   11.53    0.93
  10  -2   1   10.42    0.80
 -10   2  -2   20.43    1.23
  10  -2   2   21.26    1.19
 -10   2  -3    0.08    0.18
 -10   2  -3   -0.14    0.27
  10  -2   3    0.34    0.33
 -10   2  -4    2.14    0.32
 -10   2  -4    1.43    0.39
  10  -2   4    2.41    0.48
 -10   2  -5    4.15    0.56
  10  -2   5    3.59    0.60
 -10   2  -6   -0.66    0.21
  10  -2   6   -0.61    0.31
  10  -2   7    0.09    0.37
  10  -2   8    2.65    0.59
  10  -2   9   -0.33    0.41
  10  -2  10    0.53    0.48
  10  -2  11   -0.60    0.44
 -10   3  10    0.67    0.51
 -10   3   9    1.84    0.59
  10  -3  -9    2.60    0.41
 -10   3   8    3.72    0.66
  10  -3  -8    2.49    0.48
 -10   3   7    0.40    0.44
 -10   3   7    0.19    0.44
 -10   3   6    1.79    0.58
 -10   3   6    3.04    0.51
 -10   3   6    2.51    0.61
 -10   3   5    1.41    0.49
 -10   3   5    0.71    0.48
 -10   3   5    0.82    0.35
  10  -3  -5    1.17    0.26
 -10   3   4    0.73    0.31
 -10   3   4    0.10    0.40
  10  -3  -4    0.65    0.27
 -10   3   3    1.19    0.46
 -10   3   3    1.74    0.49
  10  -3  -3    1.05    0.33
 -10   3   2    0.74    0.45
 -10   3   2    0.88    0.46
  10  -3  -2    0.50    0.32
 -10   3   1    7.75    0.89
 -10   3   1    6.65    0.80
  10  -3  -1    7.45    0.73
 -10   3   0    6.68    0.82
 -10   3   0    6.91    0.81
  10  -3   0    4.53    0.59
 -10   3  -1    0.43    0.38
  10  -3   1    0.41    0.33
 -10   3  -2    1.60    0.49
  10  -3   2    1.65    0.44
 -10   3  -3    0.53    0.37
 -10   3  -3    1.34    0.24
  10  -3   3    0.50    0.35
 -10   3  -4    0.68    0.40
 -10   3  -4    1.10    0.24
  10  -3   4    1.48    0.45
 -10   3  -5    2.05    0.31
 -10   3  -5    0.73    0.39
  10  -3   5    2.09    0.51
 -10   3  -6    0.07    0.29
  10  -3   6    0.47    0.42
  10  -3   7   -0.10    0.37
  10  -3   8    0.87    0.47
  10  -3   9    2.38    0.62
  10  -3  10    0.45    0.48
  10  -3  11   -0.15    0.48
 -10   4  10    0.02    0.52
 -10   4   9    0.33    0.50
  10  -4  -9    0.80    0.36
 -10   4   8    3.56    0.71
 -10   4   8    3.24    0.70
  10  -4  -8    3.36    0.56
 -10   4   7    2.38    0.64
  10  -4  -7    2.13    0.53
 -10   4   6    1.66    0.55
 -10   4   5    6.53    0.90
  10  -4  -5    6.41    0.53
 -10   4   4    3.11    0.67
  10  -4  -4    1.98    0.38
 -10   4   3    4.78    0.77
  10  -4  -3    4.99    0.61
 -10   4   2    7.54    0.93
  10  -4  -2    7.29    0.75
 -10   4   1    1.43    0.51
  10  -4  -1    0.89    0.36
 -10   4   0    2.97    0.65
  10  -4   0    3.86    0.59
 -10   4  -1    3.16    0.63
 -10   4  -1    3.74    0.70
  10  -4   1    4.10    0.60
 -10   4  -2    2.41    0.59
  10  -4   2    2.02    0.50
 -10   4  -3    0.44    0.19
 -10   4  -3    0.29    0.40
  10  -4   3   -0.41    0.28
 -10   4  -4    4.39    0.71
 -10   4  -4    4.70    0.38
  10  -4   4    3.58    0.64
 -10   4  -5    9.00    0.94
  10  -4   5    9.07    0.98
 -10   4  -6    3.40    0.57
  10  -4   6    2.61    0.62
  10  -4   6    4.44    0.73
  10  -4   7    0.44    0.45
  10  -4   8    1.95    0.61
  10  -4   9   -0.05    0.48
  10  -4  10   -0.40    0.46
 -10   5  10    0.51    0.57
 -10   5  10    0.02    0.57
 -10   5   9    0.46    0.57
  10  -5  -9    0.13    0.37
 -10   5   8    0.28    0.47
  10  -5  -8   -0.05    0.38
 -10   5   7    7.31    1.00
  10  -5  -7    6.12    0.76
 -10   5   6    2.23    0.67
  10  -5  -6    1.80    0.53
 -10   5   5    3.48    0.78
  10  -5  -5    3.02    0.61
  10  -5  -5    3.36    0.47
 -10   5   4   39.67    2.20
  10  -5  -4   40.13    1.82
 -10   5   3    1.82    0.60
  10  -5  -3    2.36    0.48
 -10   5   2    1.84    0.66
  10  -5  -2    2.34    0.50
 -10   5   1    0.13    0.42
  10  -5  -1   -0.10    0.32
 -10   5   0    3.55    0.71
  10  -5   0    4.50    0.67
 -10   5  -1   15.09    1.22
  10  -5   1   16.75    1.14
 -10   5  -2    0.98    0.47
 -10   5  -2    0.90    0.52
  10  -5   2    0.47    0.40
 -10   5  -3    0.68    0.45
 -10   5  -3    0.42    0.42
 -10   5  -3    0.57    0.18
  10  -5   3    0.64    0.39
 -10   5  -4    0.22    0.39
  10  -5   4    0.04    0.44
  10  -5   4    0.02    0.41
 -10   5  -5    6.08    0.84
  10  -5   5    3.80    0.76
  10  -5   5    3.93    0.74
 -10   5  -6    1.03    0.47
  10  -5   6    0.93    0.51
  10  -5   7    0.28    0.45
  10  -5   8    0.94    0.53
  10  -5   9   -0.43    0.46
  10  -5  10    1.46    0.65
 -10   6  10    0.86    0.68
 -10   6   9    0.22    0.62
  10  -6  -9    0.67    0.45
 -10   6   8    0.47    0.59
  10  -6  -8    0.38    0.46
 -10   6   7    0.40    0.57
  10  -6  -7    0.74    0.45
 -10   6   6    0.17    0.56
  10  -6  -6    0.61    0.47
 -10   6   5    8.89    1.13
  10  -6  -5    6.21    0.84
 -10   6   4    0.42    0.56
  10  -6  -4   -0.22    0.41
  10  -6  -4    0.30    0.32
 -10   6   3   10.40    1.23
  10  -6  -3    9.60    1.05
  10  -6  -3    9.81    0.92
 -10   6   2    0.01    0.48
  10  -6  -2    0.43    0.36
  10  -6  -2    0.28    0.42
 -10   6   1    1.29    0.61
  10  -6  -1    2.15    0.62
  10  -6  -1    3.12    0.59
 -10   6   0    3.89    0.81
  10  -6   0    3.10    0.68
  10  -6   0    3.95    0.67
 -10   6  -1    0.65    0.55
  10  -6   1    0.53    0.48
  10  -6   1    1.96    0.54
 -10   6  -2    0.48    0.45
  10  -6   2   -0.22    0.39
  10  -6   2    0.51    0.45
 -10   6  -3    0.00    0.46
 -10   6  -3    0.38    0.43
  10  -6   3    0.02    0.43
  10  -6   3   -0.17    0.35
 -10   6  -4    0.49    0.47
 -10   6  -4   -0.03    0.40
  10  -6   4    0.05    0.44
  10  -6   4    0.32    0.45
 -10   6  -5    0.69    0.49
  10  -6   5    0.73    0.54
  10  -6   5    0.47    0.52
 -10   6  -6    2.17    0.60
  10  -6   6    2.40    0.69
  10  -6   7    0.37    0.49
  10  -6   8    0.82    0.57
  10  -6   9   -0.23    0.49
  10  -6  10    0.23    0.60
 -10   7   9    0.62    0.69
 -10   7   8    1.11    0.74
  10  -7  -8    1.97    0.57
 -10   7   7    1.18    0.66
  10  -7  -7    0.49    0.50
 -10   7   6    0.24    0.57
  10  -7  -6    0.87    0.52
 -10   7   5    1.32    0.68
  10  -7  -5    0.69    0.49
 -10   7   4    3.17    0.87
  10  -7  -4    3.71    0.76
  10  -7  -4    2.67    0.54
 -10   7   3    1.76    0.70
  10  -7  -3    2.06    0.68
  10  -7  -3    2.06    0.53
 -10   7   2    9.40    1.23
  10  -7  -2    8.84    0.97
  10  -7  -2    7.87    1.02
 -10   7   1    1.58    0.64
  10  -7  -1    0.98    0.52
  10  -7  -1    1.55    0.60
 -10   7   0   18.51    1.56
  10  -7   0   21.62    1.54
  10  -7   0   17.52    1.37
 -10   7  -1    0.62    0.60
  10  -7   1    0.72    0.55
  10  -7   1    0.00    0.50
 -10   7  -2   18.89    1.50
  10  -7   2   15.69    1.47
  10  -7   2   18.29    1.40
 -10   7  -3    1.63    0.62
  10  -7   3    1.12    0.61
  10  -7   3    1.20    0.56
 -10   7  -4    3.65    0.84
 -10   7  -4    0.93    0.57
  10  -7   4    2.39    0.72
  10  -7   4    1.99    0.63
 -10   7  -5    2.01    0.71
  10  -7   5    0.61    0.58
  10  -7   6    0.10    0.54
  10  -7   7   -0.25    0.49
  10  -7   8    0.15    0.55
  10  -7   9    0.30    0.59
 -10   8   8    0.58    0.75
 -10   8   7    0.68    0.72
  10  -8  -7    0.50    0.52
 -10   8   6   -0.26    0.59
  10  -8  -6   -0.05    0.48
 -10   8   5    0.31    0.60
  10  -8  -5   -0.26    0.49
 -10   8   4    7.44    1.20
  10  -8  -4    5.41    0.93
  10  -8  -4    4.40    0.70
 -10   8   3    0.12    0.61
  10  -8  -3    2.07    0.69
  10  -8  -3    2.08    0.57
 -10   8   2   -0.45    0.51
  10  -8  -2    0.15    0.55
  10  -8  -2   -0.19    0.40
 -10   8   1    1.41    0.69
  10  -8  -1    0.45    0.62
  10  -8  -1    0.47    0.48
 -10   8   0   23.70    1.85
  10  -8   0   20.44    1.62
  10  -8   0   23.51    1.59
 -10   8  -1   -0.19    0.50
 -10   8  -1    0.59    0.35
  10  -8   1    0.28    0.47
  10  -8   1    0.25    0.57
 -10   8  -2    0.22    0.58
  10  -8   2   -0.32    0.45
  10  -8   2   -0.19    0.47
 -10   8  -3   -0.16    0.50
  10  -8   3    0.17    0.54
  10  -8   3    0.39    0.58
 -10   8  -4    1.70    0.67
  10  -8   4    1.45    0.63
  10  -8   4    2.18    0.66
 -10   8  -5    1.04    0.57
 -10   8  -5    2.23    0.69
  10  -8   5    0.69    0.58
  10  -8   6    1.12    0.66
  10  -8   7    0.11    0.58
  10  -8   8    0.13    0.56
 -10   9   7    0.58    0.68
 -10   9   7    0.37    0.72
 -10   9   6   -0.07    0.64
 -10   9   6    0.86    0.70
  10  -9  -6   -0.35    0.48
 -10   9   5   -1.28    0.53
 -10   9   5    0.11    0.57
  10  -9  -5   -0.60    0.49
 -10   9   4   -0.24    0.64
  10  -9  -4   -0.28    0.52
 -10   9   3    1.27    0.71
  10  -9  -3   -0.01    0.42
  10  -9  -3   -0.21    0.56
 -10   9   2    0.55    0.70
 -10   9   2    2.18    0.62
  10  -9  -2    1.88    0.63
  10  -9  -2    3.21    0.85
 -10   9   1    1.36    0.72
 -10   9   1    0.56    0.45
  10  -9  -1    0.06    0.58
  10  -9  -1    0.28    0.47
 -10   9   0    0.69    0.41
 -10   9   0   -0.37    0.55
  10  -9   0    0.29    0.50
  10  -9   0    0.21    0.60
 -10   9  -1    0.59    0.68
  10  -9   1    0.77    0.57
  10  -9   1    0.23    0.58
 -10   9  -2    0.01    0.58
  10  -9   2   -0.08    0.51
  10  -9   2   -0.43    0.57
 -10   9  -3    0.63    0.61
  10  -9   3    0.18    0.58
  10  -9   3    0.59    0.58
 -10   9  -4    0.60    0.63
  10  -9   4    1.66    0.70
 -10   9  -5   -0.96    0.42
 -10   9  -5   -0.05    0.55
  10  -9   5    0.09    0.55
  10  -9   6    0.02    0.59
  10  -9   7   -1.20    0.53
 -10  10   6    0.16    0.76
 -10  10   6    0.21    0.76
 -10  10   5   -0.70    0.65
 -10  10   5    0.50    0.68
 -10  10   4    0.22    0.59
 -10  10   4   -0.55    0.70
  10 -10  -4    0.42    0.62
 -10  10   3   -0.83    0.52
 -10  10   3   -0.46    0.55
  10 -10  -3    1.08    0.69
 -10  10   2    0.98    0.56
 -10  10   2   -0.11    0.60
  10 -10  -2    0.32    0.52
  10 -10  -2    0.29    0.59
 -10  10   1    0.10    0.66
 -10  10   1   -0.44    0.41
  10 -10  -1    0.66    0.57
  10 -10  -1    1.33    0.66
 -10  10   0    1.25    0.79
  10 -10   0    1.36    0.75
  10 -10   0    2.29    0.75
 -10  10  -1   -0.87    0.52
  10 -10   1   -0.19    0.53
  10 -10   1   -0.58    0.49
 -10  10  -2    1.62    0.79
  10 -10   2    0.98    0.63
  10 -10   2    1.48    0.76
 -10  10  -3    0.45    0.60
  10 -10   3   -0.26    0.48
 -10  10  -4   -0.31    0.57
  10 -10   4    1.29    0.68
  10 -10   5    0.06    0.60
  10 -10   6    0.02    0.61
 -10  11   5    0.55    0.78
 -10  11   4   -1.07    0.69
 -10  11   4   -0.58    0.61
 -10  11   3   -0.69    0.55
 -10  11   3    0.95    0.79
  10 -11  -3    0.33    0.62
 -10  11   2    0.83    0.80
 -10  11   2    0.42    0.55
  10 -11  -2    0.09    0.60
  10 -11  -2    0.72    0.72
 -10  11   1    0.60    0.76
  10 -11  -1   -0.32    0.63
  10 -11  -1   -0.36    0.57
 -10  11   0   -0.24    0.70
  10 -11   0    0.25    0.56
  10 -11   0    3.11    0.94
 -10  11  -1    0.72    0.76
  10 -11   1    1.67    0.83
  10 -11   1    0.59    0.72
 -10  11  -2    1.55    0.84
  10 -11   2    1.84    0.80
 -10  11  -3   -0.47    0.57
  10 -11   3   -0.50    0.52
 -10  11  -4   -0.82    0.55
  10 -11   4   -0.37    0.63
  10 -11   5    1.13    0.72
 -10  12   2   -0.93    0.69
 -10  12   1    0.04    0.72
  10 -12  -1    0.64    0.72
  10 -12  -1    0.72    0.76
 -10  12   0    0.54    0.82
  10 -12   0    0.38    0.71
  10 -12   0    0.28    0.68
 -10  12  -1    0.26    0.76
  10 -12   1    0.92    0.76
  10 -12   1    1.64    0.81
 -10  12  -2    0.33    0.77
  10 -12   2    0.16    0.68
 -11 -12   1    0.28    0.64
  11  12  -1   -0.39    0.58
 -11 -12   0    1.13    0.73
  11  12   0    0.64    0.80
 -11 -12  -1    0.39    0.67
  11  12   1    0.42    0.84
 -11 -11   4   -0.49    0.55
  11  11  -4    0.78    0.67
 -11 -11   3    0.40    0.64
  11  11  -3    0.11    0.61
 -11 -11   2   -0.41    0.61
  11  11  -2   -0.18    0.60
 -11 -11   1    0.66    0.64
  11  11  -1   -0.48    0.59
 -11 -11   0    0.31    0.59
  11  11   0    0.27    0.66
 -11 -11  -1    0.39    0.57
  11  11   1    0.08    0.70
 -11 -11  -2    0.43    0.60
  11  11   2    1.16    0.82
  11  11   3   -0.63    0.70
  11  11   4    0.02    0.56
  11  11   4    0.34    0.84
 -11 -10   6   -0.50    0.59
 -11 -10   5   -0.02    0.60
 -11 -10   4    0.93    0.71
  11  10  -4    0.37    0.58
 -11 -10   3    0.56    0.61
  11  10  -3    1.46    0.67
 -11 -10   2   -0.12    0.52
  11  10  -2   -0.48    0.55
 -11 -10   1    0.89    0.65
  11  10  -1    0.10    0.62
 -11 -10   0    0.34    0.51
  11  10   0    1.45    0.74
 -11 -10  -1    0.33    0.56
  11  10   1   -0.26    0.56
 -11 -10  -2    0.15    0.48
  11  10   2   -0.67    0.56
 -11 -10  -3    0.15    0.50
  11  10   3    0.27    0.67
  11  10   4    1.05    0.64
  11  10   4    1.05    0.83
  11  10   5    1.58    0.91
  11  10   5    0.21    0.64
  11  10   6   -0.22    0.78
  11  10   6    0.16    0.69
 -11  -9   7   -0.27    0.64
 -11  -9   6    1.07    0.66
 -11  -9   5    0.46    0.57
 -11  -9   4    0.49    0.63
  11   9  -4    0.17    0.52
 -11  -9   3   -0.47    0.46
  11   9  -3    0.38    0.56
 -11  -9   2    1.46    0.63
  11   9  -2    2.33    0.77
 -11  -9   1    0.45    0.57
  11   9  -1    0.99    0.61
 -11  -9   0    0.16    0.48
  11   9   0    0.95    0.62
 -11  -9  -1   -0.22    0.50
  11   9   1    0.81    0.68
 -11  -9  -2    0.08    0.49
  11   9   2    0.56    0.60
 -11  -9  -3    0.44    0.49
  11   9   3   -0.82    0.54
  11   9   3   -0.49    0.49
  11   9   4    0.05    0.64
  11   9   4    0.32    0.52
  11   9   5    0.06    0.57
  11   9   5    0.10    0.66
  11   9   6    0.65    0.65
  11   9   6   -1.35    0.63
  11   9   7   -0.85    0.51
  11   9   7   -0.08    0.69
 -11  -8   8   -0.48    0.54
 -11  -8   7    0.24    0.60
 -11  -8   6    0.26    0.55
 -11  -8   5   -0.36    0.50
  11   8  -5    0.24    0.45
 -11  -8   4    0.57    0.53
  11   8  -4    0.37    0.52
 -11  -8   3    1.07    0.60
  11   8  -3    0.28    0.48
 -11  -8   2    1.08    0.60
  11   8  -2    0.90    0.59
 -11  -8   1   -0.04    0.45
  11   8  -1   -0.23    0.45
 -11  -8   0   -0.58    0.43
  11   8   0    0.07    0.49
 -11  -8  -1    2.74    0.72
  11   8   1    1.90    0.72
 -11  -8  -2   -0.20    0.40
  11   8   2    0.77    0.61
 -11  -8  -3    1.27    0.55
  11   8   3    2.95    0.86
  11   8   3    1.41    0.55
 -11  -8  -4    0.31    0.42
  11   8   4    0.42    0.60
  11   8   4   -0.20    0.52
  11   8   5    0.77    0.53
  11   8   5   -0.34    0.60
  11   8   6   -0.14    0.48
  11   8   6   -0.39    0.59
  11   8   7    1.00    0.61
  11   8   7    1.15    0.73
  11   8   8   -0.04    0.55
  11   8   8    0.37    0.68
 -11  -7   9    2.49    0.82
 -11  -7   8   -0.38    0.51
 -11  -7   7    0.45    0.57
 -11  -7   6   -0.04    0.50
 -11  -7   5    2.57    0.76
  11   7  -5    1.33    0.57
 -11  -7   4    0.00    0.50
  11   7  -4    0.79    0.52
 -11  -7   3    0.54    0.53
  11   7  -3   -0.43    0.38
 -11  -7   2    6.67    1.00
  11   7  -2    7.52    1.06
  11   7  -2    8.35    1.15
 -11  -7   1    0.57    0.50
  11   7  -1    0.93    0.61
 -11  -7   0   16.96    1.38
  11   7   0   20.01    1.51
 -11  -7  -1    7.53    1.00
  11   7   1    7.99    1.13
 -11  -7  -2    2.02    0.57
  11   7   2    2.28    0.72
 -11  -7  -3    0.16    0.40
  11   7   3    0.44    0.47
  11   7   3   -0.23    0.52
 -11  -7  -4    2.38    0.58
  11   7   4    3.87    0.72
  11   7   4    1.96    0.74
  11   7   5    1.95    0.72
  11   7   5    3.09    0.68
  11   7   6    1.27    0.54
  11   7   6    0.87    0.64
  11   7   7   -0.24    0.57
  11   7   7   -0.20    0.48
  11   7   8    0.33    0.56
  11   7   8    0.47    0.62
  11   7   9    1.01    0.65
  11   7   9   -0.49    0.62
 -11  -6   9   -0.52    0.52
 -11  -6   8    0.67    0.61
 -11  -6   7    0.68    0.55
 -11  -6   6    0.01    0.48
 -11  -6   5    1.31    0.59
  11   6  -5    1.46    0.53
 -11  -6   4   -0.08    0.45
  11   6  -4    0.01    0.42
 -11  -6   3   15.87    1.29
  11   6  -3   16.82    1.33
 -11  -6   2   10.50    1.13
  11   6  -2    9.78    1.15
 -11  -6   1    4.77    0.83
  11   6  -1    6.09    0.92
 -11  -6   0   10.68    1.14
  11   6   0   10.91    1.17
 -11  -6  -1   45.90    2.37
  11   6   1   49.39    2.54
 -11  -6  -2    7.54    0.94
  11   6   2    7.31    1.03
 -11  -6  -3    0.09    0.38
  11   6   3   -0.11    0.43
  11   6   3    0.19    0.38
 -11  -6  -4    0.21    0.36
  11   6   4   -0.59    0.44
  11   6   4   -0.46    0.37
 -11  -6  -5    0.96    0.42
  11   6   5    0.50    0.54
  11   6   5    0.72    0.46
  11   6   6    1.29    0.53
  11   6   6    1.66    0.65
  11   6   7    0.13    0.53
  11   6   7   -0.21    0.44
  11   6   8   -0.03    0.49
  11   6   8   -0.40    0.54
  11   6   9    0.41    0.60
  11   6   9   -0.01    0.62
 -11  -5  10    1.84    0.69
 -11  -5   9   -0.40    0.46
 -11  -5   8    0.67    0.55
 -11  -5   7    0.43    0.48
 -11  -5   6    0.83    0.53
[truncated: 208,862 more chars]
