# Supplementary material for: Crystal structure of (E)-2-[(2-hy­droxy-4-meth­oxy­phen­yl)(phen­yl)methyl­idene]-N-phenyl­hydrazine-1-carboxamide
Source: Acta Crystallogr E Crystallogr Commun. 2015 Mar 28;71(Pt 4):427–30. doi: 10.1107/S2056989015005757 (PMC4438824; doi:10.1107/S2056989015005757)
Supplement: Supplementary file 2 [file e-71-00427-Isup2.hkl]

# 
# h,k,l, Fc-squared, Fo-squared, sigma(Fo-squared) and status flag 
# 
data_I
_shelx_title ' Al2 in P2(1)/c' 
_shelx_refln_list_code          4 
_shelx_F_calc_maximum      171.32 
_exptl_crystal_F_000       760.00 
_reflns_d_resolution_high  0.7697 
 
loop_ 
 _symmetry_equiv_pos_as_xyz 
 'x, y, z' 
 '-x, y+1/2, -z+1/2' 
 '-x, -y, -z' 
 'x, -y-1/2, z-1/2' 
 
_cell_length_a    19.9649 
_cell_length_b     9.9788 
_cell_length_c     9.3366 
_cell_angle_alpha  90.000 
_cell_angle_beta   90.340 
_cell_angle_gamma  90.000 
 
_shelx_F_squared_multiplier     1.000 
 
loop_ 
 _refln_index_h 
 _refln_index_k 
 _refln_index_l 
 _refln_F_squared_calc 
 _refln_F_squared_meas 
 _refln_F_squared_sigma 
 _refln_observed_status 
   3   0   0     1374.00     1181.44     31.07 o 
   4   0   0     2797.34     2660.59     58.90 o 
   5   0   0      475.14      502.78     12.03 o 
   6   0   0      304.93      313.88      9.53 o 
   7   0   0        1.71       -4.09      3.27 o 
   8   0   0      145.18      115.76      7.29 o 
   9   0   0      265.79      309.07     14.51 o 
  10   0   0        9.48       14.18      6.38 o 
  11   0   0      119.68       99.35     10.89 o 
  12   0   0      301.94      296.47     23.39 o 
  13   0   0      306.57      310.94     41.12 o 
  14   0   0       64.44       68.96     16.59 o 
  15   0   0      184.07      212.17     18.22 o 
  16   0   0      211.56      201.20     18.71 o 
  17   0   0      751.50      839.84     36.23 o 
  18   0   0      229.31      204.38     20.44 o 
  19   0   0        5.88        9.56     10.33 o 
  20   0   0       77.28       97.28     16.01 o 
  21   0   0       14.02        3.52     10.17 o 
  22   0   0        5.04       11.55     11.70 o 
  23   0   0       98.34      100.78     18.04 o 
  24   0   0        0.08       -0.19     11.53 o 
  25   0   0       10.59        3.38     35.02 o 
   2   1   0     5576.02     4724.44    136.38 o 
   3   1   0      448.07      422.41      6.95 o 
   4   1   0      527.88      501.18      9.41 o 
   5   1   0     2852.07     2703.66     34.89 o 
   6   1   0     2652.41     2478.79     32.67 o 
   7   1   0     1267.24     1281.81     17.85 o 
   8   1   0      347.13      369.41      7.78 o 
   9   1   0      651.55      624.16     16.79 o 
  10   1   0        2.86        1.02      3.86 o 
  11   1   0        0.10       -0.65      4.09 o 
  12   1   0      272.02      242.47     17.44 o 
  13   1   0      108.79      115.44     11.96 o 
  14   1   0       16.59       15.90      5.62 o 
  15   1   0       76.14       70.02      8.30 o 
  16   1   0        3.64       -2.44      5.65 o 
  17   1   0      130.28      143.47     11.85 o 
  18   1   0      104.23       76.18     10.08 o 
  19   1   0      309.81      296.62     17.34 o 
  20   1   0       26.59       27.14      8.43 o 
  21   1   0       23.12       15.25      8.20 o 
  22   1   0       97.01       99.40     12.06 o 
  23   1   0        0.81        4.53      8.38 o 
  24   1   0       14.78       24.18      9.40 o 
  25   1   0       39.68       53.38     11.07 o 
   0   2   0     1834.40     1651.25     21.49 o 
   1   2   0       37.94       35.83      1.72 o 
   2   2   0     7777.24     7249.68     75.42 o 
   3   2   0    29349.06    27267.70    292.66 o 
   4   2   0     1840.25     1655.32     21.24 o 
   5   2   0      960.40      953.91     13.70 o 
   6   2   0     2016.74     1905.13     24.73 o 
   7   2   0       96.83       89.60      4.05 o 
   8   2   0      296.81      295.66      9.44 o 
   9   2   0       55.36       58.95      6.06 o 
  10   2   0       11.15        3.69      4.11 o 
  11   2   0       14.73       17.58      4.99 o 
  12   2   0       49.85       48.05      8.47 o 
  13   2   0      203.37      205.99     12.09 o 
  14   2   0      101.52      103.70     10.97 o 
  15   2   0       12.94        4.59      5.79 o 
  16   2   0       72.46       62.63      8.69 o 
  17   2   0       96.56      104.72     15.55 o 
  18   2   0        0.85       -0.85      6.54 o 
  19   2   0       40.70       33.78      8.55 o 
  20   2   0      116.97      155.85     13.45 o 
  21   2   0       58.38       68.79     10.31 o 
  22   2   0       13.37       11.70      7.92 o 
  23   2   0       45.63       58.38     11.07 o 
  24   2   0       12.34       21.97     12.40 o 
  25   2   0        8.21       13.94     10.04 o 
   1   3   0     2841.73     2630.70     25.00 o 
   2   3   0     6800.81     6416.46     64.83 o 
   3   3   0     1648.75     1682.11     19.89 o 
   4   3   0     5579.34     5274.42     59.33 o 
   5   3   0      353.95      389.53      7.86 o 
   6   3   0       57.64       59.46      3.90 o 
   7   3   0      665.82      667.54     17.60 o 
   8   3   0      593.04      595.28     19.01 o 
   9   3   0       13.94       24.43      5.47 o 
  10   3   0      177.92      163.48     10.56 o 
  11   3   0      193.69      181.96     10.76 o 
  12   3   0       36.20       50.30      7.16 o 
  13   3   0      136.97      121.84      9.88 o 
  14   3   0       56.43       61.94      8.13 o 
  15   3   0      190.60      167.95     12.09 o 
  16   3   0      407.53      451.83     18.42 o 
  17   3   0       63.59       61.58     12.65 o 
  18   3   0       33.89       30.16      8.27 o 
  19   3   0       71.84       81.38     10.80 o 
  20   3   0        0.16       -8.88      6.41 o 
  21   3   0       10.40       16.42      8.26 o 
  22   3   0       16.43       11.27      8.41 o 
  23   3   0        0.70       12.93      8.36 o 
  24   3   0        0.17      -11.63      7.76 o 
  25   3   0        0.01       -4.69      8.74 o 
   0   4   0        7.56       10.47      2.57 o 
   1   4   0       64.23       67.05      2.78 o 
   2   4   0       77.74       95.75      3.35 o 
   3   4   0       11.23        5.97      2.06 o 
   4   4   0      934.32     1000.31     15.26 o 
   5   4   0      684.93      630.70     13.66 o 
   6   4   0      257.75      212.15     10.62 o 
   7   4   0     3391.07     3294.92     63.49 o 
   8   4   0       25.70       21.16      5.44 o 
   9   4   0     1017.34      916.85     23.69 o 
  10   4   0       96.92       88.52      8.39 o 
  11   4   0        3.38        6.51      4.88 o 
  12   4   0        0.00        2.36      4.79 o 
  13   4   0       29.69       14.92      6.11 o 
  14   4   0      299.35      273.95     19.44 o 
  15   4   0       67.88       75.56      9.84 o 
  16   4   0      444.52      496.44     20.20 o 
  17   4   0        0.23        4.17      6.70 o 
  18   4   0        5.23        4.40      6.86 o 
  19   4   0       22.77       34.37      8.67 o 
  20   4   0       19.79       22.94      8.28 o 
  21   4   0        0.03       -5.96      7.08 o 
  22   4   0        3.84       -0.51     11.34 o 
  23   4   0        1.09       -2.88      8.31 o 
  24   4   0       27.04       53.01     15.84 o 
   1   5   0       83.57       80.59      3.86 o 
   2   5   0        1.92        4.25      2.46 o 
   3   5   0       87.55       83.52      4.67 o 
   4   5   0      120.20      131.11      6.51 o 
   5   5   0      394.09      367.72      9.94 o 
   6   5   0      431.30      424.79     14.80 o 
   7   5   0      191.31      145.31     10.14 o 
   8   5   0      633.56      662.77     20.03 o 
   9   5   0      100.68      107.75      9.32 o 
  10   5   0      111.61      121.31      9.94 o 
  11   5   0        4.58        2.87      5.58 o 
  12   5   0        7.21       12.86      5.68 o 
  13   5   0     1146.21     1102.23     27.28 o 
  14   5   0      690.78      653.28     26.60 o 
  15   5   0      162.92      152.09     12.71 o 
  16   5   0       46.43       34.52      8.58 o 
  17   5   0       33.03       37.81      8.66 o 
  18   5   0        0.40      -10.19      6.79 o 
  19   5   0        3.61        1.90      7.57 o 
  20   5   0       43.60       46.32     13.62 o 
  21   5   0       11.98       19.92      9.02 o 
  22   5   0        0.01        4.02      8.66 o 
  23   5   0       27.01       33.95     12.18 o 
   0   6   0      974.57     1021.55     22.32 o 
   1   6   0      368.81      401.81      8.92 o 
   2   6   0      267.68      260.28      7.85 o 
   3   6   0      556.76      619.36     12.60 o 
   4   6   0      166.83      156.31      6.70 o 
   5   6   0       21.58       26.35      4.10 o 
   6   6   0       12.01       16.78      4.91 o 
   7   6   0       23.25       22.04      5.37 o 
   8   6   0        5.99       14.51      5.36 o 
   9   6   0        0.06       -2.76      4.82 o 
  10   6   0      101.18       98.20      8.85 o 
  11   6   0      314.45      283.78     15.84 o 
  12   6   0        1.09       -0.62      6.85 o 
  13   6   0      777.06      795.48     25.91 o 
  14   6   0        0.96       -2.39      6.04 o 
  15   6   0        8.75        5.55      7.03 o 
  16   6   0       12.60       20.41      7.74 o 
  17   6   0        6.61       18.40      8.18 o 
  18   6   0       10.85       12.97      8.12 o 
  19   6   0        3.62       11.08      7.97 o 
  20   6   0       10.06        6.39      8.52 o 
  21   6   0        1.83        1.20      8.35 o 
  22   6   0        0.01       -3.26      8.32 o 
   1   7   0        1.04        5.27      3.26 o 
   2   7   0       28.82       37.02      4.45 o 
   3   7   0      187.76      194.25      8.59 o 
   4   7   0        3.86       -0.55      3.33 o 
   5   7   0       16.64       18.61      4.64 o 
   6   7   0       12.14       10.14      4.31 o 
   7   7   0       15.60        4.36      4.23 o 
   8   7   0      294.03      288.91     14.13 o 
   9   7   0      198.16      205.65     12.58 o 
  10   7   0      497.95      552.06     18.82 o 
  11   7   0      537.23      533.11     18.62 o 
  12   7   0       87.31       97.84      9.99 o 
  13   7   0      155.66      155.59     11.85 o 
  14   7   0        4.39        8.12      6.18 o 
  15   7   0        4.32        1.44      8.68 o 
  16   7   0       42.61       41.89      8.57 o 
  17   7   0        0.77        2.34      7.30 o 
  18   7   0        9.71        1.92      7.89 o 
  19   7   0        0.00        2.86      8.01 o 
  20   7   0        3.85       -9.37      8.47 o 
  21   7   0        0.44       -2.41      8.81 o 
   0   8   0      103.32      137.12      9.99 o 
   1   8   0        0.47       -3.45      3.80 o 
   2   8   0      262.78      262.61     12.92 o 
   3   8   0       76.74       66.49      6.33 o 
   4   8   0       29.68       29.51      5.70 o 
   5   8   0        2.25       -0.04      4.05 o 
   6   8   0        4.96        3.50      4.81 o 
   7   8   0       15.63        4.67      5.45 o 
   8   8   0       14.44       10.79      5.49 o 
   9   8   0        5.22        9.21      5.63 o 
  10   8   0      571.81      631.51     23.14 o 
  11   8   0        0.04       -3.67      6.20 o 
  12   8   0        1.09       -8.97      5.98 o 
  13   8   0       63.43       63.37      9.27 o 
  14   8   0       10.06       -3.60      6.43 o 
  15   8   0       18.55       10.74      8.10 o 
  16   8   0        0.00        0.13      6.94 o 
  17   8   0       11.16        4.67      7.53 o 
  18   8   0        1.40       -0.20      9.56 o 
  19   8   0        0.13      -10.56      7.04 o 
  20   8   0        0.04      -11.68      7.79 o 
   1   9   0       25.57       23.67      5.05 o 
   2   9   0        0.29       -1.22      4.81 o 
   3   9   0       90.68       97.91      7.11 o 
   4   9   0        1.13        4.32      4.50 o 
   5   9   0        3.52        0.72      4.45 o 
   6   9   0       28.67       22.34      5.96 o 
   7   9   0        0.69       -5.92      5.16 o 
   8   9   0       99.49      100.19      8.65 o 
   9   9   0       46.30       47.64      9.19 o 
  10   9   0        3.50        3.36      6.58 o 
  11   9   0       22.12       22.09      6.48 o 
  12   9   0       37.85       42.15      8.82 o 
  13   9   0       17.37       17.45      8.55 o 
  14   9   0        0.33       -1.27      7.27 o 
  15   9   0       15.99       11.88      8.09 o 
  16   9   0       26.92        8.70      7.54 o 
  17   9   0        0.18        1.31      7.17 o 
  18   9   0        3.39       -9.38      8.01 o 
   0  10   0       26.94       33.69     10.01 o 
   1  10   0       22.02       24.05      5.39 o 
   2  10   0       31.52       30.12      5.58 o 
   3  10   0       22.04       13.90      5.56 o 
   4  10   0       25.71       25.65      5.67 o 
   5  10   0        0.16       -6.25      5.53 o 
   6  10   0       13.20       20.93      6.31 o 
   7  10   0       27.56       21.04      6.34 o 
   8  10   0        0.85       -1.70      6.83 o 
   9  10   0        4.18       -0.08      5.75 o 
  10  10   0       35.49       43.89      9.38 o 
  11  10   0        6.66       17.81      7.98 o 
  12  10   0        3.69       11.25      7.98 o 
  13  10   0        9.43       10.23      8.38 o 
  14  10   0        0.07       -8.06      7.53 o 
  15  10   0        5.35        9.51      8.41 o 
  16  10   0        2.00       -0.64      8.15 o 
   1  11   0        1.59       -4.68      5.17 o 
   2  11   0       12.79       13.89      5.53 o 
   3  11   0       33.04       28.29      6.17 o 
   4  11   0        1.77        0.41      5.88 o 
   5  11   0        0.64       10.82      8.70 o 
   6  11   0        1.86        4.94      7.64 o 
   7  11   0       10.82        4.68      9.66 o 
   8  11   0       26.35       37.59      9.00 o 
   9  11   0        1.51        0.44     10.76 o 
  10  11   0        6.67       15.10     12.61 o 
  11  11   0        1.53        7.01      8.32 o 
  12  11   0       10.01       13.41      8.83 o 
  13  11   0        4.06        4.10      8.53 o 
   0  12   0       19.60       32.54     15.45 o 
   1  12   0       11.62       26.36      7.99 o 
   2  12   0        0.53       -4.71      6.94 o 
   3  12   0       11.32        7.75      8.77 o 
   4  12   0        2.38       -2.52      7.95 o 
   5  12   0        6.22       11.29      8.45 o 
   6  12   0       17.47       21.01      8.97 o 
   7  12   0       16.92        1.75      8.44 o 
   8  12   0       17.48        4.87      8.26 o 
   9  12   0        0.24       14.17      9.29 o 
 -25   1   1        6.48        5.53      8.61 o 
 -24   1   1       28.29       24.63      9.15 o 
 -23   1   1        2.74        3.60      7.84 o 
 -22   1   1        4.38        2.20      7.61 o 
 -21   1   1        4.38        8.02      7.53 o 
 -20   1   1       78.91       81.94     10.52 o 
 -19   1   1       49.13       54.77      9.07 o 
 -18   1   1       45.61       45.56      8.79 o 
 -17   1   1        7.25        0.76      8.43 o 
 -16   1   1       39.31       29.83      8.74 o 
 -15   1   1      214.83      232.02     16.76 o 
 -14   1   1       14.37       18.97      9.58 o 
 -13   1   1       18.12       28.30      5.89 o 
 -12   1   1       49.88       64.51      6.98 o 
 -11   1   1      275.44      311.41     12.31 o 
 -10   1   1      172.67      179.57      9.61 o 
  -9   1   1      112.68      124.36      6.22 o 
  -8   1   1      706.09      693.35     14.47 o 
  -7   1   1       22.34       15.28      2.55 o 
  -6   1   1       64.46       64.16      3.48 o 
  -5   1   1        8.85        9.92      2.86 o 
  -4   1   1     2716.72     2509.57     32.07 o 
  -3   1   1     5360.03     4739.25     58.14 o 
  -2   1   1    21056.77    17995.85    305.68 o 
  -1   1   1      412.77      342.75     12.10 o 
   0   1   1        6.91        2.56      0.77 o 
   1   1   1      953.12      706.56     26.95 o 
   2   1   1     1032.16      896.90     14.77 o 
   3   1   1     8022.08     7286.34     75.52 o 
   4   1   1     1189.13     1138.42     14.85 o 
   5   1   1      908.29      823.55     11.20 o 
   6   1   1        6.98        4.08      1.91 o 
   7   1   1      193.44      198.75      5.15 o 
   8   1   1      999.62     1036.36     14.64 o 
   9   1   1      584.73      613.94     15.00 o 
  10   1   1        5.58        4.14      4.18 o 
  11   1   1     1936.96     2155.57     44.26 o 
  12   1   1     1317.84     1324.70     30.76 o 
  13   1   1      268.05      283.15     23.37 o 
  14   1   1       77.33       87.69      8.32 o 
  15   1   1        2.99        2.67      5.52 o 
  16   1   1       46.99       45.84      7.96 o 
  17   1   1       15.33       14.89      6.78 o 
  18   1   1        3.59        7.64      8.60 o 
  19   1   1        3.24       -8.19      5.79 o 
  20   1   1        0.67       -8.75      6.29 o 
  21   1   1       46.29       38.65      9.16 o 
  22   1   1       23.28       24.10     11.46 o 
  23   1   1        0.03       -2.02      7.60 o 
  24   1   1        6.31       13.76      8.71 o 
  25   1   1       20.74       21.87      9.45 o 
 -25   2   1        3.46       17.75      9.67 o 
 -24   2   1        1.45        5.20      8.36 o 
 -23   2   1       11.55       18.79      8.95 o 
 -22   2   1        8.48        3.11      7.81 o 
 -21   2   1        2.44        1.29      7.04 o 
 -20   2   1        9.19       10.70      7.43 o 
 -19   2   1       15.64       14.37      8.47 o 
 -18   2   1      218.69      229.16     15.34 o 
 -17   2   1        6.30        8.30      6.63 o 
 -16   2   1        0.64       -6.71      6.74 o 
 -15   2   1      192.55      204.96     12.79 o 
 -14   2   1      149.80      155.81     10.92 o 
 -13   2   1        0.24        0.83      4.64 o 
 -12   2   1        3.31       -1.87      4.09 o 
 -11   2   1       13.48       19.43      5.03 o 
 -10   2   1      195.12      203.99     10.69 o 
  -9   2   1      275.27      306.00     14.37 o 
  -8   2   1       15.90        5.73      2.87 o 
  -7   2   1      300.42      281.75      7.80 o 
  -6   2   1      173.06      170.57      5.96 o 
  -5   2   1      532.41      533.69      9.57 o 
  -4   2   1     6047.98     5763.59     71.45 o 
  -3   2   1     1864.39     1771.04     23.76 o 
  -2   2   1    21220.43    20024.13    226.20 o 
  -1   2   1      274.19      241.33      3.95 o 
   0   2   1     1802.64     1659.29     16.41 o 
   1   2   1      551.20      523.61      6.64 o 
   2   2   1    11297.00    10552.30    108.98 o 
   3   2   1     2014.97     1917.08     22.68 o 
   4   2   1      709.60      677.64      9.70 o 
   5   2   1     4620.31     4269.53     48.29 o 
   6   2   1      184.94      200.33      5.64 o 
   7   2   1      871.98      921.46     14.99 o 
   8   2   1      671.13      743.76     15.44 o 
   9   2   1      139.24      133.52      8.33 o 
  10   2   1      307.65      329.39     12.28 o 
  11   2   1       75.19       74.22      9.33 o 
  12   2   1       21.40       18.44      5.70 o 
  13   2   1      107.31       92.99      8.60 o 
  14   2   1        5.97        4.04      5.46 o 
  15   2   1      598.35      605.34     20.10 o 
  16   2   1      231.39      228.65     14.05 o 
  17   2   1      523.60      525.94     19.87 o 
  18   2   1      179.17      201.70     15.88 o 
  19   2   1        0.00       -9.51      6.34 o 
  20   2   1        0.95       -3.37      6.37 o 
  21   2   1       59.50       65.20     10.57 o 
  22   2   1        9.78       13.95      7.99 o 
  23   2   1        5.70        1.98      7.93 o 
  24   2   1        4.30      -10.67      8.17 o 
  25   2   1        3.36       -9.70     12.16 o 
 -25   3   1        5.73        4.89      9.52 o 
 -24   3   1        3.63       -1.45     10.52 o 
 -23   3   1        2.47        9.75      8.66 o 
 -22   3   1        0.25       -4.01      9.74 o 
 -21   3   1       33.11       50.18      9.89 o 
 -20   3   1       18.33       37.25      8.54 o 
 -19   3   1       24.92       34.78     11.79 o 
 -18   3   1      121.18      133.95     13.30 o 
 -17   3   1     1087.22     1094.29     30.94 o 
 -16   3   1       18.76       11.02      6.60 o 
 -15   3   1      115.98      107.56     11.30 o 
 -14   3   1      139.54      156.06     11.27 o 
 -13   3   1       21.71       21.28      6.01 o 
 -12   3   1      210.59      196.96     11.81 o 
 -11   3   1        0.76        5.10      4.68 o 
 -10   3   1      183.04      210.89     10.21 o 
  -9   3   1      168.11      177.47     10.07 o 
  -8   3   1      203.91      205.05     11.17 o 
  -7   3   1      171.50      169.68      7.31 o 
  -6   3   1     1261.89     1253.00     19.09 o 
  -5   3   1     9200.58     8846.56    102.90 o 
  -4   3   1     3889.56     3806.38     46.12 o 
  -3   3   1     3702.32     3594.27     39.29 o 
  -2   3   1     6781.87     6366.44     67.20 o 
  -1   3   1      638.67      636.30      7.65 o 
   0   3   1     2530.29     2420.08     23.09 o 
   1   3   1     2796.75     2558.62     24.39 o 
   2   3   1       86.44       86.84      2.92 o 
   3   3   1      139.89      141.56      4.19 o 
   4   3   1      196.02      160.46      5.49 o 
   5   3   1     1226.29     1212.25     16.32 o 
   6   3   1      320.64      326.75      7.71 o 
   7   3   1      389.01      421.98     11.86 o 
   8   3   1       90.76       89.76      6.61 o 
   9   3   1      172.93      190.53      9.44 o 
  10   3   1        9.29        4.48      4.65 o 
  11   3   1        7.83        0.44      4.86 o 
  12   3   1       35.95       38.55      6.51 o 
  13   3   1      125.84      125.00      9.94 o 
  14   3   1       21.81       15.53      6.26 o 
  15   3   1      303.31      301.18     16.18 o 
  16   3   1       10.30        3.68      6.73 o 
  17   3   1        6.76       -4.88      6.26 o 
  18   3   1      298.11      320.83     17.86 o 
  19   3   1        0.11       -8.35      6.40 o 
  20   3   1        5.60       -2.29      6.97 o 
  21   3   1        0.32        0.50      7.60 o 
  22   3   1        9.22        5.22      7.83 o 
  23   3   1        0.29        1.39      8.10 o 
  24   3   1        0.66        1.40      8.52 o 
  25   3   1        0.71       11.80      9.61 o 
 -24   4   1        8.33       30.97     10.89 o 
 -23   4   1        7.95       23.46      9.51 o 
 -22   4   1        0.10        2.77      7.94 o 
 -21   4   1        7.94        1.41      8.23 o 
 -20   4   1        4.97       14.77      8.04 o 
 -19   4   1       64.33       86.45     10.94 o 
 -18   4   1       42.68       37.35      8.53 o 
 -17   4   1       52.04       37.00      8.83 o 
 -16   4   1      253.67      245.77     22.39 o 
 -15   4   1      107.18       84.77     10.11 o 
 -14   4   1      130.74      139.54     11.31 o 
 -13   4   1       60.79       59.11      8.04 o 
 -12   4   1       63.68       65.80      7.13 o 
 -11   4   1       51.85       36.08      6.07 o 
 -10   4   1       63.87       42.77      6.51 o 
  -9   4   1       30.44       30.83      6.61 o 
  -8   4   1      417.55      417.12     14.52 o 
  -7   4   1     1865.44     1880.70     39.46 o 
  -6   4   1       29.44       18.68      5.93 o 
  -5   4   1        7.60       13.71      3.22 o 
  -4   4   1      699.41      731.35     15.22 o 
  -3   4   1     2168.78     2020.71     25.28 o 
  -2   4   1        1.37       -2.81      1.93 o 
  -1   4   1      498.10      511.12      7.06 o 
   0   4   1        0.15       -2.41      1.60 o 
   1   4   1      202.45      194.95      5.51 o 
   2   4   1      157.91      159.65      4.76 o 
   3   4   1       95.15      109.09      3.86 o 
   4   4   1      822.96      783.77     13.71 o 
   5   4   1       60.39       63.14      4.64 o 
   6   4   1      952.13      824.52     18.24 o 
   7   4   1      641.55      714.28     16.98 o 
   8   4   1     1162.93     1162.66     30.41 o 
   9   4   1       92.44       75.70      7.81 o 
  10   4   1      110.28      107.32      8.03 o 
  11   4   1       45.58       53.02      6.62 o 
  12   4   1       41.00       31.33      6.64 o 
  13   4   1        0.02        1.26      5.40 o 
  14   4   1      333.29      312.14     17.31 o 
  15   4   1      113.70      100.68     10.59 o 
  16   4   1       21.57       21.89      7.40 o 
  17   4   1       63.60       50.68      8.97 o 
  18   4   1       29.73       19.96      7.65 o 
  19   4   1        3.49        1.33     10.21 o 
  20   4   1        0.63       15.67      8.00 o 
  21   4   1        8.09       20.26      8.48 o 
  22   4   1        1.52       -1.77      7.64 o 
  23   4   1        4.78        0.95      8.44 o 
  24   4   1       12.37       13.34      9.83 o 
 -23   5   1        3.96        6.03      9.04 o 
 -22   5   1        0.09      -10.70      8.16 o 
 -21   5   1        1.47        4.72      8.58 o 
 -20   5   1       26.78       19.76      8.97 o 
 -19   5   1        1.55       -3.00      7.31 o 
 -18   5   1        0.45        0.97      6.91 o 
 -17   5   1       12.40       13.61      7.86 o 
 -16   5   1        1.54       -9.73      6.49 o 
 -15   5   1      568.67      545.98     21.10 o 
 -14   5   1      432.98      442.41     23.06 o 
 -13   5   1        5.97        2.27      5.53 o 
 -12   5   1      131.66      145.90     11.46 o 
 -11   5   1      221.97      243.40     13.75 o 
 -10   5   1        0.09       -4.99      4.95 o 
  -9   5   1       14.86        4.23      5.73 o 
  -8   5   1      687.95      634.23     19.20 o 
  -7   5   1     1004.37     1069.44     23.86 o 
  -6   5   1      733.50      677.54     15.99 o 
  -5   5   1       80.43       81.92      6.26 o 
  -4   5   1      171.12      171.88      8.20 o 
  -3   5   1      369.99      417.81      9.59 o 
  -2   5   1     1252.35     1338.02     18.26 o 
  -1   5   1       40.55       51.51      3.32 o 
   0   5   1       32.72       34.47      3.22 o 
   1   5   1        4.14        1.19      2.38 o 
   2   5   1       43.83       43.47      3.45 o 
   3   5   1        4.91        1.86      2.74 o 
   4   5   1      411.71      412.62      9.29 o 
   5   5   1      386.58      400.24     10.54 o 
   6   5   1     1046.52     1100.86     21.59 o 
   7   5   1       46.95       37.72      5.01 o 
   8   5   1      418.82      463.92     14.00 o 
   9   5   1       89.30       87.35      8.49 o 
  10   5   1      468.14      495.38     23.94 o 
  11   5   1        5.94       13.35      5.50 o 
  12   5   1      290.83      277.48     13.62 o 
  13   5   1        5.97        7.46      6.77 o 
  14   5   1       80.84       96.50     12.06 o 
  15   5   1       45.74       58.77      8.84 o 
  16   5   1        4.76       -8.87      5.92 o 
  17   5   1       38.01       35.82     11.75 o 
  18   5   1       21.22       16.22      8.78 o 
  19   5   1        0.26       -2.86      7.30 o 
  20   5   1       21.54       14.22      8.58 o 
  21   5   1       12.51        6.46      8.33 o 
  22   5   1        5.12        7.42      8.80 o 
  23   5   1        7.18       10.87      9.49 o 
 -22   6   1        1.07       -5.87      8.55 o 
 -21   6   1        0.27       -4.08      8.24 o 
 -20   6   1        4.47        4.28      8.32 o 
 -19   6   1        0.82       -2.25      8.19 o 
 -18   6   1       36.68       45.42     10.76 o 
 -17   6   1       21.60       23.13      8.18 o 
 -16   6   1       21.92       10.85      7.78 o 
 -15   6   1        3.73       -0.75      6.05 o 
 -14   6   1      120.04      134.54     11.25 o 
 -13   6   1        0.03       -9.18      6.12 o 
 -12   6   1      181.95      191.29     18.38 o 
 -11   6   1      166.26      167.49     12.43 o 
 -10   6   1       64.32       71.60      7.96 o 
  -9   6   1       20.50       12.30      5.40 o 
  -8   6   1       13.92       18.14      5.06 o 
  -7   6   1      390.25      385.67     13.05 o 
  -6   6   1       60.47       72.25      6.61 o 
  -5   6   1      132.24      159.54      8.70 o 
  -4   6   1       58.49       53.72      5.18 o 
  -3   6   1       20.21       25.24      4.42 o 
  -2   6   1      558.83      576.21     10.67 o 
  -1   6   1      473.62      507.05      9.91 o 
   0   6   1     1235.36     1307.31     18.84 o 
   1   6   1       58.84       62.35      4.29 o 
   2   6   1        8.18        5.80      3.85 o 
   3   6   1      107.80      107.39      5.48 o 
   4   6   1        0.83        0.49      2.93 o 
   5   6   1       35.33       40.56      4.05 o 
   6   6   1        0.03       -1.19      4.06 o 
   7   6   1      118.38      112.69      6.92 o 
   8   6   1      186.06      179.57      9.14 o 
   9   6   1       66.25       57.73      8.32 o 
  10   6   1       35.01       28.35      8.48 o 
  11   6   1     1431.08     1398.58     35.61 o 
  12   6   1      689.17      659.72     20.59 o 
  13   6   1        4.64       12.27      6.39 o 
  14   6   1        3.04       10.80      6.56 o 
  15   6   1       13.25        8.05      7.38 o 
  16   6   1       11.83       11.74      7.29 o 
  17   6   1        9.05        7.47      7.73 o 
  18   6   1        0.05       -2.57      7.22 o 
  19   6   1        0.01       -6.64      7.59 o 
  20   6   1        1.92      -10.91      7.28 o 
  21   6   1       36.91       41.39     17.64 o 
  22   6   1       14.22       23.76     10.38 o 
 -21   7   1       13.73        6.68      9.25 o 
 -20   7   1        3.05       12.48      9.14 o 
 -19   7   1        4.79       12.58      8.61 o 
 -18   7   1        3.66        3.66      7.98 o 
 -17   7   1        5.77        0.44      8.64 o 
 -16   7   1       25.53       10.74     10.89 o 
 -15   7   1        0.48       -2.41      6.67 o 
 -14   7   1       49.86       40.46      8.23 o 
 -13   7   1        0.95        7.02      6.25 o 
 -12   7   1       56.77       37.84      7.78 o 
 -11   7   1       37.05       27.48      7.04 o 
 -10   7   1       36.17       42.77      6.95 o 
  -9   7   1       41.85       43.19      6.69 o 
  -8   7   1      201.88      214.28     18.10 o 
  -7   7   1        6.54        3.32      5.39 o 
  -6   7   1       25.40       20.54      4.91 o 
  -5   7   1      220.73      236.33      9.90 o 
  -4   7   1       45.53       55.14      5.64 o 
  -3   7   1        1.31       -1.93      3.92 o 
  -2   7   1      142.14      163.32      6.83 o 
  -1   7   1      151.21      163.03      6.52 o 
   0   7   1       32.97       37.85      3.99 o 
   1   7   1      418.23      447.57     10.28 o 
   2   7   1       40.81       46.72      4.31 o 
   3   7   1       14.34       15.56      3.60 o 
   4   7   1        0.87        0.01      3.38 o 
   5   7   1        4.28        5.65      3.64 o 
   6   7   1      139.00      152.08      8.32 o 
   7   7   1       10.73       16.80      4.28 o 
   8   7   1      230.05      252.51      9.72 o 
   9   7   1      623.62      625.82     29.12 o 
  10   7   1       16.88       17.88      6.97 o 
  11   7   1      234.33      233.90     13.84 o 
  12   7   1        1.71       -8.41      5.60 o 
  13   7   1        2.80       -1.23      5.84 o 
  14   7   1      125.66      118.83     14.63 o 
  15   7   1        2.68        4.60      6.80 o 
  16   7   1        0.78      -10.34      6.89 o 
  17   7   1       10.52       -5.26      6.93 o 
  18   7   1        0.99        5.84      7.89 o 
  19   7   1        2.18       11.62      8.55 o 
  20   7   1        0.35       -8.77      8.27 o 
  21   7   1        8.75        1.54      9.23 o 
 -20   8   1        1.05        1.82      8.43 o 
 -19   8   1        0.63        2.88      8.07 o 
 -18   8   1        5.53       -6.85      7.23 o 
 -17   8   1        1.49       -5.65      6.61 o 
 -16   8   1       23.48       24.98      7.89 o 
 -15   8   1        0.01        4.08      7.16 o 
 -14   8   1       18.98       19.94      7.69 o 
 -13   8   1        0.27       -1.25      6.32 o 
 -12   8   1        9.16       -3.44      6.46 o 
 -11   8   1        1.82       -3.04      6.17 o 
 -10   8   1       19.10       27.62      7.34 o 
  -9   8   1        1.42        7.49      6.23 o 
  -8   8   1        9.90        4.52      5.24 o 
  -7   8   1       50.32       57.26      6.95 o 
  -6   8   1       32.03       28.17      8.92 o 
  -5   8   1       30.30       16.52      7.21 o 
  -4   8   1        7.97        3.36      4.38 o 
  -3   8   1       41.45       26.69      5.34 o 
  -2   8   1       30.14       43.87      4.96 o 
  -1   8   1        0.06       -1.27      3.67 o 
   0   8   1      142.06      148.21      7.06 o 
   1   8   1       16.54       13.67      4.16 o 
   2   8   1       33.93       36.61      4.80 o 
   3   8   1      153.54      159.22      7.82 o 
   4   8   1       82.46       82.18      6.15 o 
   5   8   1       14.16        9.13      5.64 o 
   6   8   1        1.73       -5.77      3.85 o 
   7   8   1        4.10        2.06      4.23 o 
   8   8   1      261.08      291.32     13.61 o 
   9   8   1      402.38      439.81     23.33 o 
  10   8   1        2.56        9.57      5.48 o 
  11   8   1       58.93       55.55      8.79 o 
  12   8   1        7.12        8.83      6.86 o 
  13   8   1        0.12        3.12      6.56 o 
  14   8   1       96.97       82.32      9.38 o 
  15   8   1       21.40       26.96      7.65 o 
  16   8   1        0.36        3.91      6.75 o 
  17   8   1        8.98       -0.79      7.30 o 
  18   8   1        1.94        2.57      7.89 o 
  19   8   1       17.25       16.06      8.80 o 
  20   8   1        5.19        8.95      8.97 o 
 -18   9   1       22.53       39.78      9.10 o 
 -17   9   1        0.21        0.97      7.41 o 
 -16   9   1       17.32        4.31      8.22 o 
 -15   9   1       22.48       23.90      8.73 o 
 -14   9   1        0.00        5.14      7.29 o 
 -13   9   1        4.46        6.20      7.03 o 
 -12   9   1        0.68       -4.30      6.53 o 
 -11   9   1       10.42       19.59      7.49 o 
 -10   9   1       10.22       14.01      6.16 o 
  -9   9   1       18.99       13.51      6.11 o 
  -8   9   1       37.92       37.88      7.07 o 
  -7   9   1       22.49       25.51      6.55 o 
  -6   9   1        1.44        1.41      5.32 o 
  -5   9   1       90.19      102.94      8.60 o 
  -4   9   1      166.85      184.13     10.66 o 
  -3   9   1       10.96       12.69      5.78 o 
  -2   9   1       18.72       16.32      4.77 o 
  -1   9   1        1.04       -4.00      4.09 o 
   0   9   1       22.83       28.28      5.49 o 
   1   9   1       10.85        9.21      4.41 o 
   2   9   1       62.24       87.29      6.59 o 
   3   9   1        0.42       -2.87      4.06 o 
   4   9   1        0.13       -2.96      4.09 o 
   5   9   1        0.27       -5.20      4.27 o 
   6   9   1       61.73       49.47      6.59 o 
   7   9   1       14.11       17.19      5.29 o 
   8   9   1      196.46      176.51     10.14 o 
   9   9   1       15.25        8.82      5.51 o 
  10   9   1       15.15       18.02      7.67 o 
  11   9   1        1.39       -0.95      7.87 o 
  12   9   1        4.48       -2.81     10.09 o 
  13   9   1       29.70       31.16      8.42 o 
  14   9   1        3.68       -6.58      7.17 o 
  15   9   1       12.69       14.02      7.59 o 
  16   9   1        1.17        0.88      6.98 o 
  17   9   1        7.57        2.96      8.41 o 
  18   9   1        1.44        4.28      8.74 o 
 -16  10   1        8.14       14.98      9.12 o 
 -15  10   1       16.41       18.82      8.78 o 
 -14  10   1        0.27       -4.62      7.99 o 
 -13  10   1        1.05        0.46      7.63 o 
 -12  10   1        6.64       16.74      7.07 o 
 -11  10   1       25.94       12.83      7.06 o 
 -10  10   1       20.86       18.13      8.35 o 
  -9  10   1       59.90       70.14      8.36 o 
  -8  10   1       27.55       36.08      7.07 o 
  -7  10   1       26.66       24.69      6.55 o 
  -6  10   1        6.78       -0.71      5.58 o 
  -5  10   1       28.15       18.62      6.41 o 
  -4  10   1       71.67       84.43      8.43 o 
  -3  10   1        2.04       -2.85      7.31 o 
  -2  10   1       15.76       15.18      6.09 o 
  -1  10   1        1.66        0.34      5.08 o 
   0  10   1        5.41       -6.85      4.57 o 
   1  10   1       10.70        8.89      4.80 o 
   2  10   1        1.82       -3.66      4.35 o 
   3  10   1        9.45        2.26      4.96 o 
   4  10   1        7.77        6.07      6.34 o 
   5  10   1       12.59       10.03      5.04 o 
   6  10   1      106.67       99.56      9.14 o 
   7  10   1       36.20       40.72      9.60 o 
   8  10   1       13.37       10.61      7.26 o 
   9  10   1        0.19        9.63      8.25 o 
  10  10   1        0.06       -9.75      6.50 o 
  11  10   1        8.55       -1.38      7.45 o 
  12  10   1        2.07        3.70      7.53 o 
  13  10   1       23.93       21.96      8.64 o 
  14  10   1        1.11        3.32      8.08 o 
  15  10   1        1.19        6.46      8.45 o 
  16  10   1        0.38        3.53      8.18 o 
 -13  11   1        9.72        9.30      8.89 o 
 -12  11   1        2.31       11.17      8.42 o 
 -11  11   1        0.48       11.41      8.59 o 
 -10  11   1        1.68        6.70      8.17 o 
  -9  11   1        1.46       -1.75      7.62 o 
  -8  11   1        2.30        5.37      6.56 o 
  -7  11   1       26.74       30.02      7.44 o 
  -6  11   1        2.53        4.97      6.48 o 
  -5  11   1        0.41       -9.13      6.09 o 
  -4  11   1        1.16       -4.04      5.94 o 
  -3  11   1        2.37        1.41      5.99 o 
  -2  11   1       17.65       14.30      7.14 o 
  -1  11   1        1.30       -2.73      6.46 o 
   0  11   1        3.44       -5.20      6.19 o 
   1  11   1        7.62       14.75      7.15 o 
   2  11   1       20.45       17.19      6.73 o 
   3  11   1        3.71       -3.93      5.91 o 
   4  11   1       15.87       17.85      6.98 o 
   5  11   1       34.09       35.39      7.46 o 
   6  11   1       14.69       18.54      7.29 o 
   7  11   1       28.48       39.28      9.28 o 
   8  11   1       68.90       93.00     11.39 o 
   9  11   1        2.36        1.04      8.09 o 
  10  11   1       14.06       20.98      8.92 o 
  11  11   1        1.45        2.72      8.16 o 
  12  11   1        3.25        1.61      8.01 o 
  13  11   1        0.01        7.32      9.02 o 
  -9  12   1        5.97        2.05      8.25 o 
  -8  12   1        0.43       -0.98      8.42 o 
  -7  12   1        1.26       -0.03      8.10 o 
  -6  12   1        0.50       -0.77      7.80 o 
  -5  12   1        1.34       -1.13      8.23 o 
  -4  12   1        0.08       -1.49      7.92 o 
  -3  12   1        0.00       -9.80      6.63 o 
  -2  12   1        2.99        3.14      7.34 o 
  -1  12   1        8.79        4.05      9.27 o 
   0  12   1       26.90       34.74      8.33 o 
   1  12   1        2.53       -6.06      6.96 o 
   2  12   1        0.07       12.01      7.69 o 
   3  12   1        1.30       -7.73      6.68 o 
   4  12   1        1.55       -6.85      6.68 o 
   5  12   1        3.18        6.14      7.10 o 
   6  12   1       16.04       14.10      9.80 o 
   7  12   1        3.50       -6.71      7.95 o 
   8  12   1        7.35       -5.04      7.90 o 
   9  12   1        4.17       11.25      8.79 o 
 -25   0   2        9.58       33.13     14.66 o 
 -24   0   2       37.11       80.29     17.00 o 
 -23   0   2       22.40       45.36     13.55 o 
 -22   0   2      355.12      356.65     28.93 o 
 -21   0   2       49.24       79.74     20.70 o 
 -20   0   2      350.98      372.11     29.49 o 
 -19   0   2        0.33       -5.77      9.05 o 
 -18   0   2       69.44       94.01     14.61 o 
 -17   0   2        6.65        5.39      9.64 o 
 -16   0   2       30.80       25.97     11.34 o 
 -15   0   2        0.02        5.04      7.02 o 
 -14   0   2       64.02       80.85     11.62 o 
 -13   0   2      102.35      110.61     12.47 o 
 -12   0   2      731.74      760.53     29.53 o 
 -11   0   2     1293.20     1308.82     41.87 o 
 -10   0   2     1175.52     1226.82     33.91 o 
  -9   0   2     1220.88     1154.05     29.39 o 
  -8   0   2      986.73     1052.17     28.74 o 
  -7   0   2     1684.88     1595.76     28.37 o 
  -6   0   2       17.66       15.93      3.00 o 
  -5   0   2     1142.07     1056.09     21.23 o 
  -4   0   2       43.15       67.59      4.46 o 
  -3   0   2     1096.20     1122.57     20.66 o 
  -2   0   2     1797.80     1676.04     41.51 o 
   1   0   2      662.55      611.66     24.95 o 
   2   0   2      261.10      226.90      6.09 o 
   3   0   2      159.20      160.74      4.15 o 
   4   0   2     1272.66     1211.02     18.86 o 
   5   0   2     2657.38     2666.67     39.38 o 
   6   0   2      551.23      604.10     20.84 o 
   7   0   2       19.55       13.67      4.53 o 
   8   0   2       80.14       91.80      7.30 o 
   9   0   2     1846.20     1971.38     46.21 o 
  10   0   2     3891.93     4002.17    105.47 o 
  11   0   2       10.44        7.94      6.62 o 
  12   0   2      256.10      268.40     17.07 o 
  13   0   2      172.37      197.64     16.34 o 
  14   0   2       31.58       17.06     10.92 o 
  15   0   2      930.17      993.30     48.63 o 
  16   0   2      586.85      536.10     27.27 o 
  17   0   2       88.19       76.53     13.52 o 
  18   0   2      266.45      291.41     26.37 o 
  19   0   2      135.72      110.55     17.44 o 
  20   0   2       26.58       14.77     10.58 o 
  21   0   2       54.77       61.88     16.73 o 
  22   0   2       93.49       64.54     14.80 o 
  23   0   2       48.58       45.21     18.01 o 
  24   0   2        0.06      -14.10      9.40 o 
  25   0   2        1.79      -11.82     10.78 o 
 -25   1   2        0.00       13.78      9.02 o 
 -24   1   2        4.91       -1.54      8.28 o 
 -23   1   2        1.27       15.14      8.48 o 
 -22   1   2        1.27        0.54      7.75 o 
 -21   1   2       14.10       15.61      7.97 o 
 -20   1   2      107.52      125.67     15.02 o 
 -19   1   2       82.04       87.79     10.46 o 
 -18   1   2        2.65        5.93      8.88 o 
 -17   1   2       17.57       23.99      6.95 o 
 -16   1   2       18.90       20.67      6.73 o 
 -15   1   2       58.10       54.96      7.54 o 
 -14   1   2       75.61       67.97      8.00 o 
 -13   1   2      108.92      103.38     12.40 o 
 -12   1   2      496.01      497.73     16.05 o 
 -11   1   2       39.75       37.28      5.77 o 
 -10   1   2      579.46      582.17     15.48 o 
  -9   1   2     1804.42     1898.70     31.31 o 
  -8   1   2     1070.00     1043.83     17.51 o 
  -7   1   2      208.16      205.60      5.96 o 
  -6   1   2      594.71      594.38      9.59 o 
  -5   1   2      300.31      279.44      6.04 o 
  -4   1   2     5187.08     4944.17     60.89 o 
  -3   1   2     7737.97     7247.14     87.76 o 
  -2   1   2     7249.01     7082.49     98.75 o 
  -1   1   2     1458.98     1329.25     17.91 o 
   0   1   2     8947.47     8391.41    107.21 o 
   1   1   2      652.87      567.03      8.07 o 
   2   1   2      529.08      479.51      6.07 o 
   3   1   2     5885.93     5380.29     51.69 o 
   4   1   2     2283.69     2277.11     23.95 o 
   5   1   2       14.15       14.29      2.06 o 
   6   1   2      251.46      281.89      5.28 o 
   7   1   2     1523.36     1534.35     18.44 o 
   8   1   2      743.64      747.16     13.71 o 
   9   1   2     1998.24     2105.71     31.68 o 
  10   1   2      795.58      761.58     19.76 o 
  11   1   2      233.17      216.17     11.32 o 
  12   1   2      248.34      230.68     11.94 o 
  13   1   2      205.82      231.81     12.46 o 
  14   1   2      182.75      191.13     15.31 o 
  15   1   2      230.01      221.81     14.16 o 
  16   1   2       65.25       59.89      8.53 o 
  17   1   2       89.56       90.42      9.88 o 
  18   1   2       13.16       17.25      7.21 o 
  19   1   2       19.73       24.17      9.05 o 
  20   1   2       67.51       62.19      9.54 o 
  21   1   2        6.64        7.64      7.46 o 
  22   1   2        0.50        5.39      7.50 o 
  23   1   2        7.05        5.66      7.89 o 
  24   1   2        0.14        3.93      8.26 o 
  25   1   2        9.05       10.92      9.13 o 
 -25   2   2        4.97       11.30      9.45 o 
 -24   2   2       25.49       14.69      9.17 o 
 -23   2   2       21.63       17.97      8.69 o 
 -22   2   2       18.18       23.43     13.71 o 
 -21   2   2        0.34       -1.51      6.94 o 
 -20   2   2       89.58      106.59     11.68 o 
 -19   2   2      671.61      738.98     33.36 o 
 -18   2   2       39.55       31.86      8.07 o 
 -17   2   2      103.25      112.25     10.94 o 
 -16   2   2       10.05        3.03      6.34 o 
 -15   2   2      157.57      145.31     11.10 o 
 -14   2   2      162.90      151.92     19.61 o 
 -13   2   2       72.70       75.88      7.86 o 
 -12   2   2        5.49       -1.67      4.22 o 
 -11   2   2      143.55      136.84      9.18 o 
 -10   2   2      440.03      398.94     19.44 o 
  -9   2   2       88.99       89.98      9.53 o 
  -8   2   2      630.87      643.52     12.84 o 
  -7   2   2     2836.83     2940.93     39.04 o 
  -6   2   2      943.05      950.33     14.86 o 
  -5   2   2      629.73      613.45     10.44 o 
  -4   2   2       56.97       55.54      3.14 o 
  -3   2   2    12225.97    11834.25    143.12 o 
  -2   2   2      306.33      286.39      5.18 o 
  -1   2   2     4129.91     3793.30     42.03 o 
   0   2   2     1305.08     1200.61     12.79 o 
   1   2   2        6.63        5.05      1.51 o 
   2   2   2      993.37     1089.25     13.07 o 
   3   2   2      383.73      395.23      5.97 o 
   4   2   2     2461.06     2293.80     24.51 o 
   5   2   2      320.93      363.37      6.07 o 
   6   2   2      175.03      201.16      5.33 o 
   7   2   2     1287.44     1352.65     20.08 o 
   8   2   2      421.33      410.47      9.83 o 
   9   2   2     1863.04     2041.69     41.48 o 
  10   2   2      605.87      596.69     22.68 o 
  11   2   2        2.91        7.70      4.61 o 
  12   2   2      117.58      103.81      8.58 o 
  13   2   2       90.08       92.27      8.45 o 
  14   2   2      109.87      111.62      9.67 o 
  15   2   2       94.10       95.49     10.27 o 
  16   2   2       14.93       29.08      8.80 o 
  17   2   2        1.15       -0.70      6.02 o 
  18   2   2        0.95        0.47      6.58 o 
  19   2   2       12.41       14.97      7.35 o 
  20   2   2       87.05       68.85     10.30 o 
  21   2   2        0.89       -8.30      6.41 o 
  22   2   2        0.00       -2.39      7.27 o 
  23   2   2        5.02        4.96      9.13 o 
  24   2   2        2.92       -2.24      8.38 o 
  25   2   2       12.65        4.54      9.45 o 
 -24   3   2        7.92       -7.42      8.26 o 
 -23   3   2        0.26       -4.19      7.96 o 
 -22   3   2        6.46       -2.95      7.56 o 
 -21   3   2        9.06        0.73      8.92 o 
 -20   3   2        4.93       -0.19      8.24 o 
 -19   3   2        6.14       -4.40      7.06 o 
 -18   3   2       55.71       39.50     11.54 o 
 -17   3   2       49.34       48.29      9.78 o 
 -16   3   2      302.24      312.24     16.53 o 
 -15   3   2        0.51        3.68      5.76 o 
 -14   3   2       59.19       71.67     10.03 o 
 -13   3   2        1.26        3.42      4.81 o 
 -12   3   2      125.68      129.92      9.62 o 
 -11   3   2      210.61      206.99     10.38 o 
 -10   3   2       21.10       19.20      4.99 o 
  -9   3   2      424.17      415.36     21.20 o 
  -8   3   2        4.40        2.38      3.57 o 
  -7   3   2        2.43       -2.03      2.91 o 
  -6   3   2      506.22      369.76      8.94 o 
  -5   3   2     2759.39     2747.80     36.68 o 
  -4   3   2      408.44      384.79      8.12 o 
  -3   3   2      888.69      892.05     12.50 o 
  -2   3   2       86.92       85.71      3.96 o 
  -1   3   2      188.67      181.02      3.96 o 
   0   3   2       33.83       31.30      1.96 o 
   1   3   2     1412.33     1350.65     14.89 o 
   2   3   2      733.99      723.90      9.78 o 
   3   3   2      329.14      339.99      6.29 o 
   4   3   2        7.10        3.46      2.04 o 
   5   3   2       44.01       45.38      3.48 o 
   6   3   2     4133.10     4109.51     57.05 o 
   7   3   2      586.19      622.80     12.72 o 
   8   3   2        5.59       -1.61      3.52 o 
   9   3   2        0.33       -0.21      3.93 o 
  10   3   2       43.65       39.09      6.20 o 
  11   3   2       83.10       99.40      8.47 o 
  12   3   2       79.11       78.95      9.58 o 
  13   3   2       10.75        5.79      5.55 o 
  14   3   2      122.73      128.83     10.43 o 
  15   3   2       36.82       27.40      6.98 o 
  16   3   2        0.02       -1.73      5.93 o 
  17   3   2        0.82       -0.49      6.36 o 
  18   3   2       28.01       28.11      8.24 o 
  19   3   2       28.06       21.62      8.16 o 
  20   3   2       23.48        9.84      7.53 o 
  21   3   2        1.75        3.88      7.27 o 
  22   3   2       16.85       22.16      8.90 o 
  23   3   2       16.58       27.50      9.35 o 
  24   3   2        1.99       -0.19      8.73 o 
 -24   4   2        0.09        6.32      9.62 o 
 -23   4   2        0.76        9.16      8.96 o 
 -22   4   2       13.87        8.46      9.37 o 
 -21   4   2        2.94        9.42      8.20 o 
 -20   4   2        9.76       11.12      8.01 o 
 -19   4   2      133.56      123.59     15.47 o 
 -18   4   2       28.68       23.33      8.18 o 
 -17   4   2       67.11       67.73      9.99 o 
 -16   4   2      818.53      867.77     31.15 o 
 -15   4   2       32.27       27.21      7.80 o 
 -14   4   2       29.04       30.92      7.34 o 
 -13   4   2      179.42      162.08     10.57 o 
 -12   4   2        0.17       -6.35      4.23 o 
 -11   4   2       93.65       91.83      8.60 o 
 -10   4   2      222.97      210.21     11.84 o 
  -9   4   2      787.13      754.61     20.83 o 
  -8   4   2       16.83       11.81      5.00 o 
  -7   4   2      484.03      449.92     13.05 o 
  -6   4   2     3164.70     3187.26     54.45 o 
  -5   4   2      272.69      279.73      9.63 o 
  -4   4   2     2006.79     2139.10     28.12 o 
  -3   4   2      106.54      113.60      4.48 o 
  -2   4   2      122.94      142.89      4.77 o 
  -1   4   2      136.49      126.59      3.97 o 
   0   4   2      886.38      878.83     11.19 o 
   1   4   2      631.13      627.58      9.15 o 
   2   4   2      144.63      145.95      4.89 o 
   3   4   2       92.59       91.70      4.60 o 
   4   4   2      511.25      585.47     10.73 o 
   5   4   2       80.28       72.14      4.85 o 
   6   4   2      143.50      173.38      9.88 o 
   7   4   2     1159.36     1066.12     22.40 o 
   8   4   2      420.76      443.15     18.47 o 
   9   4   2      807.14      793.86     17.41 o 
  10   4   2       70.87       68.03      7.46 o 
  11   4   2      108.75       95.31      8.67 o 
  12   4   2       20.03       16.05      5.87 o 
  13   4   2       49.53       61.58      8.22 o 
  14   4   2      184.01      158.56     11.92 o 
  15   4   2        9.46        2.64      6.35 o 
  16   4   2      134.18      145.17     12.30 o 
  17   4   2      100.58      123.07     12.05 o 
  18   4   2        0.75       11.03      7.26 o 
  19   4   2       43.57       32.30      9.33 o 
  20   4   2        3.26        9.37      8.00 o 
  21   4   2        0.74        3.01      7.93 o 
  22   4   2        2.78        8.36      8.51 o 
  23   4   2        6.52        7.45      8.81 o 
  24   4   2        0.77      -12.40      8.27 o 
 -23   5   2        0.04       -1.56      8.75 o 
 -22   5   2        5.99        3.00      8.38 o 
 -21   5   2       20.98       23.65     14.24 o 
 -20   5   2        6.05       -4.18      7.01 o 
 -19   5   2        3.10       12.28      7.96 o 
 -18   5   2        3.15       -7.54      8.02 o 
 -17   5   2        0.03       -6.67      6.39 o 
 -16   5   2       75.70       93.25     11.28 o 
 -15   5   2      167.74      154.01     12.74 o 
 -14   5   2       87.17       76.09     11.96 o 
 -13   5   2      125.49      110.15      9.73 o 
 -12   5   2       12.03        7.17      8.55 o 
 -11   5   2       84.64       92.82      9.22 o 
 -10   5   2       57.49       59.85      7.89 o 
  -9   5   2       18.18        5.09      6.92 o 
  -8   5   2      169.37      179.48     14.12 o 
  -7   5   2      346.44      387.77     13.00 o 
  -6   5   2      258.89      296.07     12.22 o 
  -5   5   2      161.77      170.27      8.27 o 
  -4   5   2     2256.29     2354.27     35.53 o 
  -3   5   2      130.05      151.31      6.18 o 
  -2   5   2      196.67      187.12      5.94 o 
  -1   5   2      123.48      128.97      6.02 o 
   0   5   2      765.33      761.39     11.67 o 
   1   5   2     1077.87     1081.56     16.90 o 
   2   5   2      212.89      220.16      7.90 o 
   3   5   2       11.45        7.49      2.74 o 
   4   5   2        0.03       -2.70      2.17 o 
   5   5   2      233.03      260.90      7.17 o 
   6   5   2        5.72       -0.72      3.64 o 
   7   5   2       16.61        9.38      4.16 o 
   8   5   2      119.10      143.00      7.85 o 
   9   5   2       78.32       84.69      9.57 o 
  10   5   2       23.76       23.24      5.75 o 
  11   5   2       16.10       31.50      6.15 o 
  12   5   2        4.77        5.26      5.87 o 
  13   5   2      248.90      264.93     15.24 o 
  14   5   2       57.77       56.15      8.67 o 
  15   5   2       53.24       76.71     11.58 o 
  16   5   2       57.07       61.37      9.47 o 
  17   5   2        8.10        9.43      8.02 o 
  18   5   2      102.74       95.72     11.43 o 
  19   5   2       59.38       65.56     10.83 o 
  20   5   2       58.29       78.68     11.36 o 
  21   5   2        2.07        1.25      8.24 o 
  22   5   2       17.92        9.92      9.16 o 
  23   5   2       29.23       24.61     10.34 o 
 -22   6   2        8.48        2.15      9.66 o 
 -21   6   2        1.30       -6.42      8.21 o 
 -20   6   2        0.02        4.82      8.27 o 
 -19   6   2        0.08       -6.34      7.21 o 
 -18   6   2       39.85       44.88     10.01 o 
 -17   6   2       47.11       29.76      8.79 o 
 -16   6   2       28.61       40.80      8.92 o 
 -15   6   2        4.69        4.95      6.41 o 
 -14   6   2       24.79       19.98      7.07 o 
 -13   6   2        8.15        0.23      6.57 o 
 -12   6   2       26.12       34.87      7.95 o 
 -11   6   2      323.63      312.76     16.54 o 
 -10   6   2        6.42       11.12      5.55 o 
  -9   6   2      305.94      321.60     13.91 o 
  -8   6   2      129.30      132.39      8.54 o 
  -7   6   2      322.39      323.96     20.29 o 
  -6   6   2       33.08       32.23      5.39 o 
  -5   6   2        4.57        3.11      4.11 o 
  -4   6   2      112.52      116.68      9.78 o 
  -3   6   2       59.43       61.86      4.69 o 
  -2   6   2      202.06      193.90      7.45 o 
  -1   6   2      935.38      971.01     15.30 o 
   0   6   2      326.22      330.20      8.33 o 
   1   6   2       58.20       67.69      5.22 o 
   2   6   2       93.08       95.17      4.77 o 
   3   6   2      215.30      229.56      9.94 o 
   4   6   2        0.05       -1.01      2.71 o 
   5   6   2        4.22        1.73      2.62 o 
   6   6   2        0.02       -1.02      2.71 o 
   7   6   2        6.19        7.56      3.28 o 
   8   6   2      276.26      255.33     11.10 o 
   9   6   2        4.53        8.47      4.75 o 
  10   6   2        2.04        5.29      4.84 o 
  11   6   2      210.44      205.29     11.29 o 
  12   6   2       50.79       43.03      7.52 o 
  13   6   2        3.26       -6.99      6.73 o 
  14   6   2        1.00        4.85      8.10 o 
  15   6   2        6.03        9.41      8.10 o 
  16   6   2        4.89       -3.14      6.66 o 
  17   6   2       29.13       18.08      8.24 o 
  18   6   2        8.29       11.48      8.37 o 
  19   6   2        4.96       -4.17      8.46 o 
  20   6   2       22.01       18.74      8.97 o 
  21   6   2        6.45        2.46      9.39 o 
  22   6   2        0.20       10.24     10.15 o 
 -21   7   2        2.08        4.47      9.25 o 
 -20   7   2       14.57       14.94      9.12 o 
 -19   7   2        3.74       -0.33      8.11 o 
 -18   7   2       40.51       64.73     11.09 o 
 -17   7   2        0.01       -5.58      6.61 o 
 -16   7   2        6.41        8.51      7.08 o 
 -15   7   2        0.21        1.55      6.38 o 
 -14   7   2        6.30        3.50      6.24 o 
 -13   7   2       69.61       51.33      8.48 o 
 -12   7   2       15.46       12.12      6.62 o 
 -11   7   2      208.62      210.22     11.94 o 
 -10   7   2      253.90      258.23     12.67 o 
  -9   7   2       60.90       48.72      6.80 o 
  -8   7   2       28.51       25.00      5.85 o 
  -7   7   2       71.40       82.64      7.44 o 
  -6   7   2       42.55       45.36      6.32 o 
  -5   7   2       20.08       11.38      4.57 o 
  -4   7   2       29.89       21.07      5.17 o 
  -3   7   2      222.59      248.46     10.39 o 
  -2   7   2       76.00       70.33      6.17 o 
  -1   7   2      240.19      217.16      8.24 o 
   0   7   2      117.55      111.29      6.66 o 
   1   7   2       61.25       71.79      6.10 o 
   2   7   2      297.77      318.81      9.08 o 
   3   7   2        1.47       -2.74      2.96 o 
   4   7   2        1.72        5.00      3.17 o 
   5   7   2       37.06       28.10      4.04 o 
   6   7   2        0.09       -3.80      3.08 o 
   7   7   2       14.25        8.77      3.71 o 
   8   7   2        1.25       -3.78      3.54 o 
   9   7   2       46.82       46.74      5.26 o 
  10   7   2      490.27      482.76     18.26 o 
  11   7   2       44.08       48.97      7.69 o 
  12   7   2        6.01       -2.06      5.48 o 
  13   7   2       51.53       52.76      7.82 o 
  14   7   2        0.00       -4.16      5.79 o 
  15   7   2       22.72       13.28      7.21 o 
  16   7   2        0.05       -5.09      7.21 o 
  17   7   2       20.41       10.64      9.01 o 
  18   7   2        0.78        1.53      7.98 o 
  19   7   2        0.75       -1.33      8.51 o 
  20   7   2       43.38       45.65     11.24 o 
  21   7   2        2.22        7.93      9.69 o 
 -19   8   2        0.07       -0.68      7.87 o 
 -18   8   2        0.15       -1.63      7.79 o 
 -17   8   2        0.06       -5.47      6.67 o 
 -16   8   2       18.14       12.57      7.10 o 
 -15   8   2        0.13       -9.42      6.28 o 
 -14   8   2       13.34        2.62      6.91 o 
 -13   8   2       14.09       13.49      7.70 o 
 -12   8   2        4.84        1.78      6.67 o 
 -11   8   2       38.31       33.22     10.33 o 
 -10   8   2        5.03       -2.65      6.03 o 
  -9   8   2       48.40       50.72      7.34 o 
  -8   8   2       58.58       50.10      7.32 o 
  -7   8   2        1.65        3.35      4.93 o 
  -6   8   2       21.02       19.03      5.22 o 
  -5   8   2        2.50        0.72      4.53 o 
  -4   8   2       25.48       27.05      5.51 o 
  -3   8   2       46.41       53.93      6.19 o 
  -2   8   2       10.25       -1.79      4.53 o 
  -1   8   2       58.35       60.72      6.30 o 
   0   8   2       27.33       32.68      5.39 o 
   1   8   2       33.72       23.43      5.20 o 
   2   8   2       25.44       29.11      4.41 o 
   3   8   2       83.52       91.41      6.25 o 
   4   8   2        0.93       -1.31      3.79 o 
   5   8   2       35.22       33.50      5.32 o 
   6   8   2      274.10      302.22     10.71 o 
   7   8   2       13.58        5.73      4.17 o 
   8   8   2      302.15      340.87     11.34 o 
   9   8   2      105.68      106.02      9.07 o 
  10   8   2        1.01        3.72      5.57 o 
  11   8   2        3.60        2.45      6.37 o 
  12   8   2       79.03       81.62      9.72 o 
  13   8   2        1.24       -1.72      6.16 o 
  14   8   2       69.81       78.46      9.49 o 
  15   8   2        1.79       -9.74      7.73 o 
  16   8   2       13.43        8.12      7.84 o 
  17   8   2        1.12       -2.45      7.21 o 
  18   8   2        0.06       -5.65      8.24 o 
  19   8   2       12.29       17.31      9.93 o 
 -18   9   2        0.74        3.38      9.60 o 
 -17   9   2       12.88       13.95      9.45 o 
 -16   9   2       16.04       24.87      8.87 o 
 -15   9   2        0.01       -3.60      7.42 o 
 -14   9   2        3.41       -5.52      6.89 o 
 -13   9   2        0.12       -7.00      7.76 o 
 -12   9   2        0.59       -9.44      6.29 o 
 -11   9   2       36.08       41.67      8.42 o 
 -10   9   2       53.54       61.15      8.19 o 
  -9   9   2       57.21       55.78      7.68 o 
  -8   9   2        1.63        9.18      6.02 o 
  -7   9   2       67.84       56.51      7.70 o 
  -6   9   2      362.74      370.74     26.58 o 
  -5   9   2        0.03        4.60      5.48 o 
  -4   9   2       17.76       22.82      6.13 o 
  -3   9   2        0.85       -6.77      4.55 o 
  -2   9   2       30.11       27.29      5.89 o 
  -1   9   2       69.35       67.89      7.01 o 
   0   9   2        1.68        2.88      5.16 o 
   1   9   2        2.74       -2.47      4.78 o 
   2   9   2        0.03       -5.34      4.84 o 
   3   9   2        1.67       -3.13      4.03 o 
   4   9   2      154.42      160.64      8.16 o 
   5   9   2       14.44        7.12      5.54 o 
   6   9   2       85.45       90.82      9.42 o 
   7   9   2      547.87      602.26     21.43 o 
   8   9   2       49.38       44.67      7.61 o 
   9   9   2       25.26       30.55      7.16 o 
  10   9   2        5.20       -4.61      6.59 o 
  11   9   2        5.41       -0.45      8.98 o 
  12   9   2        2.27        1.80      7.03 o 
  13   9   2        3.10        2.22      7.02 o 
  14   9   2        0.33       -3.43      6.68 o 
  15   9   2        2.56       10.56      7.44 o 
  16   9   2        3.12        4.05      9.06 o 
  17   9   2        5.57       -5.26      9.05 o 
  18   9   2        0.87        0.44     10.11 o 
 -15  10   2        0.30       -3.89      8.90 o 
 -14  10   2        2.50       -0.98      7.76 o 
 -13  10   2        6.29       18.43      7.57 o 
 -12  10   2        0.02       -4.67      6.57 o 
 -11  10   2        1.26       -1.39      6.41 o 
 -10  10   2        0.68        9.87      6.57 o 
  -9  10   2       89.90       77.26      8.81 o 
  -8  10   2        5.42       11.03      6.44 o 
  -7  10   2        5.96        4.17      6.07 o 
  -6  10   2       13.30        6.87      7.53 o 
  -5  10   2        7.73       13.95      6.49 o 
  -4  10   2       28.93       19.96      6.66 o 
  -3  10   2        1.65        2.54      7.04 o 
  -2  10   2        5.70       10.94      6.01 o 
  -1  10   2        3.57        5.75      6.21 o 
   0  10   2       48.45       60.34      8.45 o 
   1  10   2       20.40       10.34      6.14 o 
   2  10   2        4.76       -0.81      5.78 o 
   3  10   2       33.63       37.46      7.13 o 
   4  10   2       26.60       17.37      6.39 o 
   5  10   2       41.60       56.74      9.31 o 
   6  10   2        1.62        2.28      6.11 o 
   7  10   2        0.17        8.11      6.37 o 
   8  10   2        3.08       11.64      6.65 o 
   9  10   2       36.98       29.43      7.57 o 
  10  10   2       28.23       30.87      8.63 o 
  11  10   2        2.19        5.70      7.47 o 
  12  10   2        1.75        5.19      7.50 o 
  13  10   2        1.29        6.51      7.89 o 
  14  10   2        4.26       -7.15      7.73 o 
  15  10   2        0.19       -0.94      9.39 o 
 -13  11   2        0.24        6.57     11.39 o 
 -12  11   2        1.27        2.94     10.76 o 
 -11  11   2        0.06       -3.88      6.91 o 
 -10  11   2       11.10        7.93      7.18 o 
  -9  11   2       14.03       17.87      7.32 o 
  -8  11   2        9.51        1.57      6.72 o 
  -7  11   2       34.98       42.79      8.39 o 
  -6  11   2       73.33       86.41     12.37 o 
  -5  11   2        0.53       -2.90      6.38 o 
  -4  11   2       16.35       11.74      6.70 o 
  -3  11   2       41.28       35.47      7.68 o 
  -2  11   2       25.64       34.73      8.21 o 
  -1  11   2        0.14       -5.30      6.36 o 
   0  11   2        0.82        4.05      6.76 o 
   1  11   2        0.77        0.40      6.75 o 
   2  11   2        2.34       -5.41      6.12 o 
   3  11   2        0.96       -3.52      6.31 o 
   4  11   2       30.52       30.30      7.61 o 
   5  11   2       16.40       14.05      6.96 o 
   6  11   2       23.94       18.82      7.26 o 
   7  11   2       21.17       30.77      7.74 o 
   8  11   2       24.10       34.07      8.14 o 
   9  11   2        6.84        0.55      7.72 o 
  10  11   2       36.69       38.24     10.67 o 
  11  11   2       16.79       15.72      9.92 o 
  12  11   2        0.07        7.26      9.46 o 
  13  11   2        5.47       21.06     10.15 o 
  -8  12   2        1.10        9.26      9.75 o 
  -7  12   2        0.26        7.07      9.53 o 
  -6  12   2       15.17        5.13      7.77 o 
  -5  12   2        4.29        3.96      7.27 o 
  -4  12   2        2.03       -3.77      6.86 o 
  -3  12   2       21.04       10.86      7.90 o 
  -2  12   2        0.05        3.45      7.42 o 
  -1  12   2        2.90        4.19      7.51 o 
   0  12   2       10.12        8.94      7.66 o 
   1  12   2        3.36        9.94      7.72 o 
   2  12   2        4.85        4.34      7.59 o 
   3  12   2        1.05       -4.29      7.14 o 
   4  12   2       19.00       25.92      8.38 o 
   5  12   2       10.00       10.90      8.27 o 
   6  12   2        0.83        5.24      8.11 o 
   7  12   2        3.95       11.49      8.72 o 
   8  12   2        1.54        1.60      9.53 o 
 -25   1   3        4.88        1.21     13.32 o 
 -24   1   3       59.96       64.41     13.62 o 
 -23   1   3       23.43       26.48      9.08 o 
 -22   1   3       98.73       90.79     12.89 o 
 -21   1   3       40.57       58.99     10.02 o 
 -20   1   3       19.10       33.28      8.53 o 
 -19   1   3        7.06        4.12      6.62 o 
 -18   1   3       65.78       76.19      9.43 o 
 -17   1   3       25.08       37.41      8.02 o 
 -16   1   3        0.00        9.14      5.74 o 
 -15   1   3       16.75       23.54      6.34 o 
 -14   1   3       11.58       17.66      5.81 o 
 -13   1   3       34.76       32.84     11.32 o 
 -12   1   3        0.24        3.46      4.35 o 
 -11   1   3      519.18      543.97     16.31 o 
 -10   1   3      151.46      175.11     11.27 o 
  -9   1   3      228.09      290.96     13.17 o 
  -8   1   3      686.90      722.93     13.52 o 
  -7   1   3      184.40      207.33      5.75 o 
  -6   1   3      381.32      384.98      7.09 o 
  -5   1   3      175.89      166.00      4.29 o 
  -4   1   3      146.94      136.46      5.06 o 
  -3   1   3       25.56       23.74      1.86 o 
  -2   1   3      907.73      874.02     16.38 o 
  -1   1   3       72.89       58.28      3.01 o 
   0   1   3        4.98        9.32      2.22 o 
   1   1   3     1015.62      910.30     15.75 o 
   2   1   3      386.77      389.10      6.27 o 
   3   1   3      129.47      142.99      3.37 o 
   4   1   3      105.72      102.70      2.93 o 
   5   1   3       88.06       78.38      2.65 o 
   6   1   3      691.33      681.38      9.45 o 
   7   1   3      399.82      389.68      7.03 o 
   8   1   3      477.25      525.80     10.87 o 
   9   1   3      149.02      146.36      7.15 o 
  10   1   3        2.69        6.39      4.01 o 
  11   1   3        0.77       -3.74      3.93 o 
  12   1   3       21.07       18.73      5.28 o 
  13   1   3        9.56        8.60      5.20 o 
  14   1   3       32.83       25.64      6.24 o 
  15   1   3       46.36       47.45      9.28 o 
  16   1   3       53.16       79.49      9.07 o 
  17   1   3       42.50       35.84      7.94 o 
  18   1   3       48.33       50.55      8.95 o 
  19   1   3        0.11       -3.90      6.26 o 
  20   1   3       15.63        0.84      6.96 o 
  21   1   3       11.80       15.07      8.48 o 
  22   1   3        2.15        3.60      7.66 o 
  23   1   3       23.64       42.87     10.11 o 
  24   1   3       12.31       10.15      8.75 o 
  25   1   3        0.03       -9.20      8.38 o 
 -24   2   3        4.80       13.03     10.80 o 
 -23   2   3        2.48        7.06      8.50 o 
 -22   2   3        1.28       -4.32      8.08 o 
 -21   2   3       90.87       80.78     11.34 o 
 -20   2   3       62.34       41.68      9.14 o 
 -19   2   3       11.21       10.91      7.22 o 
 -18   2   3       58.79       64.32      9.37 o 
 -17   2   3        0.21        6.64      6.31 o 
 -16   2   3       12.75       16.02      6.44 o 
 -15   2   3       14.01        4.92      8.05 o 
 -14   2   3       24.20       28.76      9.21 o 
 -13   2   3        4.41        2.07      6.56 o 
 -12   2   3      180.71      194.13     11.10 o 
 -11   2   3      397.95      415.07     14.44 o 
 -10   2   3      325.65      314.15     10.79 o 
  -9   2   3      194.56      174.17      7.12 o 
  -8   2   3     1560.86     1612.07     27.22 o 
  -7   2   3       75.43       68.47      4.52 o 
  -6   2   3      195.44      187.49      5.49 o 
  -5   2   3     2172.36     2150.19     28.55 o 
  -4   2   3      594.33      537.83      8.83 o 
  -3   2   3      276.84      296.72      6.07 o 
  -2   2   3      740.80      713.63     11.46 o 
  -1   2   3       62.42       72.87      3.11 o 
   0   2   3       64.53       66.81      2.81 o 
   1   2   3      515.69      556.42      8.39 o 
   2   2   3     2739.67     2751.24     28.46 o 
   3   2   3     1551.75     1515.74     16.66 o 
   4   2   3     1153.00     1215.70     15.45 o 
   5   2   3      630.93      642.26      9.43 o 
   6   2   3     2016.94     2124.33     25.64 o 
   7   2   3     1479.76     1575.52     26.49 o 
   8   2   3      447.20      476.27      9.52 o 
   9   2   3      134.65      156.82      6.18 o 
  10   2   3        0.80        2.59      3.21 o 
  11   2   3       58.02       77.56      7.39 o 
  12   2   3        0.70       -3.11      4.21 o 
  13   2   3       43.71       45.91      7.00 o 
  14   2   3      165.28      165.09     11.34 o 
  15   2   3      279.87      283.71     21.00 o 
  16   2   3       24.26       29.78      7.41 o 
  17   2   3       37.37       39.46      7.96 o 
  18   2   3       32.59       19.83      7.41 o 
  19   2   3       39.91       36.78      9.06 o 
  20   2   3        4.59       11.60      7.57 o 
  21   2   3        0.52        2.44      7.65 o 
  22   2   3        0.79       -1.98      7.05 o 
  23   2   3        0.35        2.03      8.26 o 
  24   2   3        0.07        1.57      8.49 o 
 -24   3   3        2.08       11.56     10.63 o 
 -23   3   3        0.17        1.86      9.66 o 
 -22   3   3        1.12        3.70      7.58 o 
 -21   3   3        8.11       12.88      8.02 o 
 -20   3   3        2.21        9.97      7.66 o 
 -19   3   3       16.53       20.02     10.03 o 
 -18   3   3      121.92       97.87     10.94 o 
 -17   3   3        2.21        7.01      8.33 o 
 -16   3   3      252.53      254.42     15.21 o 
 -15   3   3       10.01       14.21      6.44 o 
 -14   3   3      155.54      160.41     11.65 o 
 -13   3   3        0.36       -3.43      4.47 o 
 -12   3   3       47.57       45.47      6.70 o 
 -11   3   3      473.73      486.91     14.66 o 
 -10   3   3       42.95       30.52      5.00 o 
  -9   3   3      130.92      147.38     10.80 o 
  -8   3   3     2639.68     2540.56     53.25 o 
  -7   3   3     1276.77     1293.25     30.94 o 
  -6   3   3     1503.07     1596.84     24.73 o 
  -5   3   3     1440.62     1433.28     22.19 o 
  -4   3   3        7.14        2.77      2.06 o 
  -3   3   3       11.88       12.09      2.07 o 
  -2   3   3      866.45      873.21     11.94 o 
  -1   3   3     1015.06      978.87     12.98 o 
   0   3   3      604.79      620.49      8.16 o 
   1   3   3      156.79      146.52      3.83 o 
   2   3   3      283.66      289.46      6.51 o 
   3   3   3      642.40      654.02      9.42 o 
   4   3   3        0.35       -2.80      1.87 o 
   5   3   3       12.45       12.66      2.66 o 
   6   3   3       71.25       82.08      3.86 o 
   7   3   3      567.28      607.65     12.34 o 
   8   3   3      109.36      130.16      7.74 o 
   9   3   3        0.01       -3.92      2.62 o 
  10   3   3       27.62       24.78      3.71 o 
  11   3   3      160.78      162.49     10.04 o 
  12   3   3       48.74       53.68      9.39 o 
  13   3   3       47.72       31.28      6.57 o 
  14   3   3       44.68       40.30      7.47 o 
  15   3   3        7.61        9.46      6.35 o 
  16   3   3      536.60      508.04     19.35 o 
  17   3   3      415.28      404.98     18.89 o 
  18   3   3      164.23      145.11     12.84 o 
  19   3   3       82.74       83.68     11.07 o 
  20   3   3        7.13       12.07      7.47 o 
  21   3   3        3.70        3.23      7.78 o 
  22   3   3        3.88        4.07      8.23 o 
  23   3   3        3.24       15.81      8.81 o 
  24   3   3        1.85       15.38      9.30 o 
 -23   4   3        1.00       -4.09      9.54 o 
 -22   4   3        4.24       -1.78      9.35 o 
 -21   4   3       10.83        3.51      7.90 o 
 -20   4   3        0.27       -7.63      7.61 o 
 -19   4   3        8.69       -2.12      8.06 o 
 -18   4   3       55.10       51.91      9.10 o 
 -17   4   3       33.91       20.26      7.40 o 
 -16   4   3      118.57      150.11     12.31 o 
 -15   4   3       81.32       76.74      9.51 o 
 -14   4   3       23.90       15.56      7.94 o 
 -13   4   3        0.85       -1.35      4.69 o 
 -12   4   3        0.05       -1.04      4.66 o 
 -11   4   3       21.06       23.77      5.86 o 
 -10   4   3      151.11      134.39      9.67 o 
  -9   4   3       46.30       40.11      6.10 o 
  -8   4   3      978.35      971.68     24.23 o 
  -7   4   3      931.87      916.93     20.25 o 
  -6   4   3       66.03       67.82      5.31 o 
  -5   4   3      172.29      212.87      7.21 o 
  -4   4   3     1140.68     1195.86     17.55 o 
  -3   4   3      154.01      160.18      5.98 o 
  -2   4   3      664.62      659.85     11.19 o 
  -1   4   3     1553.74     1560.81     17.58 o 
   0   4   3     1245.21     1305.64     15.16 o 
   1   4   3      189.93      191.73      5.44 o 
   2   4   3      446.96      408.08      7.85 o 
   3   4   3      367.63      390.58      8.33 o 
   4   4   3      111.64      130.52      5.43 o 
   5   4   3     2759.74     2847.98     41.36 o 
   6   4   3       22.36       38.75      5.22 o 
   7   4   3       34.77       37.64      3.82 o 
   8   4   3       90.13       90.73      4.79 o 
   9   4   3       43.81       47.80      5.41 o 
  10   4   3        7.67        5.57      3.25 o 
  11   4   3        7.07        3.51      3.48 o 
  12   4   3        3.28       -0.83      5.11 o 
  13   4   3      125.43      122.58     10.22 o 
  14   4   3       45.05       54.75      8.05 o 
  15   4   3      349.04      303.49     16.42 o 
  16   4   3       14.10        7.08      9.05 o 
  17   4   3      187.63      197.72     21.90 o 
  18   4   3       56.65       75.09     10.32 o 
  19   4   3        2.32       10.05      9.41 o 
  20   4   3       12.27       -2.63      7.41 o 
  21   4   3        0.18        1.46      7.89 o 
  22   4   3        4.21       -3.55      7.90 o 
  23   4   3        0.23       17.73     10.48 o 
 -23   5   3        4.54      -12.34     11.40 o 
 -22   5   3        2.55        1.41      9.92 o 
 -21   5   3        0.32        4.58     12.49 o 
 -20   5   3        2.05       -5.70      7.36 o 
 -19   5   3        2.57       -0.55      7.45 o 
 -18   5   3        4.74        1.15      6.92 o 
 -17   5   3       12.09       12.61      7.76 o 
 -16   5   3        0.52        0.66      6.56 o 
 -15   5   3        3.44        3.51      6.40 o 
 -14   5   3        2.50       -6.48      5.34 o 
 -13   5   3      145.58      138.12     10.38 o 
 -12   5   3       28.44       25.83      7.08 o 
 -11   5   3      273.82      258.95     13.67 o 
 -10   5   3       58.69       55.94      7.54 o 
  -9   5   3       26.83       35.12      6.32 o 
  -8   5   3      450.90      470.12     14.38 o 
  -7   5   3        8.00        4.37      4.01 o 
  -6   5   3       25.07       21.77      4.38 o 
  -5   5   3        9.65        0.76      3.68 o 
  -4   5   3      635.71      614.54     12.04 o 
  -3   5   3      237.83      247.39      8.27 o 
  -2   5   3      200.72      173.75      5.91 o 
  -1   5   3       62.28       58.10      4.18 o 
   0   5   3       94.89       92.40      3.97 o 
   1   5   3       11.57       10.32      3.02 o 
   2   5   3      443.59      426.35     12.06 o 
   3   5   3      576.33      584.71     14.11 o 
   4   5   3      609.85      652.14     12.89 o 
   5   5   3       24.19       21.76      3.97 o 
   6   5   3      153.88      144.87      7.65 o 
   7   5   3      251.97      272.49     10.16 o 
   8   5   3      104.89       97.81      5.45 o 
   9   5   3      115.59      112.53      6.03 o 
  10   5   3       11.99       15.44      3.45 o 
  11   5   3        1.12       -2.82      3.25 o 
  12   5   3       47.79       38.31      7.39 o 
  13   5   3       49.92       39.03      8.10 o 
  14   5   3       68.82       80.08      9.83 o 
  15   5   3       65.27       56.01      9.05 o 
  16   5   3       68.63       54.18      9.28 o 
  17   5   3       11.49       10.62      7.70 o 
  18   5   3       36.49       45.79      9.71 o 
  19   5   3        1.67        2.03      7.82 o 
  20   5   3       20.72       14.41      8.81 o 
  21   5   3       37.21       38.55     12.03 o 
  22   5   3        1.98        0.15      8.66 o 
  23   5   3        1.13      -12.27     11.65 o 
 -22   6   3        5.33       -8.62     10.30 o 
 -21   6   3        0.20       -5.07      9.89 o 
 -20   6   3        0.02        8.37     10.20 o 
 -19   6   3       12.79       14.71      8.23 o 
 -18   6   3       80.79       77.43     11.09 o 
 -17   6   3       25.09       45.97      9.75 o 
 -16   6   3        0.67       -9.28      6.22 o 
 -15   6   3       14.22       12.30      6.93 o 
 -14   6   3       23.22       27.79      7.94 o 
 -13   6   3       28.59       25.07      7.38 o 
 -12   6   3      195.17      185.72     19.20 o 
 -11   6   3      502.75      478.95     16.71 o 
 -10   6   3      273.18      270.65     13.37 o 
  -9   6   3      183.82      209.85     10.68 o 
  -8   6   3        0.04        3.48      4.52 o 
  -7   6   3       13.80       26.44      6.10 o 
  -6   6   3       87.48       91.95      7.00 o 
  -5   6   3       45.44       52.55      5.70 o 
  -4   6   3      139.87      153.57      8.31 o 
  -3   6   3       12.74       13.73      3.48 o 
  -2   6   3       22.21       14.57      3.52 o 
  -1   6   3      701.65      746.90     14.06 o 
   0   6   3      470.47      496.54     10.71 o 
   1   6   3      176.53      156.84      7.77 o 
   2   6   3      117.76      124.71      7.37 o 
   3   6   3        0.92        4.25      4.00 o 
   4   6   3        0.01        1.18      3.93 o 
   5   6   3      165.30      155.68      8.27 o 
   6   6   3       31.32       31.95      5.10 o 
   7   6   3       27.09       19.66      7.15 o 
   8   6   3      174.15      191.65      9.61 o 
   9   6   3        5.78        9.01      2.78 o 
  10   6   3        0.32        2.91      4.37 o 
  11   6   3        2.74        2.75      4.54 o 
  12   6   3       38.43       30.43      7.04 o 
  13   6   3        0.12       -2.05      6.46 o 
  14   6   3       37.59       33.23      8.50 o 
  15   6   3        3.25       -9.15      6.10 o 
  16   6   3       31.85       30.51      8.85 o 
  17   6   3        8.19       15.10      7.85 o 
  18   6   3        0.48       -3.56      7.36 o 
  19   6   3        0.40       -4.85      7.59 o 
  20   6   3       25.60       12.84      9.17 o 
  21   6   3       43.50       65.29     11.74 o 
  22   6   3        6.81        7.75     11.23 o 
 -20   7   3        4.31        0.49     10.58 o 
 -19   7   3        4.78        2.32     10.14 o 
 -18   7   3       10.09        7.24      9.71 o 
 -17   7   3        0.23       -8.76      6.22 o 
 -16   7   3       10.52        7.82      7.29 o 
 -15   7   3       14.39       16.55      7.70 o 
 -14   7   3       30.20       14.50      7.11 o 
 -13   7   3       64.23       59.20      8.69 o 
 -12   7   3       33.68       40.63      9.26 o 
 -11   7   3        3.40       -4.60      5.57 o 
 -10   7   3       45.31       48.41      7.07 o 
  -9   7   3      282.07      291.97     16.51 o 
  -8   7   3      509.53      555.24     16.83 o 
  -7   7   3        9.74        3.08      5.08 o 
  -6   7   3        8.37        2.85      4.89 o 
  -5   7   3      104.41      106.19      7.21 o 
  -4   7   3        2.61       -0.01      3.95 o 
  -3   7   3       25.86       27.33      4.95 o 
  -2   7   3        0.01       -3.05      3.28 o 
  -1   7   3        3.19        3.93      3.42 o 
   0   7   3       92.65       99.49      6.80 o 
   1   7   3       71.79       82.43      6.57 o 
   2   7   3       98.14      100.69      7.36 o 
   3   7   3        1.04        8.12      4.58 o 
   4   7   3       23.49       15.49      5.02 o 
   5   7   3        6.05       -0.73      4.19 o 
   6   7   3       34.82       32.16      5.70 o 
   7   7   3      248.61      276.21     12.02 o 
   8   7   3        2.24       -1.71      4.69 o 
   9   7   3      187.10      181.09     10.25 o 
  10   7   3       35.44       28.35      6.31 o 
  11   7   3        5.43        6.55      5.15 o 
  12   7   3       32.66       37.80      7.06 o 
  13   7   3        5.17        4.10      7.39 o 
  14   7   3       10.64       -9.38      6.26 o 
  15   7   3        2.77       -1.69      6.79 o 
  16   7   3       18.56       21.19      8.00 o 
  17   7   3        2.61       13.52      8.32 o 
  18   7   3        0.00       11.94      8.87 o 
  19   7   3        2.16       10.44      9.02 o 
  20   7   3        0.16        4.20      9.22 o 
 -19   8   3        6.02        5.77     11.35 o 
 -18   8   3        3.76       -7.49      7.60 o 
 -17   8   3        1.82       -1.07      7.64 o 
 -16   8   3        0.39        1.66      7.81 o 
 -15   8   3        0.87        3.17      7.08 o 
 -14   8   3        1.73        1.54      6.70 o 
 -13   8   3       21.23       11.67      6.99 o 
 -12   8   3        2.92        1.29      6.31 o 
 -11   8   3       42.44       27.63      7.41 o 
 -10   8   3       62.97       35.45      9.73 o 
  -9   8   3      296.77      281.14     14.72 o 
  -8   8   3        5.38        4.52      8.99 o 
  -7   8   3      103.56      119.22      8.42 o 
  -6   8   3      167.53      175.20      9.99 o 
  -5   8   3       22.57       32.37      5.93 o 
  -4   8   3       16.40       19.98      5.33 o 
  -3   8   3        2.10       -4.33      4.54 o 
  -2   8   3       30.86       22.16      5.40 o 
  -1   8   3       41.18       37.56      5.86 o 
   0   8   3       17.08       13.86      5.11 o 
   1   8   3       21.85       17.77      5.12 o 
   2   8   3       24.34       12.34      5.45 o 
   3   8   3       26.91       27.25      5.82 o 
   4   8   3       55.37       65.82      7.25 o 
   5   8   3      298.98      311.33     12.88 o 
   6   8   3       71.05       64.51      7.24 o 
   7   8   3       14.97       14.22      5.67 o 
   8   8   3       64.63       54.79      7.37 o 
   9   8   3       54.77       47.82      7.37 o 
  10   8   3        1.07        1.02      5.71 o 
  11   8   3       58.04       55.22      8.21 o 
  12   8   3        5.48       -3.89      6.06 o 
  13   8   3        3.77       -4.02      5.81 o 
  14   8   3        0.65        1.18      6.96 o 
  15   8   3       15.43        5.59     10.42 o 
  16   8   3        0.20        4.33      8.25 o 
  17   8   3        7.61       -7.07      7.83 o 
  18   8   3       13.29       14.31      9.63 o 
  19   8   3       28.98       43.47     13.53 o 
 -17   9   3        0.98        1.02      9.58 o 
 -16   9   3        0.07        0.81      8.94 o 
 -15   9   3        0.23        0.80      8.59 o 
 -14   9   3       20.45       17.84      9.31 o 
 -13   9   3       19.32       13.42      8.95 o 
 -12   9   3       54.16       75.63      9.78 o 
 -11   9   3        0.00        1.07      6.64 o 
 -10   9   3        0.96        7.98      6.61 o 
  -9   9   3       50.76       54.82      7.75 o 
  -8   9   3       91.48       87.57      8.69 o 
  -7   9   3        8.15        3.33      5.79 o 
  -6   9   3        0.20       -7.75      5.17 o 
  -5   9   3       80.91       65.78      7.74 o 
  -4   9   3       19.47       13.80      5.93 o 
  -3   9   3      137.63      137.72     12.16 o 
  -2   9   3        0.73       -0.60      5.13 o 
  -1   9   3        0.27       -7.73      5.16 o 
   0   9   3        2.03        9.05      6.14 o 
   1   9   3       10.44        6.38      5.75 o 
   2   9   3       14.85       13.31      5.92 o 
   3   9   3       14.17        3.94      5.51 o 
   4   9   3        0.86       -0.78      5.33 o 
   5   9   3        1.54        0.49      5.68 o 
   6   9   3      153.78      151.25     10.47 o 
   7   9   3        0.25        3.61      5.78 o 
   8   9   3       25.32       35.79      7.19 o 
   9   9   3       18.55       19.08      6.64 o 
  10   9   3        9.49       15.03      6.56 o 
  11   9   3        8.81       -0.12      6.38 o 
  12   9   3        7.12       -2.73      6.95 o 
  13   9   3        1.06        4.47      7.25 o 
  14   9   3        0.00       -3.59      7.14 o 
  15   9   3        9.15        7.82      8.92 o 
  16   9   3        0.01      -11.28     10.30 o 
  17   9   3        0.44       -0.94     11.08 o 
 -15  10   3        0.00        3.74     10.76 o 
 -14  10   3        4.12       -1.71     10.81 o 
 -13  10   3        0.21       -0.38      7.76 o 
 -12  10   3        2.44       -2.53      7.31 o 
 -11  10   3        6.39       18.22      8.17 o 
 -10  10   3        4.69        0.99      8.55 o 
  -9  10   3        0.84       -6.45      6.07 o 
  -8  10   3       40.58       30.83      7.42 o 
  -7  10   3        0.01        9.84      6.32 o 
  -6  10   3        9.39        2.25      6.21 o 
  -5  10   3        0.90        0.52      5.74 o 
  -4  10   3       21.19       13.61      7.31 o 
  -3  10   3        0.02       -3.75      5.55 o 
  -2  10   3        0.41        0.71      6.46 o 
  -1  10   3        5.78        9.21      6.74 o 
   0  10   3        4.07        6.84      6.77 o 
   1  10   3        1.21        0.99      6.42 o 
   2  10   3       25.53       28.80      7.31 o 
   3  10   3       47.20       51.39      7.80 o 
   4  10   3       45.37       61.33      8.17 o 
   5  10   3      203.45      253.45     13.41 o 
   6  10   3      131.96      154.92     12.81 o 
   7  10   3       87.86       81.42      9.11 o 
   8  10   3        0.06        0.53      6.53 o 
   9  10   3        0.51       -7.50      6.67 o 
  10  10   3        0.16       -5.19      6.42 o 
  11  10   3        0.34        1.90      7.94 o 
  12  10   3        7.81        5.55     10.10 o 
  13  10   3        0.79      -12.63      8.42 o 
  14  10   3       10.71       17.51     10.05 o 
  15  10   3        0.88      -13.33      9.06 o 
 -12  11   3        0.03       -4.92      9.17 o 
 -11  11   3        6.58        7.31      9.22 o 
 -10  11   3        0.00        2.45     10.16 o 
  -9  11   3        4.48       -4.21      7.54 o 
  -8  11   3       12.62       10.93      8.27 o 
  -7  11   3       10.34        8.03      7.96 o 
  -6  11   3        7.82       16.40      9.08 o 
  -5  11   3        7.54       12.14      7.77 o 
  -4  11   3        0.66        2.22      7.31 o 
  -3  11   3        1.50        1.66      8.08 o 
  -2  11   3       36.73       43.89      9.07 o 
  -1  11   3       27.08       24.41      7.81 o 
   0  11   3        4.80        0.11      7.01 o 
   1  11   3        2.18        8.51      6.77 o 
   2  11   3       87.58       89.03     10.14 o 
   3  11   3       12.28        9.44      7.24 o 
   4  11   3        1.93        0.18      7.13 o 
   5  11   3       12.03       16.38      9.09 o 
   6  11   3        3.13        2.17      8.39 o 
   7  11   3       32.13       35.53     10.11 o 
   8  11   3       12.57        4.94      8.81 o 
   9  11   3        1.16       -2.37      8.32 o 
  10  11   3        1.77       -4.78      7.97 o 
  11  11   3        0.02        1.27     11.00 o 
  12  11   3        0.77       10.36     11.67 o 
  -7  12   3        0.16       -0.36      9.24 o 
  -6  12   3        2.54       -3.50      8.99 o 
  -5  12   3        4.74        0.47      9.06 o 
  -4  12   3        6.07       14.61      9.37 o 
  -3  12   3        0.03        5.82      8.61 o 
  -2  12   3        0.51        5.24      8.82 o 
  -1  12   3        6.99        5.29      9.02 o 
   0  12   3        3.86        3.95      8.75 o 
   1  12   3        0.05       -7.02      8.45 o 
   2  12   3       27.03       28.67      9.86 o 
   3  12   3       23.57       24.39     10.89 o 
   4  12   3        4.65        4.19      8.90 o 
   5  12   3        0.00      -12.96      8.64 o 
   6  12   3        2.62       14.71     10.12 o 
   7  12   3        3.86       10.10      9.93 o 
 -24   0   4        0.16        5.10     19.28 o 
 -23   0   4      140.31      143.77     30.06 o 
 -22   0   4       61.88       72.03     24.10 o 
 -21   0   4        3.66       -0.35     10.40 o 
 -20   0   4       16.73       20.05     10.12 o 
 -19   0   4       66.68       55.81     19.99 o 
 -18   0   4       11.18       16.28     14.89 o 
 -17   0   4       13.82       15.82      9.26 o 
 -16   0   4       52.03       35.92     10.33 o 
 -15   0   4        7.56        2.94      7.94 o 
 -14   0   4       95.61      102.27     12.31 o 
 -13   0   4      322.08      357.95     19.66 o 
 -12   0   4      252.01      263.67     16.76 o 
 -11   0   4      272.40      256.18     16.07 o 
 -10   0   4      905.91      968.45     26.34 o 
  -9   0   4      408.60      436.94     15.07 o 
  -8   0   4       87.18       95.66      5.94 o 
  -7   0   4      616.25      597.27     18.52 o 
  -6   0   4      418.49      466.21     13.30 o 
  -5   0   4      627.23      614.41     35.30 o 
  -4   0   4       91.22       91.36      6.31 o 
  -3   0   4      555.93      536.57     19.42 o 
   2   0   4      754.94      862.82     21.43 o 
   3   0   4     1109.01     1211.26     26.98 o 
   4   0   4      762.49      852.10     20.67 o 
   5   0   4     5835.07     6103.42     95.32 o 
   6   0   4        3.66        1.20      2.20 o 
   7   0   4      417.29      447.78      9.81 o 
   8   0   4      484.56      536.24     19.48 o 
   9   0   4      409.74      481.38     26.11 o 
  10   0   4      242.80      227.50     14.97 o 
  11   0   4       81.44       64.60     15.17 o 
  12   0   4      265.36      298.35     23.11 o 
  13   0   4      552.24      496.86     28.50 o 
  14   0   4        5.44       -9.45      6.92 o 
  15   0   4       13.57       -0.43      7.55 o 
  16   0   4        0.13        6.81      8.44 o 
  17   0   4       50.45       43.01     11.42 o 
  18   0   4       11.38        7.58     13.04 o 
  19   0   4       32.67       20.84     11.03 o 
  20   0   4       21.80        6.20     10.00 o 
  21   0   4       42.02       37.02     18.15 o 
  22   0   4        8.64       -0.30     14.46 o 
  23   0   4        1.45       -1.69     11.81 o 
  24   0   4        0.16        5.39     17.58 o 
 -24   1   4        0.76       -1.24     13.60 o 
 -23   1   4        4.36       -9.25     11.47 o 
 -22   1   4       18.23       33.71     14.74 o 
 -21   1   4        0.29       -2.70      8.37 o 
 -20   1   4       11.20        8.05      7.04 o 
 -19   1   4        3.84       -1.01      6.53 o 
 -18   1   4       23.67       30.77      8.43 o 
 -17   1   4       13.47       12.27      6.49 o 
 -16   1   4        3.81        7.47      5.96 o 
 -15   1   4       36.20       39.09      7.10 o 
 -14   1   4        4.45        6.30      5.20 o 
 -13   1   4        0.65       -2.71      4.69 o 
 -12   1   4      160.81      157.11     10.64 o 
 -11   1   4       26.44       37.92      4.95 o 
 -10   1   4      921.49      994.17     19.16 o 
  -9   1   4      301.40      350.19      9.47 o 
  -8   1   4        2.89        4.70      2.24 o 
  -7   1   4      265.68      277.57      6.04 o 
  -6   1   4       37.66       36.46      2.85 o 
  -5   1   4        0.94        1.04      2.01 o 
  -4   1   4        0.18       -0.74      2.19 o 
  -3   1   4      321.25      332.73      8.00 o 
  -2   1   4     1041.58     1102.77     20.68 o 
  -1   1   4     2363.68     2514.34     51.24 o 
   0   1   4     2003.03     2140.19     53.84 o 
   1   1   4      424.30      539.00     76.89 o 
   2   1   4       20.37       18.51      1.99 o 
   3   1   4       52.57       47.97      2.86 o 
   4   1   4      176.89      200.84      5.12 o 
   5   1   4        3.55       -0.83      1.48 o 
   6   1   4      122.25      111.86      3.76 o 
   7   1   4      635.64      638.17      9.18 o 
   8   1   4      293.94      266.97      6.84 o 
   9   1   4        5.77        7.40      2.70 o 
  10   1   4      127.86      139.47      7.26 o 
  11   1   4      115.75      103.78      7.90 o 
  12   1   4       11.83       11.61      4.76 o 
  13   1   4      306.11      346.59     14.63 o 
  14   1   4      366.29      396.31     15.41 o 
  15   1   4        1.39        0.46      5.61 o 
  16   1   4       25.32       25.65      7.15 o 
  17   1   4        1.55       -3.14      5.71 o 
  18   1   4        8.82        2.47      6.32 o 
  19   1   4       43.03       32.90      8.84 o 
  20   1   4        0.02        4.15      6.81 o 
  21   1   4        6.63       11.44      7.83 o 
  22   1   4       22.60       30.03      9.15 o 
  23   1   4        4.56        7.48      8.09 o 
  24   1   4        1.42        0.54     23.82 o 
 -24   2   4        1.09        2.22     15.88 o 
 -23   2   4        9.61        6.33     12.72 o 
 -22   2   4       12.43      -14.20     14.75 o 
 -21   2   4        1.42        8.67      9.01 o 
 -20   2   4       18.13       15.31      7.98 o 
 -19   2   4       15.17       19.44      7.65 o 
 -18   2   4        9.20       10.40      6.92 o 
 -17   2   4        5.50       10.25      6.38 o 
 -16   2   4       43.52       33.48      7.23 o 
 -15   2   4       15.40       14.91      6.03 o 
 -14   2   4        0.02       -0.93      4.71 o 
 -13   2   4      150.27      131.49     16.80 o 
 -12   2   4       10.26       13.90      5.40 o 
 -11   2   4       40.21       51.88      6.33 o 
 -10   2   4       90.08      112.44      6.91 o 
  -9   2   4        9.15       12.96      4.42 o 
  -8   2   4       48.56       46.26      4.19 o 
  -7   2   4      219.98      221.93      6.26 o 
  -6   2   4       98.49      106.23      4.36 o 
  -5   2   4      128.53      136.15      5.32 o 
  -4   2   4       72.16       87.97      4.03 o 
  -3   2   4       10.54        9.92      1.77 o 
  -2   2   4       39.70       47.71      2.57 o 
  -1   2   4      217.46      225.26      4.82 o 
   0   2   4      337.60      334.76      6.40 o 
   1   2   4     2427.75     2631.12     33.45 o 
   2   2   4     1133.87     1165.68     14.49 o 
   3   2   4     1829.42     1920.10     24.04 o 
   4   2   4      208.09      225.95      5.20 o 
   5   2   4       38.79       38.31      2.40 o 
   6   2   4       42.11       52.77      3.47 o 
   7   2   4      368.44      381.73      8.35 o 
   8   2   4       96.46       92.14      4.58 o 
   9   2   4        8.27       12.00      2.99 o 
  10   2   4       49.78       57.91      4.62 o 
  11   2   4       31.44       31.70      5.32 o 
  12   2   4       23.34       30.63      5.91 o 
  13   2   4        2.30       -3.69      4.83 o 
  14   2   4      148.85      156.36     11.04 o 
  15   2   4       61.73       54.91      8.06 o 
  16   2   4       44.73       27.32      7.41 o 
  17   2   4      318.74      323.55     23.94 o 
  18   2   4       28.55       29.42      8.00 o 
  19   2   4        2.31        2.05      6.95 o 
  20   2   4        0.71       -1.25      6.65 o 
  21   2   4        8.95       17.05      8.20 o 
  22   2   4        0.17       -4.11      7.24 o 
  23   2   4        2.78        5.19     10.38 o 
  24   2   4        0.00       -1.43     12.05 o 
 -23   3   4        3.34       12.69     13.52 o 
 -22   3   4        1.20      -14.22     11.22 o 
 -21   3   4       18.11       16.31      9.52 o 
 -20   3   4       33.16       12.96      9.29 o 
 -19   3   4        4.30        3.14      6.49 o 
 -18   3   4        1.52        0.63      6.30 o 
 -17   3   4        3.00        5.56      7.16 o 
 -16   3   4       34.47       52.54      9.32 o 
 -15   3   4        0.55       -1.24      5.97 o 
 -14   3   4        0.27        0.72      5.09 o 
 -13   3   4        1.59       -7.09      4.72 o 
 -12   3   4      123.06      114.74     10.03 o 
 -11   3   4       11.83       16.46      4.68 o 
 -10   3   4       13.85       10.96      4.06 o 
  -9   3   4       19.49       16.25      3.99 o 
  -8   3   4        6.29        4.00      2.95 o 
  -7   3   4       26.16       35.04      3.40 o 
  -6   3   4      181.14      184.74      5.96 o 
  -5   3   4        0.23       -1.55      1.65 o 
  -4   3   4      909.73     1018.87     16.78 o 
  -3   3   4        0.41       -2.63      1.85 o 
  -2   3   4       68.26       72.04      3.87 o 
  -1   3   4      158.19      177.99      5.36 o 
   0   3   4        5.12        3.89      1.81 o 
   1   3   4       72.18       72.84      3.54 o 
   2   3   4        2.77        0.19      1.80 o 
   3   3   4     1703.91     1840.29     21.52 o 
   4   3   4      360.89      395.97      7.41 o 
   5   3   4      302.70      310.06      6.71 o 
   6   3   4      149.41      188.46      6.15 o 
   7   3   4      316.82      315.74      7.56 o 
   8   3   4       14.62       17.23      2.91 o 
   9   3   4       18.91       13.99      3.30 o 
  10   3   4       31.91       35.24      4.13 o 
  11   3   4        1.95        1.87      3.24 o 
  12   3   4        0.29        4.00      4.90 o 
  13   3   4        0.08       -1.85      5.04 o 
  14   3   4       59.30       73.87     11.91 o 
  15   3   4       67.54       75.47      8.90 o 
  16   3   4        5.35       15.53      7.10 o 
  17   3   4       10.53       27.98      8.09 o 
  18   3   4       21.59       23.71      7.86 o 
  19   3   4       13.20       33.30      8.38 o 
  20   3   4        2.84       -4.37      7.12 o 
  21   3   4       10.30        6.20      8.08 o 
  22   3   4        0.22       11.69      9.97 o 
  23   3   4        0.00       -3.98      9.08 o 
 -23   4   4        0.83       -9.79     13.52 o 
 -22   4   4        0.80       -6.47     18.29 o 
 -21   4   4        0.23       -5.08     12.31 o 
 -20   4   4        3.82       14.27      9.43 o 
 -19   4   4       13.61       30.38      9.59 o 
 -18   4   4       18.65       15.62      7.18 o 
 -17   4   4        0.06        5.26      6.65 o 
 -16   4   4        0.99       -1.74      6.01 o 
 -15   4   4        4.01       -0.94      6.17 o 
 -14   4   4        1.52       -1.35      5.54 o 
 -13   4   4        0.64       -6.89      4.59 o 
 -12   4   4       43.38       27.73      5.90 o 
 -11   4   4      170.66      180.41     11.16 o 
 -10   4   4       97.30       70.11      8.84 o 
  -9   4   4       75.56       81.74      7.34 o 
  -8   4   4      192.86      199.05      8.96 o 
  -7   4   4      371.21      362.49     11.08 o 
  -6   4   4      278.69      297.73     10.52 o 
  -5   4   4      313.36      309.31      7.17 o 
  -4   4   4       80.64      101.03      4.81 o 
  -3   4   4      223.03      260.60      6.07 o 
  -2   4   4      240.43      217.56      6.23 o 
  -1   4   4       98.45      103.97      4.39 o 
   0   4   4      675.53      707.91     11.10 o 
   1   4   4       73.62       68.79      3.48 o 
   2   4   4       91.20       93.93      3.90 o 
   3   4   4      524.55      526.13      9.11 o 
   4   4   4      211.10      201.66      5.73 o 
   5   4   4        7.02        5.96      2.66 o 
   6   4   4      198.58      226.77      7.34 o 
   7   4   4       13.26       16.58      3.55 o 
   8   4   4       71.20       68.64      6.06 o 
   9   4   4       68.04       64.94      4.55 o 
  10   4   4      104.23      118.54      6.35 o 
  11   4   4       29.98       29.09      4.99 o 
  12   4   4      111.90      125.48      7.11 o 
  13   4   4        6.96        7.22      6.18 o 
  14   4   4      304.62      278.62     15.42 o 
  15   4   4       33.08       35.26      8.02 o 
  16   4   4       68.26       62.99      9.27 o 
  17   4   4      156.67      173.68     13.54 o 
  18   4   4       12.34       11.97      7.68 o 
  19   4   4        5.75       -0.72      6.95 o 
  20   4   4       14.58        9.26      9.50 o 
  21   4   4        3.77       12.26      9.84 o 
  22   4   4        0.20        6.35      9.93 o 
  23   4   4        6.65       23.05     11.83 o 
 -22   5   4        1.99       -4.61     11.75 o 
 -21   5   4        1.82      -12.65     11.90 o 
 -20   5   4        8.33        8.02     10.05 o 
 -19   5   4        1.33       -6.67      8.27 o 
 -18   5   4        1.77       -3.78      8.32 o 
 -17   5   4        3.45        9.02      8.87 o 
 -16   5   4        0.42        7.02      6.71 o 
 -15   5   4       12.58        4.19      6.28 o 
 -14   5   4        7.56        6.90      5.87 o 
 -13   5   4      354.00      318.95     14.49 o 
 -12   5   4        0.22        4.03      5.60 o 
 -11   5   4      267.80      266.06     15.35 o 
 -10   5   4     1135.62     1132.16     28.88 o 
  -9   5   4        0.74        0.37      4.36 o 
  -8   5   4       49.79       45.08      5.41 o 
  -7   5   4       71.97       80.15      6.11 o 
  -6   5   4      206.47      201.01      7.92 o 
  -5   5   4        1.99       -0.10      2.97 o 
  -4   5   4      130.09      127.86      6.27 o 
  -3   5   4       28.06       22.07      3.25 o 
  -2   5   4      728.57      728.94     12.36 o 
  -1   5   4      154.91      166.43      5.55 o 
   0   5   4      476.70      472.87      8.74 o 
   1   5   4      149.97      161.98      6.39 o 
   2   5   4       90.74       89.46      5.44 o 
   3   5   4      128.79      139.10      6.58 o 
   4   5   4        0.76       -1.86      2.98 o 
   5   5   4      190.97      200.05      7.76 o 
   6   5   4      174.05      178.89      8.49 o 
   7   5   4       92.53       97.45      6.27 o 
   8   5   4        0.04       -3.09      3.47 o 
   9   5   4       59.00       55.54      5.93 o 
  10   5   4        1.77        0.67      4.23 o 
  11   5   4       25.42       30.77      6.12 o 
  12   5   4        5.56        7.93      5.16 o 
  13   5   4       82.52       61.15      8.76 o 
  14   5   4      251.50      219.34     14.54 o 
  15   5   4        2.82       -2.06      6.51 o 
  16   5   4       16.87       20.91      7.73 o 
  17   5   4        4.34       -1.51      6.58 o 
  18   5   4        0.12       -1.38      7.28 o 
  19   5   4        3.31       -3.12      8.47 o 
  20   5   4        0.00        8.91      9.91 o 
  21   5   4        2.45       11.32     10.47 o 
  22   5   4        0.53        1.51     10.56 o 
 -21   6   4        0.60      -21.53     16.59 o 
 -20   6   4        1.38       -3.80     11.65 o 
 -19   6   4        0.57        9.37      9.75 o 
 -18   6   4        3.33        5.11      9.41 o 
 -17   6   4        1.27       -0.14      8.74 o 
 -16   6   4        6.14        9.46      8.12 o 
 -15   6   4        0.36       -8.06      5.55 o 
 -14   6   4        3.18        1.43      6.44 o 
 -13   6   4        6.41       10.64      7.49 o 
 -12   6   4        4.29        6.02      5.69 o 
 -11   6   4       21.70        6.92      5.59 o 
 -10   6   4        6.75       12.27      5.10 o 
  -9   6   4        8.93        5.66      4.74 o 
  -8   6   4      326.29      340.44     12.46 o 
  -7   6   4       21.78       14.61      4.96 o 
  -6   6   4        4.05        0.75      3.99 o 
  -5   6   4       38.02       52.01      5.61 o 
  -4   6   4       79.26       83.63      6.53 o 
  -3   6   4        0.00       -3.98      2.89 o 
  -2   6   4       79.80       69.88      4.74 o 
  -1   6   4        4.30        3.81      3.56 o 
   0   6   4       90.72       81.29      6.35 o 
   1   6   4       41.59       57.47      5.24 o 
   2   6   4      147.20      143.44      7.79 o 
   3   6   4       33.76       32.05      4.91 o 
   4   6   4      191.82      197.89      8.96 o 
   5   6   4        0.95       -2.68      3.83 o 
   6   6   4       75.83       75.45      7.34 o 
   7   6   4      188.33      172.23      9.08 o 
   8   6   4      246.34      272.38     10.57 o 
   9   6   4       31.81       27.77      5.22 o 
  10   6   4        2.63        3.28      4.29 o 
  11   6   4        0.00       -6.87      4.58 o 
  12   6   4       39.19       39.33      6.81 o 
  13   6   4      262.91      247.01     13.90 o 
  14   6   4        2.92       -2.84      6.68 o 
  15   6   4       63.17       76.00     10.42 o 
  16   6   4       31.84       33.43     11.05 o 
  17   6   4        5.83       16.34     11.26 o 
  18   6   4        2.69        1.55      9.13 o 
  19   6   4       20.65       13.24     10.81 o 
  20   6   4        0.02      -12.54      9.09 o 
  21   6   4       19.96       21.82     11.48 o 
 -20   7   4        3.51       17.01     15.13 o 
 -19   7   4        2.83      -10.07     11.93 o 
 -18   7   4        0.47       10.04     10.08 o 
 -17   7   4        0.64       -1.56     10.36 o 
 -16   7   4        2.47        1.94      7.32 o 
 -15   7   4        3.59        6.19      7.77 o 
 -14   7   4        9.89       13.62      8.21 o 
 -13   7   4      152.55      182.28     12.43 o 
 -12   7   4      147.42      151.07     11.20 o 
 -11   7   4        6.44        9.86      5.90 o 
 -10   7   4       98.06       86.74      8.84 o 
  -9   7   4       12.04        7.73      5.51 o 
  -8   7   4        1.09       -5.63      4.45 o 
  -7   7   4        0.40        0.15      4.64 o 
  -6   7   4       21.79       26.43      6.74 o 
  -5   7   4       22.04       17.23      4.83 o 
  -4   7   4       75.40       70.74      6.16 o 
  -3   7   4      105.87      101.50      6.06 o 
  -2   7   4       15.57       14.03      3.97 o 
  -1   7   4        6.69        7.55      4.75 o 
   0   7   4      777.34      789.18     18.08 o 
   1   7   4      147.66      150.54      8.15 o 
   2   7   4       29.92       24.97      5.50 o 
   3   7   4       53.44       48.68      6.13 o 
   4   7   4        2.45        0.37      4.13 o 
   5   7   4        0.87        0.50      4.57 o 
   6   7   4       99.77       96.17      7.66 o 
   7   7   4        1.01       -3.16      4.71 o 
   8   7   4       28.62       23.91      5.73 o 
   9   7   4       18.12       18.45      5.75 o 
  10   7   4       68.22       58.42      7.61 o 
  11   7   4       76.48       77.12      7.42 o 
  12   7   4        7.23        8.14      5.88 o 
  13   7   4       68.22       84.26      8.46 o 
  14   7   4       38.94       42.55      9.13 o 
  15   7   4       23.10       31.43      8.69 o 
  16   7   4        0.74        5.69      9.82 o 
  17   7   4        6.26       15.46     10.62 o 
  18   7   4        0.16       -7.71      9.74 o 
  19   7   4        3.06        0.02      9.85 o 
  20   7   4       22.28       33.49     12.55 o 
 -18   8   4        7.10        7.09     11.46 o 
 -17   8   4        5.26        8.94     12.69 o 
 -16   8   4        2.05       -9.81      7.14 o 
 -15   8   4       30.65       37.40     10.18 o 
 -14   8   4        1.40       -3.52      7.68 o 
 -13   8   4       50.01       52.52     10.35 o 
 -12   8   4        0.29        6.78      7.98 o 
 -11   8   4        5.64       -0.18      8.06 o 
 -10   8   4      181.37      155.85     11.45 o 
  -9   8   4        1.65        1.17      5.87 o 
  -8   8   4        2.47        4.12      5.80 o 
  -7   8   4       28.67       19.14      5.81 o 
  -6   8   4        0.64        2.24      4.97 o 
  -5   8   4       41.77       45.48      6.60 o 
  -4   8   4       33.39       21.72      5.89 o 
  -3   8   4       62.51       62.07      6.54 o 
  -2   8   4      273.13      284.74     13.32 o 
  -1   8   4      132.98      127.33     11.29 o 
   0   8   4        8.11        7.99      5.18 o 
   1   8   4       37.11       44.25      6.09 o 
   2   8   4        0.15       -1.90      4.87 o 
   3   8   4      216.95      213.88     10.90 o 
   4   8   4      247.43      266.73     12.25 o 
   5   8   4        1.07        9.07      5.42 o 
   6   8   4       11.94       14.14      5.98 o 
   7   8   4       18.36       20.69      6.05 o 
   8   8   4        1.68       -3.37      5.15 o 
   9   8   4       12.48       14.27      6.04 o 
  10   8   4       62.16       59.38      7.51 o 
  11   8   4        2.61        7.81      5.70 o 
  12   8   4        0.09       -5.11      5.59 o 
  13   8   4        4.70        4.54      9.91 o 
  14   8   4       14.79       14.46     10.42 o 
  15   8   4        2.32        9.90     11.04 o 
  16   8   4        4.22       -1.42     10.30 o 
  17   8   4        3.41        4.60     12.45 o 
  18   8   4        3.76        2.38     10.71 o 
 -16   9   4        2.41       -2.86     13.63 o 
 -15   9   4       17.86       22.53     11.38 o 
 -14   9   4        5.51        3.34      9.41 o 
 -13   9   4        0.08        5.91      8.55 o 
 -12   9   4        0.01        4.17      7.89 o 
 -11   9   4        4.92        9.89      8.56 o 
 -10   9   4        0.18        3.42      7.88 o 
  -9   9   4       15.82       12.92      7.23 o 
  -8   9   4       38.10       29.69     11.64 o 
  -7   9   4       13.43       17.24      7.47 o 
  -6   9   4       43.53       31.20      6.91 o 
  -5   9   4        0.43       -5.60      5.75 o 
  -4   9   4       19.74        8.14      5.75 o 
  -3   9   4       37.51       32.81      6.65 o 
  -2   9   4        2.31        3.73      5.89 o 
  -1   9   4        1.87        0.47      6.12 o 
   0   9   4       14.58        9.21      6.08 o 
   1   9   4       12.10       -0.85      5.44 o 
   2   9   4        3.18        7.38      5.91 o 
   3   9   4      263.01      265.54     17.16 o 
   4   9   4      255.62      246.99     12.53 o 
   5   9   4       36.70       38.65      7.22 o 
   6   9   4       20.79       22.34      6.85 o 
   7   9   4       43.79       46.26      7.52 o 
   8   9   4       11.87        2.70      6.25 o 
   9   9   4       70.61      105.24     12.00 o 
  10   9   4       26.61       29.13      9.23 o 
  11   9   4        5.97        5.75      7.25 o 
  12   9   4        0.50        8.69     10.20 o 
  13   9   4        1.26        9.85      8.52 o 
  14   9   4        1.00        8.42     11.48 o 
  15   9   4        2.75        2.42     10.29 o 
  16   9   4       12.00       22.20     14.32 o 
 -14  10   4        0.14       10.88     11.70 o 
 -13  10   4        2.30        8.66      9.22 o 
 -12  10   4        0.19        9.44      8.85 o 
 -11  10   4        0.17        9.14      7.73 o 
 -10  10   4        4.37        8.94      7.89 o 
  -9  10   4        0.04        2.46      9.74 o 
  -8  10   4        0.10       -0.74      7.30 o 
  -7  10   4       45.57       24.73      8.11 o 
  -6  10   4        7.77        1.85      7.14 o 
  -5  10   4       31.40       22.18      8.80 o 
  -4  10   4        1.90        5.15      7.11 o 
  -3  10   4       32.59       30.72      9.18 o 
  -2  10   4        0.00       -8.73      6.83 o 
  -1  10   4       25.69       22.35      8.63 o 
   0  10   4       20.18        0.72      7.68 o 
   1  10   4        1.80       -0.51      9.78 o 
   2  10   4        8.98        4.80      7.91 o 
   3  10   4        4.18        6.01      8.17 o 
   4  10   4        2.07        7.03     12.73 o 
   5  10   4       64.95       61.93     10.27 o 
   6  10   4       33.62       35.27      9.65 o 
   7  10   4       15.32        9.48      8.29 o 
   8  10   4        0.43      -11.77      7.85 o 
   9  10   4       28.33       27.03     10.19 o 
  10  10   4        6.57       13.00      8.97 o 
  11  10   4        0.12        7.74     10.91 o 
  12  10   4        3.24       -0.71      7.81 o 
  13  10   4       10.79        9.51     10.14 o 
  14  10   4        1.73       -2.17     11.42 o 
 -10  11   4        0.81       -9.98      9.31 o 
  -9  11   4        0.00       -3.48      8.98 o 
  -8  11   4        3.11        2.18      8.52 o 
  -7  11   4        0.11       -0.33      7.44 o 
  -6  11   4        0.08        6.71      7.78 o 
  -5  11   4        0.04        5.90      7.69 o 
  -4  11   4       11.49       12.38      8.91 o 
  -3  11   4        1.78       -0.20      8.16 o 
  -2  11   4        0.66       -5.60      8.15 o 
  -1  11   4        3.43        8.25      8.60 o 
   0  11   4       17.84       15.59      9.15 o 
   1  11   4       36.08       23.53      9.22 o 
   2  11   4        6.06        7.99      8.40 o 
   3  11   4        8.03        3.47      9.45 o 
   4  11   4       40.52       49.74     10.73 o 
   5  11   4        8.10        1.01      8.63 o 
   6  11   4        0.95       10.44      9.11 o 
   7  11   4        3.41       -4.80      8.35 o 
   8  11   4        3.66        7.81      9.25 o 
   9  11   4        0.11        2.88      9.34 o 
  10  11   4        4.53       -9.10      9.01 o 
  -4  12   4        7.80        6.22      9.49 o 
  -3  12   4       29.73       14.39      9.83 o 
  -2  12   4        8.78       12.01      9.46 o 
  -1  12   4        0.46        9.40      9.39 o 
   0  12   4       22.61       33.15     14.69 o 
   1  12   4        1.43        5.28      9.31 o 
   2  12   4        1.86       12.35      9.85 o 
   3  12   4        2.55       -2.95      9.21 o 
   4  12   4        0.46       -4.14      9.54 o 
 -23   1   5       17.88        8.55     13.35 o 
 -22   1   5        2.91      -10.29     11.53 o 
 -21   1   5        0.08        0.00     15.60 o 
 -20   1   5       12.32        9.79     15.17 o 
 -19   1   5        1.01       -2.46     10.73 o 
 -18   1   5        2.28       -0.88     10.13 o 
 -17   1   5        3.49       -5.56      6.71 o 
 -16   1   5        6.89        8.10      5.61 o 
 -15   1   5        1.37       -0.14      4.93 o 
 -14   1   5      120.28      124.66      9.53 o 
 -13   1   5        3.99        5.72      5.40 o 
 -12   1   5       21.95       28.84      5.73 o 
 -11   1   5      550.51      567.03     14.45 o 
 -10   1   5        2.53       10.12      4.21 o 
  -9   1   5       33.67       36.59      3.13 o 
  -8   1   5        0.92       -1.68      1.84 o 
  -7   1   5        4.75        3.53      3.23 o 
  -6   1   5       10.11       13.42      2.95 o 
  -5   1   5        0.27       -3.79      2.53 o 
  -4   1   5       22.85       24.08      2.99 o 
  -3   1   5      377.89      398.55      8.26 o 
  -2   1   5     1715.37     1719.33     36.45 o 
  -1   1   5      533.39      558.81     16.94 o 
   0   1   5      392.42      392.53     12.92 o 
   1   1   5      877.82      996.88     23.41 o 
   2   1   5       36.94       34.64      2.25 o 
   3   1   5        5.34        5.66      1.88 o 
   4   1   5      154.01      170.58      5.23 o 
   5   1   5       56.86       60.35      3.92 o 
   6   1   5      141.95      141.30      4.95 o 
   7   1   5      105.96      134.63      3.95 o 
   8   1   5       83.28       80.18      3.71 o 
   9   1   5      357.31      340.10      8.75 o 
  10   1   5       82.34       79.30      5.47 o 
  11   1   5      595.02      582.37     14.88 o 
  12   1   5     1191.74     1153.22     27.54 o 
  13   1   5      178.49      174.94     10.97 o 
  14   1   5      425.72      391.26     15.38 o 
  15   1   5       67.88       73.20      8.73 o 
  16   1   5        0.62        2.04      6.61 o 
  17   1   5      106.37      109.61     10.52 o 
  18   1   5        4.58        1.81      6.44 o 
  19   1   5        5.98       -1.97      6.59 o 
  20   1   5        0.31        1.85      8.52 o 
  21   1   5        2.59       -1.97     11.87 o 
  22   1   5        0.72       -8.03     10.78 o 
  23   1   5        1.31       -8.22     11.43 o 
 -23   2   5        4.57        9.91     14.11 o 
 -22   2   5        3.76       15.47     12.53 o 
 -21   2   5        6.35        6.24     13.11 o 
 -20   2   5        3.68       15.45     22.12 o 
 -19   2   5       15.04       12.50     12.10 o 
 -18   2   5       62.54       68.15     15.02 o 
 -17   2   5        0.19        9.19      7.80 o 
 -16   2   5        8.82        6.16      7.45 o 
 -15   2   5       32.06       57.11      7.75 o 
 -14   2   5      104.52      111.39     10.81 o 
 -13   2   5      112.77      107.00     11.42 o 
 -12   2   5      137.35      147.48     16.17 o 
 -11   2   5        7.37        4.03      3.88 o 
 -10   2   5      227.09      242.43     12.30 o 
  -9   2   5      381.09      362.09      9.78 o 
  -8   2   5       11.73        7.20      3.70 o 
  -7   2   5       71.78       74.31      5.07 o 
  -6   2   5       81.29       95.48      5.02 o 
  -5   2   5       65.63       63.13      4.99 o 
  -4   2   5     1025.65     1043.37     17.62 o 
  -3   2   5        0.52        0.88      2.04 o 
  -2   2   5       70.90       79.33      3.41 o 
  -1   2   5      541.63      554.49     10.95 o 
   0   2   5       15.51        7.55      2.18 o 
   1   2   5        1.59       -2.25      2.31 o 
   2   2   5       14.89       10.16      2.01 o 
   3   2   5       37.79       37.75      2.74 o 
   4   2   5        2.63        0.09      1.91 o 
   5   2   5      185.97      187.24      4.93 o 
   6   2   5       51.65       68.03      4.16 o 
   7   2   5      116.99      126.20      4.60 o 
   8   2   5      855.70      870.96     13.40 o 
   9   2   5      366.51      358.01      8.94 o 
  10   2   5      115.38      108.41      6.90 o 
  11   2   5       58.60       54.42      5.85 o 
  12   2   5      492.53      523.45     14.80 o 
  13   2   5      100.28       96.63      9.41 o 
  14   2   5      340.57      370.94     15.73 o 
  15   2   5      172.67      142.52     13.63 o 
  16   2   5       11.77        3.27      6.30 o 
  17   2   5       63.96       80.65      9.48 o 
  18   2   5        1.88       -9.15      6.14 o 
  19   2   5       23.48       25.43      9.48 o 
  20   2   5        1.32      -13.80      9.20 o 
  21   2   5        0.37      -13.08     10.40 o 
  22   2   5       16.38        8.08     11.85 o 
  23   2   5       19.74       29.63     14.03 o 
 -22   3   5        1.00       11.27     13.31 o 
 -21   3   5        1.68      -12.52     11.50 o 
 -20   3   5       11.39        2.55     12.23 o 
 -19   3   5        1.51      -15.12     10.08 o 
 -18   3   5        1.24       -4.73     12.05 o 
 -17   3   5        5.24        7.16      7.76 o 
 -16   3   5        0.00       -1.79      7.19 o 
 -15   3   5        1.25        9.16      7.46 o 
 -14   3   5        0.01       -3.43      4.94 o 
 -13   3   5        8.87       12.37      5.98 o 
 -12   3   5      310.69      284.19     12.79 o 
 -11   3   5        9.28       10.44      4.41 o 
 -10   3   5       27.88       25.40      4.11 o 
  -9   3   5       55.90       61.37      5.57 o 
  -8   3   5      785.05      772.10     17.89 o 
  -7   3   5        2.46        6.99      3.51 o 
  -6   3   5        4.50        7.07      2.80 o 
  -5   3   5      927.91      894.89     15.28 o 
  -4   3   5      375.82      392.37      8.43 o 
  -3   3   5        3.95        4.72      2.03 o 
  -2   3   5        0.70       -2.58      2.14 o 
  -1   3   5        7.54       -0.24      2.10 o 
   0   3   5     1044.01     1048.41     25.95 o 
   1   3   5        0.08       -2.73      1.82 o 
   2   3   5       92.09       93.64      3.47 o 
   3   3   5        2.43        0.72      1.88 o 
   4   3   5      220.11      218.16      5.66 o 
   5   3   5     1415.98     1401.58     20.67 o 
   6   3   5      165.81      187.73      7.27 o 
   7   3   5       86.32       88.47      4.37 o 
   8   3   5      156.73      151.52      6.92 o 
   9   3   5      141.62      160.12      6.52 o 
  10   3   5       43.70       49.46      5.52 o 
  11   3   5       12.46        9.14      3.86 o 
  12   3   5        3.06       -1.54      4.44 o 
  13   3   5        0.72        6.03      5.62 o 
  14   3   5      220.08      255.66     21.86 o 
  15   3   5      500.06      474.65     18.50 o 
  16   3   5       24.71       27.43      7.60 o 
  17   3   5        7.16       -2.12      8.47 o 
  18   3   5        1.35       -7.55      7.35 o 
  19   3   5        0.78       -4.40      8.00 o 
  20   3   5        1.08       -1.70     17.44 o 
  21   3   5        6.58       23.97     13.80 o 
  22   3   5        3.08        7.45     12.99 o 
 -22   4   5        0.07       -0.37     13.68 o 
 -21   4   5        0.57       -1.13     13.64 o 
 -20   4   5        2.03        4.49     27.08 o 
 -19   4   5       16.05        5.22     11.85 o 
 -18   4   5        5.00        7.19     20.42 o 
 -17   4   5       82.47       68.48     15.04 o 
 -16   4   5        0.00       -5.23      7.44 o 
 -15   4   5       42.16       14.58      8.45 o 
 -14   4   5        3.17       -5.78      7.98 o 
 -13   4   5       24.00       30.87      6.11 o 
 -12   4   5       27.83       23.95      5.70 o 
 -11   4   5       10.45        9.10      5.07 o 
 -10   4   5      197.48      183.09      9.99 o 
  -9   4   5      186.73      226.46      9.46 o 
  -8   4   5       27.89       18.12      6.17 o 
  -7   4   5        9.45        5.61      2.77 o 
  -6   4   5       15.89       19.58      3.99 o 
  -5   4   5      252.08      235.94     11.83 o 
  -4   4   5      516.00      470.20     11.97 o 
  -3   4   5       55.85       56.73      5.72 o 
  -2   4   5       75.53       91.34      5.27 o 
  -1   4   5       22.19       19.22      3.03 o 
   0   4   5        5.45        3.43      2.61 o 
   1   4   5      121.59      123.79      5.41 o 
   2   4   5       54.27       58.45      4.19 o 
   3   4   5      274.72      289.88      7.82 o 
   4   4   5      258.88      289.15      8.74 o 
   5   4   5       10.95       14.87      2.82 o 
   6   4   5      383.69      362.10      8.19 o 
   7   4   5        0.59       -4.13      2.75 o 
   8   4   5      146.09      172.23      7.88 o 
   9   4   5        0.34       -0.23      3.72 o 
  10   4   5      236.29      241.44     10.71 o 
  11   4   5        0.58        0.60      4.32 o 
  12   4   5        0.14       -3.97      4.46 o 
  13   4   5        0.09       -4.08      4.81 o 
  14   4   5        0.00        3.62      6.36 o 
  15   4   5       13.01       10.73     11.30 o 
  16   4   5       11.83       20.12      7.46 o 
  17   4   5      166.71      149.96     15.33 o 
  18   4   5        0.00        3.57      8.23 o 
  19   4   5        2.75       -0.23      8.71 o 
  20   4   5        0.32        8.34     14.18 o 
  21   4   5        1.70        7.70     22.26 o 
  22   4   5        2.49       15.32     14.32 o 
 -21   5   5        1.64        6.11     14.34 o 
 -20   5   5        1.95        1.05     13.56 o 
 -19   5   5       22.88       23.49     14.74 o 
 -18   5   5       20.13       10.64     20.13 o 
 -17   5   5        0.00        3.79     11.52 o 
 -16   5   5       14.01       -3.31      7.87 o 
 -15   5   5       46.37       39.43     11.36 o 
 -14   5   5       45.88       46.00      9.07 o 
 -13   5   5        4.40       13.85      7.11 o 
 -12   5   5        3.76       -0.34     10.48 o 
 -11   5   5       14.12        7.93      5.41 o 
 -10   5   5       96.75       94.83      7.75 o 
  -9   5   5        3.41        7.09      4.05 o 
  -8   5   5      144.82      165.35      8.00 o 
  -7   5   5       30.69       29.69      4.78 o 
  -6   5   5        7.01        2.79      2.54 o 
  -5   5   5        0.01       -0.09      2.06 o 
  -4   5   5      223.06      215.33      9.90 o 
  -3   5   5      111.80      118.29      6.93 o 
  -2   5   5      625.94      615.40     13.32 o 
  -1   5   5       21.73        8.85      4.00 o 
   0   5   5        6.91       -0.21      2.77 o 
   1   5   5        5.46        1.74      3.66 o 
   2   5   5      202.60      201.24      6.70 o 
   3   5   5      127.35      135.07      5.92 o 
   4   5   5       30.13       32.40      3.81 o 
   5   5   5        0.59       -2.63      2.73 o 
   6   5   5      193.14      208.51      8.65 o 
   7   5   5        0.17       -2.16      5.90 o 
   8   5   5      171.76      179.99     10.10 o 
   9   5   5        0.01       -5.54      3.69 o 
  10   5   5      125.04      127.65      8.24 o 
  11   5   5      102.41       99.35      7.60 o 
  12   5   5      181.05      165.60     10.54 o 
  13   5   5       31.76       20.34      6.18 o 
  14   5   5       40.91       29.28      7.59 o 
  15   5   5       53.62       53.94     13.25 o 
  16   5   5       46.93       36.47     10.40 o 
  17   5   5       40.88       54.95     11.41 o 
  18   5   5       29.19       35.80     11.35 o 
  19   5   5        5.44        2.98     11.42 o 
  20   5   5        0.87      -15.50     10.33 o 
  21   5   5        8.22       11.80     13.04 o 
 -20   6   5        0.52       -0.10     14.00 o 
 -19   6   5        4.47       -8.80     15.88 o 
 -18   6   5        0.04        3.71     12.79 o 
 -17   6   5        0.58       -6.19     21.69 o 
 -16   6   5        1.60       -5.40      8.54 o 
 -15   6   5        7.45       -2.00      7.45 o 
 -14   6   5      116.38       96.72     12.69 o 
 -13   6   5       66.63       61.39      9.52 o 
 -12   6   5      132.67      113.34     11.34 o 
 -11   6   5       39.40       40.35      8.22 o 
 -10   6   5      196.03      210.61     13.59 o 
  -9   6   5       25.87       27.90      6.43 o 
  -8   6   5       27.58       33.91      5.32 o 
  -7   6   5      212.04      213.01      9.47 o 
  -6   6   5       17.82       17.80      4.46 o 
  -5   6   5        8.82        2.50      3.80 o 
  -4   6   5        0.74       -4.99      4.42 o 
  -3   6   5       40.51       35.65      4.91 o 
  -2   6   5     1568.18     1614.75     24.02 o 
  -1   6   5      463.38      487.16     13.61 o 
   0   6   5      129.26      139.80      8.35 o 
   1   6   5      352.91      347.24      9.93 o 
   2   6   5      262.31      267.35      9.94 o 
   3   6   5       25.78       21.22      4.50 o 
   4   6   5       19.96       25.25      4.66 o 
   5   6   5      103.09      100.42      6.93 o 
   6   6   5        0.01       -1.12      3.73 o 
   7   6   5        3.76        1.02      3.98 o 
   8   6   5       37.26       35.92      5.64 o 
   9   6   5        5.54        6.09      4.90 o 
  10   6   5       34.03       30.89      5.76 o 
  11   6   5       25.06       14.23      5.60 o 
  12   6   5      137.12      118.90     11.51 o 
  13   6   5        8.46        8.55      7.36 o 
  14   6   5       84.51       86.69     12.82 o 
  15   6   5       46.90       59.38     11.60 o 
  16   6   5       40.83       42.97     11.67 o 
  17   6   5        3.18        3.22      9.93 o 
  18   6   5        1.56        2.10     12.13 o 
  19   6   5        2.24       12.11     12.47 o 
  20   6   5        5.36       17.26     13.93 o 
 -19   7   5        1.50        5.29     13.52 o 
 -18   7   5        0.02       -0.83     13.14 o 
 -17   7   5       40.48       28.00     10.56 o 
 -16   7   5        0.47      -10.20      8.30 o 
 -15   7   5       20.47       24.67      9.58 o 
 -14   7   5       27.46       48.79      9.60 o 
 -13   7   5        5.46       10.43      7.72 o 
 -12   7   5        2.13        6.85      7.24 o 
 -11   7   5       49.65       50.85      9.33 o 
 -10   7   5       33.08       27.03      7.87 o 
  -9   7   5       21.73       26.63      7.83 o 
  -8   7   5        9.12        4.26      6.36 o 
  -7   7   5        0.02        2.26      6.22 o 
  -6   7   5       37.10       31.23      7.64 o 
  -5   7   5       43.61       34.06      5.55 o 
  -4   7   5      119.39      115.21      7.22 o 
  -3   7   5       62.87       66.39      6.01 o 
  -2   7   5       18.14       15.17      4.51 o 
  -1   7   5       19.97       23.34      5.13 o 
   0   7   5       11.60       12.75      6.11 o 
   1   7   5      421.89      438.51     13.03 o 
   2   7   5      392.85      441.41     13.70 o 
   3   7   5       30.59       36.04      5.73 o 
   4   7   5       32.27       33.71      5.59 o 
   5   7   5       12.50        4.28      4.66 o 
   6   7   5      146.52      122.67      8.37 o 
   7   7   5      280.87      314.63     12.63 o 
   8   7   5       23.10       18.99      6.26 o 
   9   7   5       62.07       60.79      7.65 o 
  10   7   5       46.90       33.60      8.57 o 
  11   7   5      111.87       79.90     10.37 o 
  12   7   5        3.30        2.29      7.25 o 
  13   7   5       23.62        2.70      7.70 o 
  14   7   5       20.99        8.75      7.90 o 
  15   7   5       15.75       13.67     11.24 o 
  16   7   5        0.54       -4.61      9.21 o 
  17   7   5        0.68        3.30     12.03 o 
  18   7   5        5.73       12.91     12.99 o 
 -17   8   5       20.34        2.13     12.08 o 
 -16   8   5        6.37        1.79     11.69 o 
 -15   8   5        0.26       13.44     11.00 o 
 -14   8   5       26.13       19.04     11.01 o 
 -13   8   5        0.17       -0.98      9.78 o 
 -12   8   5        1.60        6.42      7.80 o 
 -11   8   5        5.01       -8.32      7.41 o 
 -10   8   5        0.01       -1.83      6.90 o 
  -9   8   5        1.33        6.83      7.37 o 
  -8   8   5        0.00        1.42      6.82 o 
  -7   8   5       11.22        2.54      6.41 o 
  -6   8   5       11.40       12.82      6.50 o 
  -5   8   5        8.12       -5.95      5.89 o 
  -4   8   5       27.29       22.61      6.81 o 
  -3   8   5       16.23       17.86      6.63 o 
  -2   8   5        3.30       -6.94      6.69 o 
  -1   8   5       53.08       42.22      8.77 o 
   0   8   5        0.16       -5.17      6.90 o 
   1   8   5      283.25      312.25     16.90 o 
   2   8   5       55.97       68.92      8.72 o 
   3   8   5       45.31       42.48      7.94 o 
   4   8   5       18.03       12.97      6.72 o 
   5   8   5        1.99        3.73      6.49 o 
   6   8   5       10.48        5.36      8.19 o 
   7   8   5        0.29        1.79      7.01 o 
   8   8   5       57.34       65.76      9.97 o 
   9   8   5        1.00        8.59      6.79 o 
  10   8   5       26.94       30.23      7.58 o 
  11   8   5        0.11       -3.86      7.11 o 
  12   8   5        0.58       10.07      8.20 o 
  13   8   5        0.52       -2.79      7.86 o 
  14   8   5       17.19       29.47     11.58 o 
  15   8   5       20.55       29.73     21.69 o 
  16   8   5        1.25        4.40     13.61 o 
  17   8   5        5.09       19.81     14.97 o 
 -15   9   5        6.35       11.00     15.02 o 
 -14   9   5        7.44        2.44     14.46 o 
 -13   9   5        1.80      -16.90     12.72 o 
 -12   9   5        4.25       -8.42      9.70 o 
 -11   9   5        0.97       10.78     10.24 o 
 -10   9   5        0.01       -9.40      7.07 o 
  -9   9   5        2.76        3.49      6.81 o 
  -8   9   5        0.44        3.81      6.92 o 
  -7   9   5        8.85       12.00      7.25 o 
  -6   9   5        0.93       -1.47      6.73 o 
  -5   9   5       23.58       22.16      7.41 o 
  -4   9   5        0.01       -4.75      5.98 o 
  -3   9   5       19.36       16.51      8.30 o 
  -2   9   5        2.50        2.63      7.37 o 
  -1   9   5        5.02        5.82      7.80 o 
   0   9   5       20.40       41.57      9.18 o 
   1   9   5       81.40       83.01     14.28 o 
   2   9   5       54.96       49.86     12.23 o 
   3   9   5       77.43       71.28     11.54 o 
   4   9   5       20.36       28.81      9.16 o 
   5   9   5        4.33        0.76      7.07 o 
   6   9   5        1.26       11.48      8.76 o 
   7   9   5        1.03        3.57      7.25 o 
   8   9   5       17.98       11.31      8.47 o 
   9   9   5        1.98        3.03      7.99 o 
  10   9   5        0.17       -2.91      9.00 o 
  11   9   5        8.58        7.07      7.51 o 
  12   9   5       29.86       33.92     11.16 o 
  13   9   5       17.38       12.28     10.58 o 
  14   9   5        0.81        2.69     13.69 o 
  15   9   5        1.44       -1.94     17.44 o 
 -12  10   5        3.10       13.46     11.80 o 
 -11  10   5        1.35        4.27     10.76 o 
 -10  10   5        0.06        2.72     10.59 o 
  -9  10   5        1.94       13.08      9.55 o 
  -8  10   5        1.10       10.27      9.04 o 
  -7  10   5        2.80       -9.44      6.76 o 
  -6  10   5        7.79        3.74      7.51 o 
  -5  10   5       16.80       16.44      9.08 o 
  -4  10   5       50.46       42.13      9.88 o 
  -3  10   5        7.02       13.24      9.33 o 
  -2  10   5       11.96        3.21      7.98 o 
  -1  10   5       46.10       42.10      9.78 o 
   0  10   5       15.21        7.86     10.93 o 
   1  10   5        0.01        6.52      9.33 o 
   2  10   5       28.98       24.94      9.03 o 
   3  10   5        0.77       -0.32      7.62 o 
   4  10   5       12.80        1.96      8.26 o 
   5  10   5        0.58       -3.37      7.58 o 
   6  10   5       11.85        0.76      8.10 o 
   7  10   5        9.38       14.34      8.48 o 
   8  10   5        1.97        7.16      8.40 o 
   9  10   5        0.71       -2.14      8.24 o 
  10  10   5        0.27       -4.38      9.98 o 
  11  10   5       16.10       15.23     11.74 o 
  12  10   5       16.86       18.76     11.76 o 
  -8  11   5        0.03        2.40     11.27 o 
  -7  11   5        5.17        1.38     10.44 o 
  -6  11   5        3.62        4.39     10.87 o 
  -5  11   5       17.34       30.70     11.77 o 
  -4  11   5        2.23        5.19     10.66 o 
  -3  11   5        0.33       13.76     10.90 o 
  -2  11   5        0.34        0.05     10.31 o 
  -1  11   5        7.25        2.92     10.12 o 
   0  11   5        6.04       19.82     11.06 o 
   1  11   5        1.20        1.31      8.74 o 
   2  11   5       39.10       33.01     10.32 o 
   3  11   5        2.55       -2.25     10.40 o 
   4  11   5        6.15       22.05     11.02 o 
   5  11   5        9.58        4.30     10.68 o 
   6  11   5        6.77       11.66     11.07 o 
   7  11   5       11.08        7.00     10.51 o 
   8  11   5       13.34       -0.09     10.90 o 
 -22   0   6        2.19       14.18     18.43 o 
 -21   0   6       15.24       19.57     18.72 o 
 -20   0   6       29.56       41.40     18.43 o 
 -19   0   6        0.32      -16.16     13.33 o 
 -18   0   6        4.33       15.03     17.58 o 
 -17   0   6       25.93       28.36     17.58 o 
 -16   0   6       12.69       -3.12     13.89 o 
 -15   0   6      152.46      145.19     24.67 o 
 -14   0   6        1.24        6.24     12.19 o 
 -13   0   6      492.41      579.34     39.13 o 
 -12   0   6      338.66      330.08     31.19 o 
 -11   0   6      195.78      180.79     15.26 o 
 -10   0   6      492.30      534.63     29.21 o 
  -9   0   6      192.68      192.16     26.37 o 
  -8   0   6       50.59       50.89     16.73 o 
  -7   0   6      612.30      666.04     23.26 o 
  -6   0   6      104.34      115.13      8.92 o 
  -5   0   6        0.17       -4.82      4.25 o 
  -4   0   6        1.73       -2.79      2.55 o 
  -3   0   6        0.35       -4.05      2.70 o 
   1   0   6       25.57       46.51     10.78 o 
   2   0   6      548.35      562.83     14.49 o 
   3   0   6       58.63       58.67      6.39 o 
   4   0   6      511.53      573.65     16.22 o 
   5   0   6      169.19      166.02      8.70 o 
   6   0   6      231.60      229.83     10.49 o 
   7   0   6      329.31      295.08     13.86 o 
   8   0   6      224.38      238.94     17.62 o 
   9   0   6      380.84      387.09     15.64 o 
  10   0   6     5332.15     5436.50    112.27 o 
  11   0   6      341.07      370.79     16.14 o 
  12   0   6      380.72      386.47     39.27 o 
  13   0   6       13.51       -0.02     14.32 o 
  14   0   6        0.53       -9.04      6.68 o 
  15   0   6        7.48        3.97     12.19 o 
  16   0   6      166.69      158.52     25.24 o 
  17   0   6        4.50        7.37     14.46 o 
  18   0   6      138.26      185.17     28.92 o 
  19   0   6        0.01      -13.33     13.61 o 
  20   0   6       74.43      105.20     24.10 o 
  21   0   6        4.77        6.81     16.16 o 
  22   0   6        6.25        7.94     18.72 o 
 -22   1   6        0.01       -0.94     14.32 o 
 -21   1   6        8.26        9.25     21.27 o 
 -20   1   6        6.90        6.36     11.58 o 
 -19   1   6       13.16       36.51     12.73 o 
 -18   1   6        1.11        1.83     10.82 o 
 -17   1   6        0.75       -6.13      9.52 o 
 -16   1   6       12.36       -1.35      9.72 o 
 -15   1   6       67.96       46.75     11.90 o 
 -14   1   6       10.49       19.17      9.60 o 
 -13   1   6      135.08      147.01     15.95 o 
 -12   1   6      444.55      458.60     23.96 o 
 -11   1   6      181.39      197.61     11.19 o 
 -10   1   6       35.86       44.55      6.33 o 
  -9   1   6       51.29       57.20      8.31 o 
  -8   1   6       72.78       55.64      5.64 o 
  -7   1   6       48.81       56.53      5.31 o 
  -6   1   6       19.33       23.95      4.87 o 
  -5   1   6        0.04       -2.91      2.51 o 
  -4   1   6       77.72       71.93      3.96 o 
  -3   1   6      622.43      663.10     16.69 o 
  -2   1   6      656.46      682.43     20.75 o 
  -1   1   6       67.72       77.26      6.09 o 
   0   1   6      142.34      175.56     12.19 o 
   1   1   6        1.62        3.87      3.24 o 
   2   1   6        3.13        2.16      1.67 o 
   3   1   6      213.16      211.44      5.49 o 
   4   1   6       26.62       24.94      3.14 o 
   5   1   6       23.19       30.55      3.90 o 
   6   1   6        5.47        9.74      2.84 o 
   7   1   6       62.43       55.01      4.37 o 
   8   1   6      366.41      349.24      8.71 o 
   9   1   6      677.73      683.96     14.24 o 
  10   1   6        0.11       -4.45      5.21 o 
  11   1   6       19.04       20.02      4.31 o 
  12   1   6      402.93      405.18     17.80 o 
  13   1   6       35.73       32.75      6.08 o 
  14   1   6        8.90        9.18      6.40 o 
  15   1   6      150.60      142.15     16.12 o 
  16   1   6       49.07       44.97     19.28 o 
  17   1   6        6.36        9.62     10.62 o 
  18   1   6        6.41       -9.32      9.45 o 
  19   1   6       12.13       15.18     16.02 o 
  20   1   6        3.74       -2.03     11.02 o 
  21   1   6        3.89       11.04     11.93 o 
  22   1   6        2.26       -1.30     12.73 o 
 -22   2   6        3.00        1.94     13.03 o 
 -21   2   6        6.80       24.73     13.63 o 
 -20   2   6        0.50        6.78     12.83 o 
 -19   2   6       36.04       45.78     17.72 o 
 -18   2   6        6.74       -0.45     23.11 o 
 -17   2   6       31.52       57.99     14.04 o 
 -16   2   6       24.88       20.00     15.17 o 
 -15   2   6       47.16       46.15     20.13 o 
 -14   2   6        0.01       -3.15      8.82 o 
 -13   2   6       41.31       53.61     12.13 o 
 -12   2   6       17.88       13.45      6.14 o 
 -11   2   6      262.04      261.85     15.96 o 
 -10   2   6      508.45      508.87     16.37 o 
  -9   2   6       82.76      106.41      8.03 o 
  -8   2   6       39.45       32.42      4.73 o 
  -7   2   6       48.66       53.55      5.59 o 
  -6   2   6       43.93       50.75      4.49 o 
  -5   2   6      504.68      505.51     10.64 o 
  -4   2   6       40.16       41.29      3.74 o 
  -3   2   6      287.49      282.70      7.52 o 
  -2   2   6        0.01       -2.98      1.99 o 
  -1   2   6        3.40        6.76      4.51 o 
   0   2   6        0.50        3.72      3.93 o 
   1   2   6      428.06      458.58     14.92 o 
   2   2   6       33.78       38.44      3.10 o 
   3   2   6       24.88       26.17      2.63 o 
   4   2   6       44.43       48.79      3.33 o 
   5   2   6        0.07       -2.94      2.52 o 
   6   2   6        0.18       -3.05      4.35 o 
   7   2   6     2148.42     2170.18     32.06 o 
   8   2   6       22.28       19.68      3.66 o 
   9   2   6      116.98       85.66      7.68 o 
  10   2   6        4.49       -4.72      3.75 o 
  11   2   6        0.13       -0.18      3.80 o 
  12   2   6      255.18      268.43     11.72 o 
  13   2   6      220.88      230.79     12.69 o 
  14   2   6      122.89      119.96     11.68 o 
  15   2   6        3.05       12.48      9.82 o 
  16   2   6       72.95       67.70     13.51 o 
  17   2   6        7.64       12.01     12.34 o 
  18   2   6        1.73      -12.50      9.37 o 
  19   2   6       11.74        6.79     20.70 o 
  20   2   6        7.51       -4.70     10.63 o 
  21   2   6       22.80        9.72     19.71 o 
  22   2   6        6.34        9.84     13.32 o 
 -21   3   6        0.43      -12.44     11.50 o 
 -20   3   6        0.11        5.83     11.92 o 
 -19   3   6       34.48       21.65     13.12 o 
 -18   3   6       63.35       62.23     15.04 o 
 -17   3   6       27.69       42.68     13.62 o 
 -16   3   6      106.58      131.55     31.90 o 
 -15   3   6        0.61        3.83     10.13 o 
 -14   3   6       30.99       33.66     11.70 o 
 -13   3   6       98.19       93.98     14.02 o 
 -12   3   6        0.25       -3.44      8.39 o 
 -11   3   6       11.88       16.82      6.12 o 
 -10   3   6       88.64       84.77      7.29 o 
  -9   3   6      512.22      543.69     18.62 o 
  -8   3   6      103.65       93.04      8.76 o 
  -7   3   6      159.72      158.41      6.68 o 
  -6   3   6      108.35      114.55      6.64 o 
  -5   3   6      241.57      271.56      9.28 o 
  -4   3   6       80.04       91.81      5.02 o 
  -3   3   6       18.67       17.15      3.21 o 
  -2   3   6      120.79      120.34      5.94 o 
  -1   3   6        1.56        4.24      2.72 o 
   0   3   6      254.21      257.15      8.21 o 
   1   3   6       20.82       24.92      4.85 o 
   2   3   6      161.06      160.82      5.26 o 
   3   3   6      243.12      251.53      6.54 o 
   4   3   6       78.11       75.40      4.50 o 
   5   3   6       62.04       68.10      5.01 o 
   6   3   6      468.48      495.81     12.59 o 
   7   3   6      286.55      300.75      9.16 o 
   8   3   6      287.67      311.59      9.95 o 
   9   3   6      166.68      162.29     12.19 o 
  10   3   6       14.81        5.66      3.15 o 
  11   3   6       62.57       47.22      6.91 o 
  12   3   6       22.25       23.27      6.63 o 
  13   3   6       41.16       34.39      7.07 o 
  14   3   6        0.16       -4.07      6.43 o 
  15   3   6        2.67       -9.09      8.80 o 
  16   3   6        0.01        3.33      9.52 o 
  17   3   6        0.22       -2.92     10.07 o 
  18   3   6        0.41       14.42     11.32 o 
  19   3   6        3.50        0.70     13.33 o 
  20   3   6       21.74       23.02     13.32 o 
  21   3   6        0.17       -9.16     11.26 o 
 -21   4   6        2.77      -10.34     12.19 o 
 -20   4   6        1.19      -15.23     13.19 o 
 -19   4   6        0.08       13.60     12.64 o 
 -18   4   6        0.07      -25.66     18.29 o 
 -17   4   6        7.80       25.75     22.12 o 
 -16   4   6      134.34      180.66     21.01 o 
 -15   4   6       27.85       44.31     13.33 o 
 -14   4   6       99.16       82.76     15.03 o 
 -13   4   6       12.00       19.57     10.51 o 
 -12   4   6       21.67       31.91      9.18 o 
 -11   4   6      121.33      117.23     11.33 o 
 -10   4   6       31.16       33.98      8.63 o 
  -9   4   6        0.52       -3.79      3.87 o 
  -8   4   6        4.29        1.92      3.39 o 
  -7   4   6       57.45       50.79      5.59 o 
  -6   4   6     1444.80     1488.10     29.23 o 
  -5   4   6       12.11        9.29      3.14 o 
  -4   4   6      252.91      225.78      9.89 o 
  -3   4   6      177.57      155.33      7.73 o 
  -2   4   6       59.55       56.95      5.42 o 
  -1   4   6        9.98        5.25      2.16 o 
   0   4   6      167.87      175.02      6.87 o 
   1   4   6      149.74      160.23      7.11 o 
   2   4   6       12.07        7.72      2.71 o 
   3   4   6      172.05      162.45      8.19 o 
   4   4   6      301.41      305.22     10.79 o 
   5   4   6       40.42       34.81      4.57 o 
   6   4   6       12.16        9.74      4.01 o 
   7   4   6      175.51      164.73      8.25 o 
   8   4   6       29.35       27.16      4.90 o 
   9   4   6       48.68       49.05      6.31 o 
  10   4   6       89.75       96.07      7.96 o 
  11   4   6      363.69      358.30     15.00 o 
  12   4   6        7.49       -1.98      5.57 o 
  13   4   6       47.14       68.66      8.75 o 
  14   4   6       31.22       22.13      6.97 o 
  15   4   6       17.69       11.71     10.86 o 
  16   4   6        0.04        6.87     10.49 o 
  17   4   6       47.04       61.09     13.52 o 
  18   4   6        0.98        4.91     13.04 o 
  19   4   6       18.20       30.06     13.75 o 
  20   4   6        0.05       -0.06     15.31 o 
  21   4   6        3.00        5.33     12.96 o 
 -20   5   6        0.47       -2.60     17.16 o 
 -19   5   6        8.31       16.19     14.17 o 
 -18   5   6        0.20       -1.03     12.50 o 
 -17   5   6        1.22      -10.96     10.69 o 
 -16   5   6        8.04        5.60     16.87 o 
 -15   5   6       74.52       79.69     20.13 o 
 -14   5   6       11.18       10.82      9.23 o 
 -13   5   6       78.30       83.75     15.60 o 
 -12   5   6        1.24       12.79     18.43 o 
 -11   5   6       12.58        6.86      7.62 o 
 -10   5   6       57.11       67.87      8.34 o 
  -9   5   6        3.84        9.22      5.89 o 
  -8   5   6       32.21       24.52      5.52 o 
  -7   5   6       29.84       25.72      5.72 o 
  -6   5   6       15.38        7.00      4.00 o 
  -5   5   6       76.90       71.91      5.91 o 
  -4   5   6      279.12      258.11     15.70 o 
  -3   5   6      520.51      514.93     13.88 o 
  -2   5   6       58.84       52.70      5.74 o 
  -1   5   6       21.87       15.74      3.93 o 
   0   5   6      254.91      266.84     10.34 o 
   1   5   6      161.90      149.36      7.70 o 
   2   5   6        5.67        0.00      3.24 o 
   3   5   6       21.12       23.68      4.57 o 
   4   5   6      162.14      170.14      8.52 o 
   5   5   6      754.40      779.52     17.60 o 
   6   5   6      265.18      280.19     13.53 o 
   7   5   6        4.66       -0.25      4.91 o 
   8   5   6       69.29       68.26      8.15 o 
   9   5   6       70.13       63.13      7.50 o 
  10   5   6       17.74       22.67      6.94 o 
  11   5   6        0.42       -2.27      5.67 o 
  12   5   6       39.17       37.04     10.56 o 
  13   5   6       48.31       33.65      7.93 o 
  14   5   6        0.84        5.48      7.84 o 
  15   5   6        9.38       11.75     10.93 o 
  16   5   6       16.99       20.78     12.32 o 
  17   5   6        0.18       14.96     12.03 o 
  18   5   6       44.71       35.41     26.09 o 
  19   5   6        3.97       -1.65     12.61 o 
  20   5   6       24.04       31.05     15.88 o 
 -19   6   6        0.36       -8.28     13.16 o 
 -18   6   6        0.00        0.97     12.25 o 
 -17   6   6        0.19        4.38     12.43 o 
 -16   6   6        1.43        5.54     12.23 o 
 -15   6   6        1.66       -0.21      7.72 o 
 -14   6   6        6.04        3.18      8.17 o 
 -13   6   6       21.08       33.99     10.24 o 
 -12   6   6       67.00       76.45     11.74 o 
 -11   6   6        1.14        1.29      8.15 o 
 -10   6   6        4.36       10.45      8.23 o 
  -9   6   6        2.18        7.32      6.31 o 
  -8   6   6       38.84       34.43      7.27 o 
  -7   6   6       13.72       14.78      6.24 o 
  -6   6   6       12.46       16.29      6.28 o 
  -5   6   6        3.68       -4.44      5.20 o 
  -4   6   6        0.37       -2.42      4.45 o 
  -3   6   6      390.15      412.02     13.04 o 
  -2   6   6        4.01       17.41      5.72 o 
  -1   6   6      120.86      124.44      8.81 o 
   0   6   6       11.91       16.41      6.13 o 
   1   6   6        4.51       -0.58      5.36 o 
   2   6   6       10.73       13.14      5.40 o 
   3   6   6       84.52       90.63      8.45 o 
   4   6   6       17.99       11.89      4.95 o 
   5   6   6      190.01      189.24     10.89 o 
   6   6   6        3.91        2.82      5.43 o 
   7   6   6       86.61       87.49      8.38 o 
   8   6   6       23.02       11.37      6.89 o 
   9   6   6      115.95      105.66     10.33 o 
  10   6   6       54.39       44.10     11.71 o 
  11   6   6       45.15       33.81      7.96 o 
  12   6   6        0.36      -10.08      7.55 o 
  13   6   6        1.22       -3.59      8.13 o 
  14   6   6        4.08       17.06      9.09 o 
  15   6   6        0.60        6.79     11.33 o 
  16   6   6        0.38       11.22     12.23 o 
  17   6   6        6.96      -12.89     16.45 o 
  18   6   6        0.89       -6.78     15.88 o 
  19   6   6        0.28        0.54     12.90 o 
 -17   7   6        3.95      -10.59     12.39 o 
 -16   7   6       13.69        7.88     11.07 o 
 -15   7   6        0.42        2.39      8.67 o 
 -14   7   6        3.65        1.29     12.27 o 
 -13   7   6       54.14       42.88     11.57 o 
 -12   7   6        0.09       21.58     12.49 o 
 -11   7   6        0.01       -4.40      8.36 o 
 -10   7   6        0.10       14.67      8.98 o 
  -9   7   6        2.93        5.91      7.88 o 
  -8   7   6       13.92       -6.15     11.98 o 
  -7   7   6        1.16       -2.53      6.15 o 
  -6   7   6        0.45       -0.66      5.59 o 
  -5   7   6        0.03       -3.54      5.34 o 
  -4   7   6        4.99        0.68      5.55 o 
  -3   7   6       11.74       -0.85      6.65 o 
  -2   7   6      327.06      337.88     17.31 o 
  -1   7   6      331.46      341.70     25.42 o 
   0   7   6      149.84      159.58     13.59 o 
   1   7   6       18.42       12.97      6.68 o 
   2   7   6      110.69      130.62      9.81 o 
   3   7   6        1.43       -8.88      6.02 o 
   4   7   6       32.28       35.67      7.88 o 
   5   7   6       35.32       34.22      6.96 o 
   6   7   6        0.10       -4.20      5.33 o 
   7   7   6       43.92       46.53     10.93 o 
   8   7   6       20.20       17.48      7.32 o 
   9   7   6       11.25        0.92      9.48 o 
  10   7   6        4.79       -4.46      8.04 o 
  11   7   6       25.60       15.60     12.83 o 
  12   7   6        1.49      -12.42      8.28 o 
  13   7   6       84.08      101.12     13.63 o 
  14   7   6        1.60        6.41      9.34 o 
  15   7   6       12.75       18.14     13.53 o 
  16   7   6        0.04        6.39     12.63 o 
  17   7   6        7.39       19.85     14.22 o 
 -15   8   6        5.65        0.75     13.20 o 
 -14   8   6        6.66       19.91     14.17 o 
 -13   8   6        1.86        0.79     10.02 o 
 -12   8   6        0.91       -0.18      9.59 o 
 -11   8   6        8.66        6.00      9.47 o 
 -10   8   6        2.98       -2.16      8.84 o 
  -9   8   6       11.00       -1.41     14.37 o 
  -8   8   6        0.04       -0.16      7.17 o 
  -7   8   6       15.62        7.38      7.77 o 
  -6   8   6        3.31       -6.28      6.72 o 
  -5   8   6        9.18       -9.71      6.70 o 
  -4   8   6        4.99       11.13      7.24 o 
  -3   8   6       41.55       52.27      8.98 o 
  -2   8   6       50.65       42.82     10.07 o 
  -1   8   6        6.55       19.69      8.89 o 
   0   8   6      187.54      200.33     13.96 o 
   1   8   6       23.88       22.97      7.87 o 
   2   8   6        2.83       -5.94      6.08 o 
   3   8   6       22.99       24.51      7.70 o 
   4   8   6       12.19       -0.79      6.67 o 
   5   8   6       23.16       13.22      7.37 o 
   6   8   6       21.48       19.26      7.84 o 
   7   8   6       13.19       -5.01      8.25 o 
   8   8   6      106.99       93.01     13.06 o 
   9   8   6        0.66        7.06      9.27 o 
  10   8   6       29.48       23.40     10.17 o 
  11   8   6        3.17        2.39     10.19 o 
  12   8   6        3.06       -5.26      8.88 o 
  13   8   6       86.47      107.65     15.15 o 
  14   8   6        6.54        1.13      9.98 o 
  15   8   6       10.76       11.48     14.51 o 
 -13   9   6        1.63        9.94     13.83 o 
 -12   9   6        6.83       -5.08     12.92 o 
 -11   9   6       13.15       21.25     14.13 o 
 -10   9   6        3.99       -1.36      8.10 o 
  -9   9   6        1.03        1.10      8.29 o 
  -8   9   6        2.45        8.15      8.37 o 
  -7   9   6        1.20        0.04      7.94 o 
  -6   9   6       14.19       14.09      8.52 o 
  -5   9   6        7.20       -7.10      7.22 o 
  -4   9   6        1.67       -7.58      8.91 o 
  -3   9   6       48.76       35.53     10.75 o 
  -2   9   6       94.66      107.86     13.69 o 
  -1   9   6       54.10       58.45     11.59 o 
   0   9   6        3.33        9.97      9.22 o 
   1   9   6        1.24        7.61      9.62 o 
   2   9   6       10.07       13.62      9.53 o 
   3   9   6        0.13        3.52      9.05 o 
   4   9   6        0.00        3.54      8.62 o 
   5   9   6        0.09       -0.75      9.48 o 
   6   9   6        0.60        1.11      8.87 o 
   7   9   6       28.50       29.70     10.82 o 
   8   9   6       20.68       15.14     12.79 o 
   9   9   6       13.05      -13.58      9.05 o 
  10   9   6       11.69        4.04     11.65 o 
  11   9   6        1.59       -2.51     16.90 o 
  12   9   6        0.88       -6.94      9.80 o 
  13   9   6       21.99       16.67     15.59 o 
 -10  10   6        1.82        7.09     11.67 o 
  -9  10   6        0.01      -14.13     11.84 o 
  -8  10   6       14.26       11.15     11.56 o 
  -7  10   6        0.00        2.96     10.13 o 
  -6  10   6        0.08      -11.69      9.76 o 
  -5  10   6       11.26       18.81     10.92 o 
  -4  10   6        4.68        4.17     12.12 o 
  -3  10   6       45.03       42.59     12.15 o 
  -2  10   6        6.35        3.28     11.06 o 
  -1  10   6        3.97       21.76     11.22 o 
   0  10   6       37.81       45.47     12.11 o 
   1  10   6        0.22       -5.26      9.33 o 
   2  10   6        0.41      -12.71      8.47 o 
   3  10   6        0.03       -7.03      9.15 o 
   4  10   6        0.28       -2.18      9.82 o 
   5  10   6        0.79      -12.47     16.77 o 
   6  10   6        8.43       22.09     11.84 o 
   7  10   6        1.47        0.15     10.59 o 
   8  10   6        0.12        3.03     10.85 o 
   9  10   6        5.99       25.77     11.81 o 
  10  10   6        2.57       -3.24     10.64 o 
  -4  11   6        2.14       16.67     15.96 o 
  -3  11   6        7.23       14.31     12.53 o 
  -2  11   6        0.01        3.12     10.73 o 
  -1  11   6        0.07       12.52     11.25 o 
   0  11   6        7.57       -4.22     10.26 o 
   1  11   6        0.43      -13.76      9.65 o 
   2  11   6       10.56       12.49     10.99 o 
   3  11   6        0.00        7.92     10.88 o 
   4  11   6        0.36        5.00     10.77 o 
 -21   1   7       17.06       21.44     14.05 o 
 -20   1   7        2.12        0.35     11.50 o 
 -19   1   7        9.81       11.63     12.83 o 
 -18   1   7        0.23       21.83     12.83 o 
 -17   1   7       23.01        8.45     11.14 o 
 -16   1   7        1.71       17.23     10.31 o 
 -15   1   7       14.02        3.02      9.60 o 
 -14   1   7      160.74      163.39     28.07 o 
 -13   1   7      157.76      176.48     17.43 o 
 -12   1   7       86.86      100.50     13.60 o 
 -11   1   7       50.25       32.29      9.91 o 
 -10   1   7      715.25      727.45     57.14 o 
  -9   1   7       42.20       45.08     15.74 o 
  -8   1   7      124.60      118.83      7.75 o 
  -7   1   7      235.61      241.51      9.51 o 
  -6   1   7       72.17       78.54      4.99 o 
  -5   1   7      652.37      614.31     12.93 o 
  -4   1   7        4.54        7.59      2.46 o 
  -3   1   7      287.03      281.61     12.03 o 
  -2   1   7        2.43        7.01      3.91 o 
  -1   1   7      250.79      240.85     10.31 o 
   0   1   7        0.09        3.74      3.59 o 
   1   1   7        6.17       11.91      4.50 o 
   2   1   7       72.90       81.26      5.20 o 
   3   1   7      112.76      122.43      5.16 o 
   4   1   7       59.79       51.55      3.63 o 
   5   1   7      358.84      343.03      8.42 o 
   6   1   7      227.42      233.75      7.62 o 
   7   1   7       23.60       19.08      3.80 o 
   8   1   7      255.60      255.11      8.74 o 
   9   1   7      459.53      485.40     15.09 o 
  10   1   7        1.51       -5.25      4.78 o 
  11   1   7       37.02       17.94      6.70 o 
  12   1   7       14.17        8.91     10.12 o 
  13   1   7      107.41      114.45     20.98 o 
  14   1   7       30.09       21.71      9.80 o 
  15   1   7        9.29       12.56     10.09 o 
  16   1   7       95.27       97.51     17.30 o 
  17   1   7       17.92        6.93     10.53 o 
  18   1   7       19.26       20.48     14.75 o 
  19   1   7        4.14        8.85     11.09 o 
  20   1   7        9.93       -2.13     19.14 o 
  21   1   7       32.46       51.88     15.84 o 
 -20   2   7        0.30        4.49     11.87 o 
 -19   2   7        6.88       -2.33     11.72 o 
 -18   2   7       21.50       17.69     12.83 o 
 -17   2   7       54.88       79.42     37.29 o 
 -16   2   7        0.31      -13.83      9.22 o 
 -15   2   7       55.89       36.72     12.19 o 
 -14   2   7        6.84        4.64     10.12 o 
 -13   2   7       12.00       23.06     10.49 o 
 -12   2   7       29.75        6.86     17.72 o 
 -11   2   7       16.83       18.25      9.22 o 
 -10   2   7       69.26       85.34     12.23 o 
  -9   2   7       13.89        7.66      8.62 o 
  -8   2   7      803.26      813.38     23.77 o 
  -7   2   7       73.35       79.16      5.43 o 
  -6   2   7       45.84       47.69      4.05 o 
  -5   2   7       18.04       21.77      3.60 o 
  -4   2   7      318.16      302.39      8.36 o 
  -3   2   7       47.35       55.19      3.82 o 
  -2   2   7       75.75       66.14      7.72 o 
  -1   2   7        3.94        8.26      4.76 o 
   0   2   7        0.67       -0.54      4.08 o 
   1   2   7      126.32      127.52     10.31 o 
   2   2   7        1.43        0.08      2.52 o 
   3   2   7      184.44      191.00      6.07 o 
   4   2   7       21.53       26.69      3.47 o 
   5   2   7        0.37        1.17      2.99 o 
   6   2   7     1034.49     1033.71     18.14 o 
   7   2   7       82.54       80.20      5.41 o 
   8   2   7      177.44      169.32     11.57 o 
   9   2   7      421.56      417.62     16.13 o 
  10   2   7        9.21        5.49      6.40 o 
  11   2   7        1.16        8.79      6.58 o 
  12   2   7       12.22       11.62      7.36 o 
  13   2   7        4.19       17.82      7.73 o 
  14   2   7       60.76       68.75     12.70 o 
  15   2   7      109.86      115.19     15.83 o 
  16   2   7        0.41        1.70      9.62 o 
  17   2   7        5.09       10.99     12.62 o 
  18   2   7       35.86       36.72     13.01 o 
  19   2   7        0.00        5.86     11.24 o 
  20   2   7       19.71        1.65     11.13 o 
 -20   3   7        1.47       16.97     13.43 o 
 -19   3   7       11.79       17.48     13.43 o 
 -18   3   7        1.08        2.40     12.07 o 
 -17   3   7        7.00       10.56     11.99 o 
 -16   3   7        3.29        4.92     14.46 o 
 -15   3   7        0.42       19.20     11.13 o 
 -14   3   7        0.00       11.82     10.42 o 
 -13   3   7        0.25        9.07      9.91 o 
 -12   3   7      112.37      103.77     14.71 o 
 -11   3   7       44.57       34.18     10.40 o 
 -10   3   7       11.72       10.65      7.26 o 
  -9   3   7        8.90       10.29      5.75 o 
  -8   3   7      791.78      769.51     20.37 o 
  -7   3   7     1164.10     1154.54     26.53 o 
  -6   3   7       77.78       77.91      5.39 o 
  -5   3   7      705.68      727.12     14.61 o 
  -4   3   7       26.87       22.03      3.94 o 
  -3   3   7        0.06       -0.52      2.93 o 
  -2   3   7      132.95      142.71      7.23 o 
  -1   3   7        2.72        4.21      3.20 o 
   0   3   7        0.38       -2.07      2.88 o 
   1   3   7        1.70       -2.89      2.62 o 
   2   3   7       93.93       91.53      6.66 o 
   3   3   7        3.62        3.38      3.13 o 
   4   3   7        0.24       -2.95      3.12 o 
   5   3   7     1017.95      999.01     18.62 o 
   6   3   7      454.44      436.38     10.66 o 
   7   3   7       70.52       50.28      5.41 o 
   8   3   7        7.41        3.73      5.45 o 
   9   3   7        1.12       -0.42      5.27 o 
  10   3   7        0.02       -4.41      6.04 o 
  11   3   7       15.39       10.92      7.39 o 
  12   3   7        0.25       -5.05      6.53 o 
  13   3   7       27.25       29.21      8.94 o 
  14   3   7       37.68       28.42     10.77 o 
  15   3   7        0.32       -3.79      9.20 o 
  16   3   7       14.35       17.70     11.01 o 
  17   3   7        1.97        8.85     11.38 o 
  18   3   7        1.03        6.14     16.16 o 
  19   3   7        4.99       39.37     14.23 o 
  20   3   7       18.62       -0.80     13.19 o 
 -19   4   7        1.12       12.13     20.13 o 
 -18   4   7       54.98       37.29     14.61 o 
 -17   4   7        1.11      -10.69     11.32 o 
 -16   4   7        0.83       -7.20     10.66 o 
 -15   4   7        9.12       -8.75     10.05 o 
 -14   4   7        6.40        7.86     11.06 o 
 -13   4   7       14.50        3.87     10.11 o 
 -12   4   7       32.06       42.38     10.03 o 
 -11   4   7       23.59       21.97      8.72 o 
 -10   4   7       74.01       59.04      9.52 o 
  -9   4   7        8.28       -0.56      6.02 o 
  -8   4   7       39.47       37.55      6.57 o 
  -7   4   7       27.43       36.80      6.34 o 
  -6   4   7       13.08        6.76      8.02 o 
  -5   4   7      727.30      689.03     23.04 o 
  -4   4   7       40.22       34.66      5.27 o 
  -3   4   7      106.03      107.91      7.00 o 
  -2   4   7        3.43        0.03      3.48 o 
  -1   4   7       37.80       24.69      4.77 o 
   0   4   7      108.51      110.80      7.10 o 
   1   4   7       96.56       89.20      5.73 o 
   2   4   7       19.12       14.00      3.96 o 
   3   4   7      205.49      223.44      7.69 o 
   4   4   7       34.07       38.59      4.38 o 
   5   4   7      358.81      379.36     14.27 o 
   6   4   7        9.87       -1.95      5.28 o 
   7   4   7      266.59      257.04     15.68 o 
   8   4   7       14.38       10.15      6.93 o 
   9   4   7        8.89       -9.32      6.21 o 
  10   4   7       24.67       27.82      7.82 o 
  11   4   7        6.82        6.38      7.18 o 
  12   4   7        7.48        8.68      7.80 o 
  13   4   7        5.51       -0.09      7.13 o 
  14   4   7        0.25       -1.59      7.95 o 
  15   4   7        4.69        6.10     10.23 o 
  16   4   7       14.51       19.85     11.63 o 
  17   4   7        5.44       18.11     11.81 o 
  18   4   7       60.90       58.58     15.09 o 
  19   4   7        0.98        4.48     11.99 o 
 -18   5   7       10.81       18.17     16.16 o 
 -17   5   7        0.00       -3.48     12.07 o 
 -16   5   7       24.06       11.63     12.43 o 
 -15   5   7        4.47        3.28     12.34 o 
 -14   5   7       11.63        9.48     10.52 o 
 -13   5   7       16.52       15.12      7.89 o 
 -12   5   7       24.27       21.97      8.91 o 
 -11   5   7        1.18        9.33      7.55 o 
 -10   5   7      180.41      174.57     15.75 o 
  -9   5   7        2.21        3.48      6.94 o 
  -8   5   7      125.08      131.91     22.24 o 
  -7   5   7        0.07        0.50      6.23 o 
  -6   5   7        7.54        4.97      6.38 o 
  -5   5   7      201.53      190.68     12.60 o 
  -4   5   7      481.41      470.69     19.09 o 
  -3   5   7       73.50       74.59      8.41 o 
  -2   5   7       82.23       81.36      8.43 o 
  -1   5   7       11.46       12.24      6.87 o 
   0   5   7       12.99        8.65      6.57 o 
   1   5   7       48.21       35.62      5.32 o 
   2   5   7      111.96       87.09     12.04 o 
   3   5   7      292.80      294.81     14.18 o 
   4   5   7       20.56       19.82      6.54 o 
   5   5   7       23.29       26.17      8.67 o 
   6   5   7        0.20        8.17      7.13 o 
   7   5   7       25.72       26.11      8.01 o 
   8   5   7      119.58      124.88     13.86 o 
   9   5   7        9.97       10.49      7.37 o 
  10   5   7        2.44        7.49      7.44 o 
  11   5   7        2.63      -10.03      6.69 o 
  12   5   7       38.36       29.96     12.52 o 
  13   5   7       16.61       18.26      9.08 o 
  14   5   7       31.84       44.61     12.14 o 
  15   5   7        0.34       -4.44      8.44 o 
  16   5   7        3.30      -15.95     10.63 o 
  17   5   7        0.56       23.55     18.15 o 
  18   5   7        0.99       12.11     15.88 o 
 -17   6   7        3.92        9.19     13.36 o 
 -16   6   7       14.42       15.65     13.28 o 
 -15   6   7        0.42      -11.16      7.76 o 
 -14   6   7        3.01        8.73      9.41 o 
 -13   6   7        3.63        0.87      8.76 o 
 -12   6   7        0.45       -8.69      7.78 o 
 -11   6   7        6.39       13.72      8.70 o 
 -10   6   7        3.06       11.04      8.18 o 
  -9   6   7       30.02       32.67      9.01 o 
  -8   6   7       24.49       13.58      7.80 o 
  -7   6   7       22.28       16.57      7.95 o 
  -6   6   7        0.26        2.44      6.32 o 
  -5   6   7       19.30       27.23      8.35 o 
  -4   6   7      211.43      192.76     16.83 o 
  -3   6   7        0.41       -7.60      7.30 o 
  -2   6   7      275.26      270.93     17.05 o 
  -1   6   7      177.05      140.55     12.82 o 
   0   6   7        6.10        9.63      7.47 o 
   1   6   7        1.93       -2.65      6.96 o 
   2   6   7       15.33       26.49      9.73 o 
   3   6   7       61.14       55.65     11.05 o 
   4   6   7       69.10       71.58     10.00 o 
   5   6   7        0.62      -11.17      7.45 o 
   6   6   7        0.05        0.72      7.27 o 
   7   6   7        0.36        2.39      7.63 o 
   8   6   7        8.24        7.56      7.68 o 
   9   6   7       18.62       21.80      8.67 o 
  10   6   7       22.65       15.64      8.58 o 
  11   6   7        0.62       -0.06      7.95 o 
  12   6   7        7.10        2.75      8.00 o 
  13   6   7        0.29        2.94      8.62 o 
  14   6   7        5.48        0.63      8.66 o 
  15   6   7       18.00       10.15      9.86 o 
  16   6   7        7.20        1.78     31.90 o 
  17   6   7        0.08      -12.20     11.73 o 
 -15   7   7        1.88      -10.50     15.24 o 
 -14   7   7       52.57       65.06     19.99 o 
 -13   7   7        0.05       -1.93      9.17 o 
 -12   7   7        3.84        7.57      9.16 o 
 -11   7   7        7.12        3.46      9.03 o 
 -10   7   7       17.47       19.45      9.15 o 
  -9   7   7       10.70        3.05     11.05 o 
  -8   7   7        3.16        5.66      8.08 o 
  -7   7   7        8.72       10.73      8.68 o 
  -6   7   7        1.30       -9.17      6.11 o 
  -5   7   7        2.37        3.56      6.56 o 
  -4   7   7      118.94       95.71     12.38 o 
  -3   7   7        0.13        4.28      8.14 o 
  -2   7   7        5.90        7.94      8.12 o 
  -1   7   7        5.89        9.47      8.42 o 
   0   7   7        0.91        2.78      7.48 o 
   1   7   7       24.76       19.83      8.44 o 
   2   7   7       16.14       23.18      8.75 o 
   3   7   7        1.37       -4.11      7.55 o 
   4   7   7        9.53        4.53      8.03 o 
   5   7   7       22.63       34.32      9.51 o 
   6   7   7        0.05       -8.77      7.42 o 
   7   7   7        0.01       -3.58      7.96 o 
   8   7   7       12.31       15.26      9.30 o 
   9   7   7       64.70       78.68     11.86 o 
  10   7   7        0.52       -4.30      8.12 o 
  11   7   7       14.56       -3.74      8.51 o 
  12   7   7       16.63       17.08      9.90 o 
  13   7   7       13.05       13.01     10.34 o 
  14   7   7        2.01       -1.42      9.51 o 
  15   7   7        0.54       -2.95     12.00 o 
 -13   8   7        0.69        7.94     18.86 o 
 -12   8   7        1.30       -6.57     12.74 o 
 -11   8   7        7.84        4.83     12.84 o 
 -10   8   7        0.79       14.48      9.83 o 
  -9   8   7        9.28        5.05      9.06 o 
  -8   8   7        0.06       -9.23      7.55 o 
  -7   8   7        8.70        7.57      7.79 o 
  -6   8   7       33.57       17.63      8.24 o 
  -5   8   7        9.65        1.21     13.19 o 
  -4   8   7       73.36       83.44     12.80 o 
  -3   8   7        5.62        2.39     10.39 o 
  -2   8   7        0.91       12.47      8.93 o 
  -1   8   7        1.19       10.32      8.88 o 
   0   8   7        0.01       -6.46      8.07 o 
   1   8   7        3.97       -2.31      9.23 o 
   2   8   7        1.66       -6.50      8.39 o 
   3   8   7       57.14       48.16     10.77 o 
   4   8   7       20.90       19.98      9.80 o 
   5   8   7        1.22       -0.63      8.49 o 
   6   8   7       42.96       38.85     10.66 o 
   7   8   7        1.78      -11.62      8.44 o 
   8   8   7        8.16       -1.57      9.00 o 
   9   8   7       14.36       22.58     10.09 o 
  10   8   7        0.02        3.94      9.91 o 
  11   8   7       29.40       17.57     11.23 o 
  12   8   7        6.65       -4.40      9.67 o 
  13   8   7        1.97       -3.96     10.17 o 
 -11   9   7        0.15       -7.75     11.28 o 
 -10   9   7       11.17        8.46     10.96 o 
  -9   9   7        3.90       -3.00     10.22 o 
  -8   9   7       26.67        9.15     11.11 o 
  -7   9   7       20.13       14.26      8.48 o 
  -6   9   7        4.37       -1.72      9.83 o 
  -5   9   7        0.69       -0.18      9.70 o 
  -4   9   7        7.15       -1.76      9.23 o 
  -3   9   7        7.58       21.23     10.06 o 
  -2   9   7        6.80       11.73     10.00 o 
  -1   9   7       11.45       20.97     12.63 o 
   0   9   7       11.12       14.46     10.33 o 
   1   9   7        0.42        5.81     11.59 o 
   2   9   7       10.49        6.96      9.41 o 
   3   9   7       23.35       24.25     16.88 o 
   4   9   7       12.11       11.91      9.38 o 
   5   9   7        0.25        7.62      9.91 o 
   6   9   7       20.36       23.63     11.39 o 
   7   9   7        8.55       20.50     10.81 o 
   8   9   7        6.64        8.87     10.40 o 
   9   9   7        3.31        9.87     10.97 o 
  10   9   7        0.26      -11.22     12.27 o 
  11   9   7        0.74       -6.77      9.88 o 
  -7  10   7       28.01       23.42     12.56 o 
  -6  10   7       11.77       28.47     11.94 o 
  -5  10   7       13.24       26.85     12.13 o 
  -4  10   7        0.13        2.75     10.40 o 
  -3  10   7        5.44       -0.53     10.30 o 
  -2  10   7        3.80        7.01     10.42 o 
  -1  10   7        2.85       12.05     13.80 o 
   0  10   7        1.47        3.30     10.34 o 
   1  10   7        1.91      -12.56      9.41 o 
   2  10   7        1.48        2.70      9.78 o 
   3  10   7        7.25        2.86      9.97 o 
   4  10   7        3.16      -11.52      9.56 o 
   5  10   7       39.59       32.65     12.19 o 
   6  10   7       23.58       37.00     12.28 o 
 -19   0   8        1.67        8.22     17.30 o 
 -18   0   8        0.00      -13.89     15.03 o 
 -17   0   8        9.12       -1.42     15.31 o 
 -16   0   8       24.67       13.89     15.31 o 
 -15   0   8        2.42        9.36     14.46 o 
 -14   0   8       41.34       41.12     16.45 o 
 -13   0   8        5.55        6.81     13.61 o 
 -12   0   8     1025.55     1073.60     56.71 o 
 -11   0   8       30.44       55.58     15.88 o 
 -10   0   8      528.73      497.67     33.46 o 
  -9   0   8        0.27       16.73     11.06 o 
  -8   0   8      248.08      257.20     23.25 o 
  -7   0   8       19.54       20.63      5.45 o 
  -6   0   8      182.26      198.78     17.86 o 
  -5   0   8       12.33        4.72      4.31 o 
  -4   0   8       17.11       19.85      6.24 o 
  -3   0   8      372.55      321.65     11.63 o 
   0   0   8      328.33      300.87     25.80 o 
   1   0   8        0.07        3.24      3.19 o 
   2   0   8       22.15       22.94      7.34 o 
   3   0   8      134.76      145.55      8.40 o 
   4   0   8       73.09       77.27      7.09 o 
   5   0   8        3.76        4.82      6.27 o 
   6   0   8      171.07      142.60     14.56 o 
   7   0   8       20.85       21.68      6.11 o 
   8   0   8      115.93      136.28     12.53 o 
   9   0   8      241.34      248.64     16.72 o 
  10   0   8      149.06      153.94     13.73 o 
  11   0   8      138.58      140.51     16.16 o 
  12   0   8       25.01       31.00      9.60 o 
  13   0   8      203.25      164.47     24.10 o 
  14   0   8       75.54       77.13     18.72 o 
  15   0   8        1.44       10.21     13.89 o 
  16   0   8        2.10      -11.91     12.76 o 
  17   0   8        1.80       -1.98     14.75 o 
  18   0   8        1.67       19.00     16.45 o 
  19   0   8        7.41        5.95     17.86 o 
 -19   1   8       20.97       20.19     21.83 o 
 -18   1   8        1.33       -5.21     11.09 o 
 -17   1   8        0.68       -0.78     19.28 o 
 -16   1   8        0.15       -1.69     14.46 o 
 -15   1   8       16.45       20.56     11.23 o 
 -14   1   8       11.82       16.05     18.15 o 
 -13   1   8        0.62       -0.03      9.02 o 
 -12   1   8       68.40       80.41     14.32 o 
 -11   1   8      265.17      267.28     19.62 o 
 -10   1   8      597.35      615.38     26.66 o 
  -9   1   8      136.03      147.73     13.73 o 
  -8   1   8       20.85       26.37      5.92 o 
  -7   1   8       34.26       43.70      9.48 o 
  -6   1   8       26.69       29.55      4.99 o 
  -5   1   8      143.16      150.35      7.87 o 
  -4   1   8       43.88       43.17      4.02 o 
  -3   1   8       93.30       81.12      7.50 o 
  -2   1   8      217.82      191.77     10.02 o 
  -1   1   8        0.24        0.33      3.95 o 
   0   1   8       21.88       18.68      6.89 o 
   1   1   8       13.04        1.54      4.67 o 
   2   1   8       24.54       27.34      3.12 o 
   3   1   8       94.51       85.87      4.82 o 
   4   1   8       90.37      105.31      6.67 o 
   5   1   8      484.49      508.30     12.69 o 
   6   1   8      142.76      141.11      7.48 o 
   7   1   8      852.53      849.74     18.87 o 
   8   1   8      104.42      108.52      8.28 o 
   9   1   8       55.87       69.06     15.96 o 
  10   1   8      137.83      133.34      9.30 o 
  11   1   8        6.28       -0.36      7.37 o 
  12   1   8      154.06      140.88     12.37 o 
  13   1   8      104.29      117.95     11.70 o 
  14   1   8       61.00       77.71     15.31 o 
  15   1   8        4.27       12.22     10.53 o 
  16   1   8        1.01       11.70     10.40 o 
  17   1   8        0.19       -8.17     10.60 o 
  18   1   8        8.90       -9.42     10.33 o 
  19   1   8       16.42       30.05     13.51 o 
 -19   2   8        2.95        9.09     12.67 o 
 -18   2   8        0.52       -1.36     11.93 o 
 -17   2   8        1.61        1.26     11.12 o 
 -16   2   8        4.93        4.53     14.75 o 
 -15   2   8       17.96       16.24     11.47 o 
 -14   2   8       38.50       53.59     12.73 o 
 -13   2   8      253.83      242.24     20.55 o 
 -12   2   8        4.62       17.93     10.11 o 
 -11   2   8       24.95       29.68      9.92 o 
 -10   2   8       51.50       52.88     10.86 o 
  -9   2   8      497.12      518.32     18.99 o 
  -8   2   8       57.57       60.18      8.43 o 
  -7   2   8      188.05      178.22      8.03 o 
  -6   2   8      132.88      154.97     15.47 o 
  -5   2   8       15.85       15.78      5.14 o 
  -4   2   8      341.04      335.51     23.12 o 
  -3   2   8        0.89        1.61      3.11 o 
  -2   2   8      181.74      162.20     15.88 o 
  -1   2   8        1.56       -3.45      4.78 o 
   0   2   8       41.11       19.74     11.79 o 
   1   2   8      157.73      148.50     12.36 o 
   2   2   8       21.81       21.46      3.88 o 
   3   2   8      530.42      500.38     14.11 o 
   4   2   8       43.23       28.12      5.08 o 
   5   2   8       27.40       28.04      7.34 o 
   6   2   8       72.24       71.10      6.31 o 
   7   2   8      838.60      884.72     28.94 o 
   8   2   8       83.48       79.56      7.44 o 
   9   2   8        7.64       -7.86      5.24 o 
  10   2   8       69.78       68.83      9.49 o 
  11   2   8       89.05       86.23     10.30 o 
  12   2   8        6.39       -1.53      6.91 o 
  13   2   8        0.00       -1.66      8.16 o 
  14   2   8       55.26       74.54     10.68 o 
  15   2   8        0.16        3.55      9.92 o 
  16   2   8       10.36        2.74     10.53 o 
  17   2   8       31.64       34.92     13.23 o 
  18   2   8        4.67      -10.68     10.98 o 
 -18   3   8       60.92       96.77     17.72 o 
 -17   3   8        7.42       12.60     12.52 o 
 -16   3   8        6.02        7.86     11.52 o 
 -15   3   8       35.36       20.03     12.01 o 
 -14   3   8      124.76      136.50     17.43 o 
 -13   3   8       20.94       26.99     18.15 o 
 -12   3   8       27.06       19.57     10.53 o 
 -11   3   8        4.50       11.22      9.11 o 
 -10   3   8       73.71       85.05      9.37 o 
  -9   3   8        4.03        4.60      5.38 o 
  -8   3   8       64.66       66.76      7.86 o 
  -7   3   8      222.24      227.34     10.18 o 
  -6   3   8      110.26      117.30      9.79 o 
  -5   3   8        6.11        4.06      5.38 o 
  -4   3   8        0.06       -2.72      4.60 o 
  -3   3   8       14.56       16.71      6.46 o 
  -2   3   8       28.09       29.07      6.12 o 
  -1   3   8      151.98      151.93      7.35 o 
   0   3   8       15.85        8.80      5.77 o 
   1   3   8      280.22      282.63     10.97 o 
   2   3   8      320.34      311.89     11.62 o 
   3   3   8       18.87        9.13      4.98 o 
   4   3   8      153.37      199.89      8.82 o 
   5   3   8       66.69       70.30      8.15 o 
   6   3   8        1.36       -1.92      4.62 o 
   7   3   8       46.49       45.43      6.14 o 
   8   3   8       69.23       91.83      9.76 o 
   9   3   8      124.88      114.00     11.09 o 
  10   3   8       18.71       20.04      7.63 o 
  11   3   8       22.22       12.01      7.53 o 
  12   3   8       20.27       16.78      7.86 o 
  13   3   8       32.39       15.15      9.33 o 
  14   3   8       24.10       20.54      9.15 o 
  15   3   8       10.79        9.82     10.53 o 
  16   3   8       78.55       98.13     16.72 o 
  17   3   8       60.35       64.84     15.60 o 
  18   3   8        5.07       20.29     12.93 o 
 -17   4   8       37.51       19.48     13.28 o 
 -16   4   8       41.89       20.48     16.45 o 
 -15   4   8        0.84       -0.05     10.71 o 
 -14   4   8        0.81        8.92     25.52 o 
 -13   4   8        4.23       -0.64      8.08 o 
 -12   4   8        7.78       15.55      8.21 o 
 -11   4   8        2.41       -0.41      6.15 o 
 -10   4   8      109.67       97.28      9.38 o 
  -9   4   8       12.63       26.46      7.32 o 
  -8   4   8        0.00        6.15      6.26 o 
  -7   4   8        7.24        4.08     10.40 o 
  -6   4   8      602.64      581.07     18.90 o 
  -5   4   8        1.41       -6.39      5.92 o 
  -4   4   8        0.38       -8.03      5.37 o 
  -3   4   8       31.28       22.84      7.25 o 
  -2   4   8       26.47       23.44      7.00 o 
  -1   4   8      376.30      335.94     15.35 o 
   0   4   8      160.31      164.67     11.87 o 
   1   4   8      156.72      169.55     12.80 o 
   2   4   8       62.35       54.84      6.83 o 
   3   4   8      233.28      237.11     11.13 o 
   4   4   8     1117.64     1118.78     31.91 o 
   5   4   8       19.94       18.13     11.09 o 
   6   4   8      157.06      151.24     13.14 o 
   7   4   8        0.01        4.11      6.70 o 
   8   4   8        6.13       -3.72      6.33 o 
   9   4   8       11.36        8.80      7.24 o 
  10   4   8       72.12       77.77     11.58 o 
  11   4   8       31.94       20.05      8.16 o 
  12   4   8       14.11       17.30      8.02 o 
  13   4   8        0.32       16.47      8.63 o 
  14   4   8       24.24       21.89     11.82 o 
  15   4   8        0.90        9.66      8.89 o 
  16   4   8       34.06       14.41     12.23 o 
  17   4   8       35.12       23.11     13.23 o 
 -16   5   8        3.13      -12.89     11.02 o 
 -15   5   8       26.06       27.05     13.51 o 
 -14   5   8        0.54        3.44      9.07 o 
 -13   5   8       17.52       17.42      9.27 o 
 -12   5   8       19.31       25.12      7.97 o 
 -11   5   8       11.27       10.03      8.13 o 
 -10   5   8        2.05        1.77      7.18 o 
  -9   5   8        0.74        7.64      7.15 o 
  -8   5   8       86.82       85.77     10.18 o 
  -7   5   8        0.62        4.79      6.29 o 
  -6   5   8        8.68       10.80      6.28 o 
  -5   5   8       44.54       21.94     18.01 o 
  -4   5   8      192.10      179.44     14.02 o 
  -3   5   8        3.12       -0.24      6.96 o 
  -2   5   8       77.83       92.08     10.65 o 
  -1   5   8       33.81       33.15     10.76 o 
   0   5   8       36.59       27.45      8.04 o 
   1   5   8       45.80       58.24      9.43 o 
   2   5   8       42.28       48.02      9.04 o 
   3   5   8      381.57      402.99     25.86 o 
   4   5   8       20.74       32.99      8.87 o 
   5   5   8       66.39       73.01     10.00 o 
   6   5   8       49.14       42.77      9.13 o 
   7   5   8      139.62      134.62     12.94 o 
   8   5   8        6.35       16.65      7.98 o 
   9   5   8       11.96        8.48     10.22 o 
  10   5   8        9.13       11.31      8.04 o 
  11   5   8       16.26       14.62      8.57 o 
  12   5   8        3.30       -1.88      8.28 o 
  13   5   8        1.16       -5.30      8.25 o 
  14   5   8        0.00        0.60      8.72 o 
  15   5   8       20.91       26.11     10.70 o 
  16   5   8        7.95        9.42     11.62 o 
 -15   6   8        1.54        1.18     13.28 o 
 -14   6   8        0.77       -4.47      9.49 o 
 -13   6   8       16.59       18.60      8.50 o 
 -12   6   8       44.51       41.15     15.30 o 
 -11   6   8       36.42       35.73     10.00 o 
 -10   6   8       13.64        9.07      8.44 o 
  -9   6   8       23.72       30.29      9.04 o 
  -8   6   8        0.22        3.20      7.28 o 
  -7   6   8        0.44       -5.02      7.01 o 
  -6   6   8        9.96       21.21     10.29 o 
  -5   6   8        9.65       -0.56      7.87 o 
  -4   6   8       20.93       10.42     11.18 o 
  -3   6   8      101.64       78.76     11.30 o 
  -2   6   8       93.29       87.99     11.12 o 
  -1   6   8       79.63       73.85     11.66 o 
   0   6   8        9.59       25.88      8.37 o 
   1   6   8      337.10      326.76     18.71 o 
   2   6   8       10.61       12.53      8.23 o 
   3   6   8      138.10      137.58     13.01 o 
   4   6   8       10.63        1.88      7.65 o 
   5   6   8        7.83        7.86      8.57 o 
   6   6   8        8.12       -3.02      7.18 o 
   7   6   8        7.23       -0.17      7.61 o 
   8   6   8        8.39       11.11      8.22 o 
   9   6   8       17.50       15.71      8.80 o 
  10   6   8        7.48       19.00     12.17 o 
  11   6   8        6.47        2.32      8.68 o 
  12   6   8       27.12       15.54      9.33 o 
  13   6   8       31.66       19.96     10.07 o 
  14   6   8        3.10        5.98      9.87 o 
  15   6   8        3.08       -1.43      9.72 o 
 -13   7   8        0.35       -7.51     13.03 o 
 -12   7   8        1.00        2.23     12.39 o 
 -11   7   8        2.95        4.15     18.15 o 
 -10   7   8       25.20       48.32     10.76 o 
  -9   7   8       10.86        7.12      9.62 o 
  -8   7   8       38.10       48.84     10.24 o 
  -7   7   8       19.68       11.83      7.46 o 
  -6   7   8        5.66       11.38      8.98 o 
  -5   7   8       37.52       47.62     11.07 o 
  -4   7   8        9.15       15.18      9.16 o 
  -3   7   8        3.41        8.68      8.66 o 
  -2   7   8        3.59       -6.50      8.05 o 
  -1   7   8       53.35       38.75     10.32 o 
   0   7   8      155.65      140.04     20.73 o 
   1   7   8      136.11      150.93     14.48 o 
   2   7   8       64.24       82.15     11.67 o 
   3   7   8        0.00       17.68     10.18 o 
   4   7   8        9.51       16.94      9.17 o 
   5   7   8       18.28        9.52      8.35 o 
   6   7   8       12.61        1.85     12.00 o 
   7   7   8       11.30       14.37     11.52 o 
   8   7   8       25.34       31.37     10.33 o 
   9   7   8       40.40       39.27     10.59 o 
  10   7   8        5.59        6.00      9.08 o 
  11   7   8        0.91        8.19      9.52 o 
  12   7   8        0.56        0.37      9.41 o 
  13   7   8        0.92       -3.98      9.37 o 
 -11   8   8        0.06        9.30     29.07 o 
 -10   8   8       40.20       41.01     25.38 o 
  -9   8   8        3.61        6.72     14.39 o 
  -8   8   8       18.34        8.98     10.16 o 
  -7   8   8        1.34       -3.37      9.36 o 
  -6   8   8        0.02       -3.43      9.43 o 
  -5   8   8        9.39        1.10     11.24 o 
  -4   8   8        1.09       -2.72      9.43 o 
  -3   8   8       38.95        9.82     10.13 o 
  -2   8   8       75.88       69.71     12.53 o 
  -1   8   8        0.69       -3.48      8.59 o 
   0   8   8       24.36       42.11     13.47 o 
   1   8   8       42.10       71.65     12.12 o 
   2   8   8        0.36        8.47      9.48 o 
   3   8   8        3.49       -0.26      8.84 o 
   4   8   8        0.01       -9.31      8.65 o 
   5   8   8        7.04       15.01      9.48 o 
   6   8   8       12.77       15.86      9.90 o 
   7   8   8       24.40       31.50     12.24 o 
   8   8   8        0.17       -6.41      9.54 o 
   9   8   8       32.94       30.98     13.99 o 
  10   8   8        0.28       -8.02      9.84 o 
  11   8   8        0.36        2.55      9.70 o 
  -7   9   8       36.84       28.23     13.07 o 
  -6   9   8        8.86        6.70     10.69 o 
  -5   9   8        7.58       16.09     11.24 o 
  -4   9   8       28.05       40.47     11.66 o 
  -3   9   8       10.13        5.84     10.14 o 
  -2   9   8        9.36       -3.88      9.33 o 
  -1   9   8       37.35       22.01     11.05 o 
   0   9   8        5.68       13.66     10.14 o 
   1   9   8        2.34       -0.83     10.35 o 
   2   9   8        2.68       -7.67      9.11 o 
   3   9   8       25.97       11.19     10.28 o 
   4   9   8       74.91       63.51     13.13 o 
   5   9   8        2.83       -6.64     10.12 o 
   6   9   8        0.07      -13.91      9.48 o 
   7   9   8        7.85        5.77     10.37 o 
 -17   1   9        0.03      -12.22     10.49 o 
 -16   1   9        6.09       13.43     11.53 o 
 -15   1   9        0.03       18.99     12.62 o 
 -14   1   9       64.80       53.27     12.84 o 
 -13   1   9      131.69      164.28     17.32 o 
 -12   1   9       87.17       91.42     13.89 o 
 -11   1   9      126.43      156.17     15.53 o 
 -10   1   9      146.03      147.48     14.62 o 
  -9   1   9        3.87        4.91      5.55 o 
  -8   1   9        6.48        1.23      4.76 o 
  -7   1   9      142.95      160.96     15.60 o 
  -6   1   9        5.56        8.92      5.89 o 
  -5   1   9       21.89       31.52      6.54 o 
  -4   1   9       82.84       77.80      7.22 o 
  -3   1   9       14.01        9.07      7.09 o 
  -2   1   9       84.21       84.50     11.06 o 
  -1   1   9       13.28        8.98      6.06 o 
   0   1   9        0.00       -2.80      4.90 o 
   1   1   9      130.73      140.47     15.93 o 
   2   1   9        3.18        2.35      3.66 o 
   3   1   9        1.50        5.00      4.24 o 
   4   1   9      219.48      210.45      9.72 o 
   5   1   9      174.92      178.89      9.74 o 
   6   1   9       52.74       55.56      6.64 o 
   7   1   9       35.84       38.82      6.04 o 
   8   1   9       51.60       48.07      7.78 o 
   9   1   9        0.49       -3.68      5.16 o 
  10   1   9        0.02       -0.13      5.39 o 
  11   1   9       22.69       19.77      6.40 o 
  12   1   9       32.79       32.51      8.69 o 
  13   1   9        3.34       -5.53      7.34 o 
  14   1   9        0.01        3.17     10.20 o 
  15   1   9        6.78       -1.96     10.09 o 
  16   1   9        5.23        6.10     11.12 o 
  17   1   9        0.51      -14.35     10.11 o 
 -17   2   9        0.44        1.43     11.52 o 
 -16   2   9        8.74        5.46     11.50 o 
 -15   2   9        6.18       -2.44     10.60 o 
 -14   2   9       66.27       77.70     14.73 o 
 -13   2   9        7.79        4.44     10.33 o 
 -12   2   9       31.57        0.49     25.80 o 
 -11   2   9        0.95       10.88      9.12 o 
 -10   2   9      127.19      114.64      9.45 o 
  -9   2   9        9.50        8.91      5.13 o 
  -8   2   9       24.83       34.72      9.12 o 
  -7   2   9       15.08       21.38      8.45 o 
  -6   2   9       41.29       43.50      6.05 o 
  -5   2   9       45.62       47.78      7.75 o 
  -4   2   9       38.60       36.30      6.45 o 
  -3   2   9       87.52       97.83     13.89 o 
  -2   2   9       12.91        1.40      7.33 o 
  -1   2   9       11.72       14.15      7.69 o 
   0   2   9       42.70       25.78      6.85 o 
   1   2   9      105.79      113.75      9.95 o 
   2   2   9      142.08      116.19      7.30 o 
   3   2   9       57.96       53.00      6.03 o 
   4   2   9      160.42      159.39      9.14 o 
   5   2   9      264.52      311.47     12.19 o 
   6   2   9       10.29       10.39      5.33 o 
   7   2   9        4.36        6.14      5.09 o 
   8   2   9       16.71       13.64      5.67 o 
   9   2   9       23.86       23.75      8.67 o 
  10   2   9        6.51       -0.34      6.91 o 
  11   2   9       43.08       52.53      9.25 o 
  12   2   9       78.24       93.22     12.41 o 
  13   2   9       28.70       12.62      8.40 o 
  14   2   9        2.53        5.99      8.23 o 
  15   2   9       56.09       51.93     13.68 o 
  16   2   9       12.40       22.19     12.41 o 
 -16   3   9       25.27       21.24     14.32 o 
 -15   3   9       33.44       25.60     21.13 o 
 -14   3   9       10.47       22.94     12.31 o 
 -13   3   9       21.07       19.11      8.49 o 
 -12   3   9        1.56        3.83      7.38 o 
 -11   3   9        2.14        3.39      6.66 o 
 -10   3   9       56.70       64.51      8.59 o 
  -9   3   9       10.61        8.24      5.55 o 
  -8   3   9      146.55      148.32     14.83 o 
  -7   3   9       39.42       35.75      8.83 o 
  -6   3   9       24.78       21.58      7.59 o 
  -5   3   9        2.03        4.94      8.22 o 
  -4   3   9       67.55       67.00      9.20 o 
  -3   3   9        7.53        4.40      9.07 o 
  -2   3   9        0.02        3.70      5.26 o 
  -1   3   9       58.39       54.62      7.07 o 
   0   3   9        3.85        5.80      5.03 o 
   1   3   9       79.64       67.73      6.65 o 
   2   3   9       22.04       19.23      5.28 o 
   3   3   9      103.37      113.80      8.21 o 
   4   3   9       13.26        8.84      5.08 o 
   5   3   9      330.94      310.93     14.99 o 
   6   3   9        0.97       -5.71      8.35 o 
   7   3   9       97.99       93.32     18.45 o 
   8   3   9       29.57       31.86      7.79 o 
   9   3   9       25.29       18.31      7.74 o 
  10   3   9       60.40       72.40     10.31 o 
  11   3   9        0.61        5.49      7.43 o 
  12   3   9       27.78       37.73     13.77 o 
  13   3   9        6.50        5.60      8.49 o 
  14   3   9        2.73       10.26      9.16 o 
  15   3   9        1.81       -2.10      8.68 o 
  16   3   9        1.36      -18.19     14.89 o 
 -15   4   9        0.09        4.84     12.15 o 
 -14   4   9        4.01        6.86      8.87 o 
 -13   4   9       21.70        7.57      8.57 o 
 -12   4   9       33.18       39.60      9.21 o 
 -11   4   9        9.08       13.29      7.66 o 
 -10   4   9       16.33       20.29      7.32 o 
  -9   4   9       11.08       17.03     11.71 o 
  -8   4   9       27.70       28.07     10.29 o 
  -7   4   9        0.67       -3.43     12.19 o 
  -6   4   9        7.39       -1.70      7.82 o 
  -5   4   9        2.34       10.88      7.90 o 
  -4   4   9       15.30        5.32      8.51 o 
  -3   4   9       16.73        3.88      6.65 o 
  -2   4   9        6.04        1.09      6.21 o 
  -1   4   9        0.05       -0.69      5.78 o 
   0   4   9       61.38       50.41      8.29 o 
   1   4   9        0.46       -6.47      5.82 o 
   2   4   9       33.17       28.07      7.29 o 
   3   4   9      299.85      307.28     15.82 o 
   4   4   9        9.83       12.26      7.11 o 
   5   4   9       89.26       86.36     10.13 o 
   6   4   9        1.65        1.87      7.03 o 
   7   4   9       27.81       26.93      9.96 o 
   8   4   9        0.49        8.97      9.13 o 
   9   4   9        0.80        1.79      7.34 o 
  10   4   9        0.31      -13.74     11.26 o 
  11   4   9       11.84       11.89      8.72 o 
  12   4   9        9.02        1.62      8.16 o 
  13   4   9        0.13       -9.54     12.74 o 
  14   4   9        0.02        2.18      8.94 o 
  15   4   9      149.94      190.64     32.04 o 
 -14   5   9       37.97       59.32     29.77 o 
 -13   5   9        0.10       24.56     12.93 o 
 -12   5   9        4.15       -2.70      8.30 o 
 -11   5   9        0.09       -6.35      6.61 o 
 -10   5   9        7.46        5.55      7.52 o 
  -9   5   9        8.13       11.04      7.26 o 
  -8   5   9        0.02       -7.80      9.42 o 
  -7   5   9       10.20       -2.32      9.11 o 
  -6   5   9        0.44        0.27      8.19 o 
  -5   5   9        6.59       -0.86      7.66 o 
  -4   5   9       12.80       -9.27      7.59 o 
  -3   5   9       46.63       42.65     10.20 o 
  -2   5   9       16.61        5.86      7.84 o 
  -1   5   9        6.58        1.25      6.88 o 
   0   5   9       17.72       14.54      8.67 o 
   1   5   9        5.05        6.02      7.63 o 
   2   5   9      178.58      194.06     14.23 o 
   3   5   9        8.50       11.29      7.30 o 
   4   5   9       17.62       17.92      7.90 o 
   5   5   9       33.09       30.62     10.36 o 
   6   5   9       74.08      101.91     11.79 o 
   7   5   9        6.31       -0.06      7.74 o 
   8   5   9       10.80        8.23      8.23 o 
   9   5   9        6.31       -0.77      7.98 o 
  10   5   9        1.55       -6.09      7.73 o 
  11   5   9        3.33        6.53      8.61 o 
  12   5   9       12.92       23.61      9.62 o 
  13   5   9        4.87        2.38      9.06 o 
  14   5   9       22.06       22.58     13.12 o 
 -12   6   9        0.52       -4.48      9.75 o 
 -11   6   9        1.91       -0.79      8.36 o 
 -10   6   9       14.77        9.34      8.61 o 
  -9   6   9        0.18        0.43     10.46 o 
  -8   6   9       14.75       10.13     11.41 o 
  -7   6   9        0.73        1.09     11.48 o 
  -6   6   9        4.84        7.47     10.67 o 
  -5   6   9        0.02       13.75      8.47 o 
  -4   6   9        0.40        0.36      8.34 o 
  -3   6   9        2.73       -1.10      7.70 o 
  -2   6   9       28.17       25.78      9.13 o 
  -1   6   9       98.51      135.36     16.33 o 
   0   6   9      192.74      223.99     16.10 o 
   1   6   9       86.21      103.62     27.63 o 
   2   6   9       14.14       14.21      8.13 o 
   3   6   9        1.18        2.16      8.10 o 
   4   6   9       12.76        4.02      8.23 o 
   5   6   9        0.00      -10.82      7.40 o 
   6   6   9        3.85        6.70      8.24 o 
   7   6   9        2.45        6.26      8.48 o 
   8   6   9        8.96       -3.39      8.54 o 
   9   6   9        0.08        2.39      8.66 o 
  10   6   9       17.26        9.01      9.15 o 
  11   6   9       10.94        6.61      9.87 o 
  12   6   9       25.40       36.20     11.04 o 
 -10   7   9        0.08        7.72     12.59 o 
  -9   7   9        8.01       10.09     15.88 o 
  -8   7   9        4.58       15.01     15.04 o 
  -7   7   9        0.72       -9.36      9.13 o 
  -6   7   9        2.84       11.54      9.63 o 
  -5   7   9        1.65       -5.85      8.47 o 
  -4   7   9       14.53       15.55      9.47 o 
  -3   7   9        1.17        3.98      8.98 o 
  -2   7   9        0.01       -2.87      8.63 o 
  -1   7   9       33.40       29.24      9.79 o 
   0   7   9        4.55       14.39      9.17 o 
   1   7   9        7.56       14.02      9.45 o 
   2   7   9       90.40       87.69     12.53 o 
   3   7   9        6.98       11.68      9.51 o 
   4   7   9        5.56        1.20      9.48 o 
   5   7   9        7.57       -1.63      9.31 o 
   6   7   9        0.09       -4.94     11.59 o 
   7   7   9        3.35        2.70      9.13 o 
   8   7   9        0.30        8.38      9.69 o 
   9   7   9       29.99       33.56     10.95 o 
  10   7   9        2.87       -4.16      9.38 o 
  -6   8   9        1.73       -3.93     10.17 o 
  -5   8   9        0.02        9.97     10.36 o 
  -4   8   9        3.72        4.92      9.94 o 
  -3   8   9        7.61        9.39     10.22 o 
  -2   8   9        1.40      -13.82     10.04 o 
  -1   8   9       27.91       23.34     12.85 o 
   0   8   9        0.02      -11.19     11.39 o 
   1   8   9        0.08        0.08      9.32 o 
   2   8   9       32.70       45.70     11.56 o 
   3   8   9        1.62       10.60      9.89 o 
   4   8   9        8.11       33.92     11.09 o 
   5   8   9        6.17      -13.17      8.78 o 
   6   8   9        5.35        0.58      9.71 o 
 -14   0  10        1.91       26.66     15.88 o 
 -13   0  10      208.45      227.14     28.07 o 
 -12   0  10      149.42      146.04     22.69 o 
 -11   0  10        1.65       -5.39     11.63 o 
 -10   0  10        1.15        5.67     12.48 o 
  -9   0  10        0.90       -7.66     10.21 o 
  -8   0  10        9.09        7.09      9.64 o 
  -7   0  10       38.06       42.25     11.63 o 
  -6   0  10       18.03       11.63      9.07 o 
  -5   0  10       36.56       39.98      9.36 o 
  -2   0  10      213.70      165.89     24.10 o 
  -1   0  10       12.86       27.79     15.88 o 
   0   0  10      403.80      402.67     34.03 o 
   1   0  10        2.81        5.29      9.36 o 
   2   0  10       10.25        4.65      5.97 o 
   3   0  10      269.64      280.61     15.62 o 
   4   0  10       96.83      121.77     14.18 o 
   5   0  10        3.90       -7.37     15.31 o 
   6   0  10        2.73        4.37     10.92 o 
   7   0  10       69.94       77.76     15.17 o 
   8   0  10       47.83       37.61      9.91 o 
   9   0  10       15.36       12.81      8.92 o 
  10   0  10      194.50      259.49     33.04 o 
  11   0  10      130.25      154.70     15.94 o 
  12   0  10       25.87       25.80     15.31 o 
  13   0  10       78.53       98.97     20.98 o 
  14   0  10        1.06       20.70     16.16 o 
 -14   1  10        6.35        3.13     10.21 o 
 -13   1  10        7.20       15.27     19.57 o 
 -12   1  10       24.30       22.10     16.73 o 
 -11   1  10        0.03       -6.78      8.12 o 
 -10   1  10        6.76        7.44      8.51 o 
  -9   1  10       14.91       14.61      8.21 o 
  -8   1  10        0.24        5.34      7.30 o 
  -7   1  10        0.08       -3.03      6.61 o 
  -6   1  10       24.32        1.98      9.64 o 
  -5   1  10      132.59      151.43     16.45 o 
  -4   1  10       20.09        6.81      8.51 o 
  -3   1  10        4.90       17.86      8.22 o 
  -2   1  10       74.18       67.07     11.06 o 
  -1   1  10       46.97       51.71      7.47 o 
   0   1  10       44.13       33.34      6.99 o 
   1   1  10      156.28      183.53     11.80 o 
   2   1  10       48.08       46.62      7.46 o 
   3   1  10        2.54        1.15      4.56 o 
   4   1  10        0.18        1.14      5.69 o 
   5   1  10       37.70       37.09     10.19 o 
   6   1  10        1.75        5.60      5.26 o 
   7   1  10        2.66        4.94      5.48 o 
   8   1  10       24.93       31.81      6.45 o 
   9   1  10        5.33        5.94      7.13 o 
  10   1  10        0.03       -5.47      6.89 o 
  11   1  10        1.34        3.92      7.48 o 
  12   1  10        0.30        8.35      7.96 o 
  13   1  10        4.01        5.73      8.49 o 
  14   1  10        3.85       -2.93      9.72 o 
 -14   2  10        0.14        3.76     10.62 o 
 -13   2  10       36.56       39.50      8.50 o 
 -12   2  10        2.18        8.55      6.48 o 
 -11   2  10        0.94       13.07     13.33 o 
 -10   2  10        6.28       -2.83      8.21 o 
  -9   2  10        4.79       -3.50      7.92 o 
  -8   2  10        9.28        8.73      7.97 o 
  -7   2  10        0.38        0.99      8.65 o 
  -6   2  10       12.90       21.55     11.63 o 
  -5   2  10       21.74        8.79      9.64 o 
  -4   2  10       32.83       24.10     10.78 o 
  -3   2  10      149.28      124.36     13.42 o 
  -2   2  10        7.77        7.60      7.88 o 
  -1   2  10       15.05       11.97      6.87 o 
   0   2  10       23.93       29.37      7.46 o 
   1   2  10       50.14       38.00      7.43 o 
   2   2  10       12.04       14.23      6.71 o 
   3   2  10      131.14      118.61     10.62 o 
   4   2  10        0.84       10.23      5.18 o 
   5   2  10       51.18       44.64      7.63 o 
   6   2  10        0.04       -0.01      6.04 o 
   7   2  10        0.22       -5.64      6.28 o 
   8   2  10        0.84       -0.83      6.52 o 
   9   2  10        4.77       16.68     13.22 o 
  10   2  10        9.71        9.42      7.94 o 
  11   2  10        7.41       10.42      8.23 o 
  12   2  10        0.93       -8.49      7.74 o 
  13   2  10       26.66       44.87     10.42 o 
  14   2  10        9.38        7.19      8.78 o 
 -13   3  10        0.39        3.73      7.55 o 
 -12   3  10        0.11        5.65      6.58 o 
 -11   3  10        2.65       -0.40     13.61 o 
 -10   3  10        8.29        3.18     14.89 o 
  -9   3  10        2.81       -0.01      9.31 o 
  -8   3  10       18.72       17.03      8.96 o 
  -7   3  10       20.89       12.01      8.48 o 
  -6   3  10       11.76        8.79     11.63 o 
  -5   3  10       23.76       51.33     13.89 o 
  -4   3  10        4.27        1.31     11.77 o 
  -3   3  10       21.34       31.40     22.26 o 
  -2   3  10       60.54       58.51     14.32 o 
  -1   3  10       34.47       31.91     10.60 o 
   0   3  10        2.41       -6.44      7.69 o 
   1   3  10       40.84       15.59      9.13 o 
   2   3  10       78.64       56.92     25.52 o 
   3   3  10       31.17       41.88      7.59 o 
   4   3  10        1.46       -1.05      6.66 o 
   5   3  10        0.44        5.53     10.79 o 
   6   3  10       15.09       14.24      7.19 o 
   7   3  10        0.32        2.24      6.94 o 
   8   3  10        9.78       18.77      7.90 o 
   9   3  10       14.39       13.92      8.34 o 
  10   3  10        5.05       15.43      8.10 o 
  11   3  10        0.07       -9.64      7.68 o 
  12   3  10        7.28        3.68      8.45 o 
  13   3  10       13.66       23.62     10.14 o 
 -12   4  10        2.16       -6.91      9.51 o 
 -11   4  10        4.09        6.01     10.81 o 
 -10   4  10        4.78        4.96     10.43 o 
  -9   4  10        5.48       11.11     10.22 o 
  -8   4  10        5.04        5.89      7.46 o 
  -7   4  10       12.80       25.67      9.52 o 
  -6   4  10        8.75        6.52     12.48 o 
  -5   4  10        6.19       15.10     11.48 o 
  -4   4  10        0.65        3.43      9.70 o 
  -3   4  10       33.22        8.49     10.49 o 
  -2   4  10        7.99        1.81      9.59 o 
  -1   4  10       32.96       52.77     11.63 o 
   0   4  10       46.64       20.49     12.48 o 
   1   4  10        0.35       -6.64      8.71 o 
   2   4  10       69.95       64.91      8.95 o 
   3   4  10       43.15       41.46      8.38 o 
   4   4  10       28.69       16.12      7.87 o 
   5   4  10       24.06       20.24      7.98 o 
   6   4  10        9.98        5.71      7.68 o 
   7   4  10       41.28       41.17      9.37 o 
   8   4  10        9.10        5.72      8.27 o 
   9   4  10       11.15        4.41      8.16 o 
  10   4  10        7.86        3.38      8.55 o 
  11   4  10        4.55        1.32      8.68 o 
  12   4  10        7.09       14.29      9.42 o 
 -10   5  10        7.36       11.20      9.28 o 
  -9   5  10        0.29        4.20     12.90 o 
  -8   5  10        3.64        5.24     25.80 o 
  -7   5  10        1.05        2.51     11.77 o 
  -6   5  10        0.27       -4.44      8.36 o 
  -5   5  10       14.53       24.28      8.96 o 
  -4   5  10        5.77        8.28      8.01 o 
  -3   5  10       48.12       44.27     12.26 o 
  -2   5  10      148.00      151.71     48.49 o 
  -1   5  10        8.80       10.49      8.29 o 
   0   5  10       51.10       56.49     14.58 o 
   1   5  10      119.90      108.70     11.77 o 
   2   5  10        2.62        6.15      7.85 o 
   3   5  10        2.26        4.40      7.80 o 
   4   5  10       11.58        7.71      7.91 o 
   5   5  10       10.57       13.23     10.61 o 
   6   5  10       64.81       48.37     10.32 o 
   7   5  10       11.89       10.02      8.75 o 
   8   5  10       55.52       87.93     12.00 o 
   9   5  10       20.12       26.12      9.89 o 
  10   5  10       42.13       50.15     11.32 o 
  -8   6  10        1.46       -8.57      9.44 o 
  -7   6  10        0.45        3.40      9.39 o 
  -6   6  10        1.40        0.85     12.30 o 
  -5   6  10        0.14       -2.10      8.66 o 
  -4   6  10        1.04        7.27      8.76 o 
  -3   6  10        1.66        4.34      8.55 o 
  -2   6  10        0.16       10.84      8.63 o 
  -1   6  10        3.07       -3.96      8.07 o 
   0   6  10        0.42       -5.59      8.31 o 
   1   6  10       14.03       13.45      8.78 o 
   2   6  10        2.99      -11.60      7.73 o 
   3   6  10        5.08       13.16      9.13 o 
   4   6  10        0.00        1.08      8.43 o 
   5   6  10        0.94       12.01      9.01 o 
   6   6  10        4.17       -3.70      8.43 o 
   7   6  10       33.92       17.33      9.86 o 
   8   6  10       41.54       38.64     11.04 o 
  -4   7  10        0.91       17.09     10.42 o 
  -3   7  10       36.04       30.55     10.89 o 
  -2   7  10      103.84       96.15     13.38 o 
  -1   7  10        0.02        7.09      9.59 o 
   0   7  10       49.38       56.88     11.63 o 
   1   7  10        5.71        7.10      9.38 o 
   2   7  10        0.45        5.96      9.73 o 
   3   7  10        0.46        0.44      9.30 o 
   4   7  10        0.03       -9.09     10.23 o 
  -3   1  11        0.88       11.53     12.76 o 
  -2   1  11        1.47       14.78     11.22 o 
  -1   1  11       98.78      110.84     15.44 o 
   0   1  11       38.60       45.82     12.32 o 
   1   1  11        0.85        3.49     11.91 o 
   2   1  11        4.92       19.79     11.20 o 
   3   1  11        7.26        7.16      9.91 o 
   4   1  11        0.07        9.64     14.46 o 
   5   1  11        1.18        1.70     13.33 o 
   6   1  11        0.19        8.91      8.58 o 
   7   1  11        8.38        2.30      8.79 o 
   8   1  11       28.91       24.92     10.35 o 
   9   1  11       21.59       23.75      8.47 o 
  10   1  11       30.33       54.94     16.36 o 
 -10   2  11        9.06        6.81     14.46 o 
  -9   2  11        7.53       17.86     13.04 o 
  -4   2  11       56.42       76.28     21.83 o 
  -3   2  11       22.92       13.89     17.30 o 
  -2   2  11        1.07       -3.52     10.46 o 
  -1   2  11       14.42        5.95     10.63 o 
   0   2  11        9.60       14.18     16.73 o 
   1   2  11       20.96       28.64     17.01 o 
   2   2  11        1.04      -16.73     14.46 o 
   3   2  11        2.94       11.65      8.64 o 
   4   2  11       11.33       16.96     10.21 o 
   5   2  11       16.14        1.46      9.07 o 
   6   2  11      108.17      142.78     23.96 o 
   7   2  11        5.32        7.23      9.47 o 
   8   2  11        7.44       23.04     10.56 o 
   9   2  11       20.52        7.44     10.51 o 
  10   2  11        3.24       -4.95      8.79 o 
  -9   3  11       30.31       19.00     15.60 o 
  -8   3  11        4.25        1.70     12.76 o 
  -7   3  11        7.05        6.52     13.33 o 
  -6   3  11        1.71        7.37     11.91 o 
  -5   3  11       15.95        5.50     10.38 o 
  -4   3  11       27.55       22.70     14.32 o 
  -3   3  11        0.02       -1.72     14.46 o 
  -2   3  11       14.85       20.53      9.91 o 
  -1   3  11        8.78        8.50      9.05 o 
   0   3  11       11.68       -1.17      8.80 o 
   1   3  11        8.82        4.30     11.20 o 
   2   3  11        8.23        1.74      9.80 o 
   3   3  11       30.55       34.43     11.44 o 
   4   3  11       49.34       52.07     12.19 o 
   5   3  11      151.22      204.19     20.42 o 
   6   3  11        4.82       -6.68      9.33 o 
   7   3  11        5.03        7.56     10.05 o 
   8   3  11       11.52       10.26     15.60 o 
   9   3  11        1.08        2.79     10.58 o 
  -7   4  11      185.51      239.33     28.36 o 
  -6   4  11        7.22       21.32     12.43 o 
  -5   4  11       48.56       31.41     12.19 o 
  -4   4  11        4.59        7.14     17.72 o 
  -3   4  11        0.14        0.61     10.63 o 
  -2   4  11        0.77       -1.47      9.34 o 
  -1   4  11       10.64       16.30     10.00 o 
   0   4  11        9.40       13.62      9.96 o 
   1   4  11        0.27      -11.06     15.03 o 
   2   4  11       18.34       21.15     11.77 o 
   3   4  11        8.16        9.07     10.56 o 
   4   4  11        1.82       12.79     12.90 o 
   5   4  11        1.40       -5.42     10.01 o 
   6   4  11       16.27       21.58     11.51 o 
   7   4  11        7.56       -4.59      9.57 o 
  -4   5  11       13.37       17.23     12.62 o 
  -3   5  11        1.37        2.42     12.05 o 
  -2   5  11        1.17        3.79     10.90 o 
  -1   5  11        0.52        2.80     10.69 o 
   0   5  11        1.64        8.28     16.45 o 
   1   5  11        1.93       -1.27     10.28 o 
   2   5  11        2.83        3.46     11.30 o 
   3   5  11        0.93       10.53     11.36 o 
   4   5  11       13.59       17.97     22.54 o 
  -3   0  12      206.24      233.10     31.76 o 
  -2   0  12       50.99       31.76     19.00 o 
  -1   0  12       29.77       29.21     18.43 o 
   0   0  12        0.04       -2.27     15.31 o 
   1   0  12       23.41       18.15     17.01 o 
   2   0  12       13.71       -4.82     14.46 o 
  -3   1  12       23.80       20.34     12.73 o 
  -2   1  12       13.02       29.49     19.28 o 
  -1   1  12        6.09        0.00     17.86 o 
   0   1  12        2.69        7.94     16.16 o 
   1   1  12        5.73       16.73     17.86 o 
   2   1  12        0.52        5.39     16.16 o 
   3   1  12        1.11        0.00     15.03 o 
                                                 
